# Supplementary material for: Diagnosing inflammation and infection in the urinary system via proteomics
Source: J Transl Med. 2015 Apr 8;13:111. doi: 10.1186/s12967-015-0475-3 (PMC4396075; doi:10.1186/s12967-015-0475-3)
Supplement: Additional file 1: Table A1. — Metaproteomic database with 22 species for computational searches of mass spectrometry data. The file contains the list of .fasta protein databases providing UniProt taxonomy identifiers used for the searches of mass spectrometry raw data. [file 12967_2015_475_MOESM1_ESM.xlsx]

## Sheet: Metaproteomic database
Table A1, Additional Files. Metaproteomic database with 22 species for computational searches of mass spectrometry data
Protein Sequence Database for Searches of LC-MS/MS Data of Urine Sediment Protein Digests Using the SequestHT Program
	Species / Strain	Uniprot web link	Number of ORFs / annotated proteins	Taxon identifier
1	Aerococcus urinae (strain ACS-120-V-Col10a)	http://www.uniprot.org/taxonomy/866775	1684	866775
2	Bacteroides fragilis (strain 638R)	http://www.uniprot.org/taxonomy/862962	4284	862962
3	Candida albicans (strain WO-1)	http://www.uniprot.org/taxonomy/294748	5742	294748
4	Citrobacter rodentium (strain ICC168)	http://www.uniprot.org/taxonomy/637910	4792	637910
5	Corynebacterium urealyticum (strain ATCC 43042 / DSM 7109)	http://www.uniprot.org/taxonomy/504474	2011	504474
6	Enterobacter cloacae subsp. cloacae (strain ATCC 13047 / DSM 30054 / NBRC 13535)	http://www.uniprot.org/taxonomy/716541	5411	716541
7	Enterococcus faecalis (strain ATCC 700802 / V583)	http://www.uniprot.org/taxonomy/226185	3240	226185
8	Escherichia coli (strain UTI89 / UPEC)	http://www.uniprot.org/taxonomy/364106	5192	364106
9	Gardnerella vaginalis (strain ATCC 14019 / 317)	http://www.uniprot.org/taxonomy/525284	1365	525284
10	Klebsiella pneumoniae (strain 342)	http://www.uniprot.org/taxonomy/507522	5738	507522
11	Lactobacillus gasseri (strain ATCC 33323 / DSM 20243)	http://www.uniprot.org/taxonomy/324831	1694	324831
12	Mycoplasma genitalium (strain ATCC 33530 / G-37 / NCTC 10195)	http://www.uniprot.org/taxonomy/243273	484	243273
13	Prevotella melaninogenica D18	http://www.uniprot.org/taxonomy/575612	2461	575612
14	Proteus mirabilis (strain HI4320)	http://www.uniprot.org/taxonomy/529507	3661	529507
15	Providencia stuartii (strain MRSN 2154)	http://www.uniprot.org/taxonomy/1157951	4219	1157951
16	Pseudomonas aeruginosa (strain PA7)	http://www.uniprot.org/taxonomy/381754	6246	381754
17	Serratia marcescens WW4	http://www.uniprot.org/taxonomy/435998	4801	435998
18	Staphylococcus aureus (strain USA300 / TCH1516)	http://www.uniprot.org/taxonomy/451516	2694	451516
19	Staphylococcus saprophyticus subsp. saprophyticus (strain ATCC 15305 / DSM 20229)	http://www.uniprot.org/taxonomy/342451	2404	342451
20	Streptococcus agalactiae serotype V (strain ATCC BAA-611 / 2603 V/R)	http://www.uniprot.org/taxonomy/208435	2105	208435
21	Ureaplasma urealyticum serovar 10 (strain ATCC 33699 / Western)	http://www.uniprot.org/taxonomy/565575	646	565575
22	Homo sapiens	http://www.uniprot.org/taxonomy/9606	27151	9606
