# Supplementary material for: Diagnosing inflammation and infection in the urinary system via proteomics
Source: J Transl Med. 2015 Apr 8;13:111. doi: 10.1186/s12967-015-0475-3 (PMC4396075; doi:10.1186/s12967-015-0475-3)
Supplement: Additional file 2: Table A2. — Proteins quantified for calculation of NAD, CAC, ERY and VCO scores to assess innate immune responses, antimicrobial activities, tissue injury and vaginal contamination. The file contains a list of protein accession numbers and protein names used for the calculation of four different scores. The scores are relevant in the context of immune responses and cell/tissue specificity associated with urinary proteome data. [file 12967_2015_475_MOESM2_ESM.xlsx]

## Sheet: Protein IDs for scores
Table A2, Additional Files. Proteins selected for the quantitative determination of NAD, CAC, ERY and VCO scores to assess neutrophil- and complement-associated immune responses, vascular injury/hematuria, and vaginal contamination
6 proteins considered for the measurement of the VCO (vaginal contamination) score
UniProt Accession No.	Protein Name	Protein annotation, FASTA format
E9PEA4	UMOD	>tr|E9PEA4|E9PEA4_HUMAN Uromodulin, secreted form OS=Homo sapiens GN=UMOD PE=2 SV=1
Q9BYD5	CNFN	>sp|Q9BYD5|CNFN_HUMAN Cornifelin OS=Homo sapiens GN=CNFN PE=1 SV=2
Q9UBG3	CRNN	>sp|Q9UBG3|CRNN_HUMAN Cornulin OS=Homo sapiens GN=CRNN PE=1 SV=1
P47929	LGALS7	>sp|P47929|LEG7_HUMAN Galectin-7 OS=Homo sapiens GN=LGALS7 PE=1 SV=2
P29508	SERPINB3	>sp|P29508|SPB3_HUMAN Serpin B3 OS=Homo sapiens GN=SERPINB3 PE=1 SV=2
E9PBJ0	MUC5B	>tr|E9PBJ0|E9PBJ0_HUMAN Mucin-5B OS=Homo sapiens GN=MUC5B PE=2 SV=1
32 proteins considered for the measurement of the ERY (erythrocyte/vascular injury) score
UniProt Accession No.	Protein Name	Protein annotation, FASTA format
P69905	HBA1	>sp|P69905|HBA_HUMAN Hemoglobin subunit alpha OS=Homo sapiens GN=HBA1 PE=1 SV=2
P02042	HBD	>sp|P02042|HBD_HUMAN Hemoglobin subunit delta OS=Homo sapiens GN=HBD PE=1 SV=2
P02730	SLC4A1	>sp|P02730|B3AT_HUMAN Band 3 anion transport protein OS=Homo sapiens GN=SLC4A1 PE=1 SV=3
P11166	SLC2A1	>sp|P11166|GTR1_HUMAN Solute carrier family 2, facilitated glucose transporter member 1 OS=Homo sapiens GN=SLC2A1 PE=1 SV=2
P27105	STOM	>sp|P27105|STOM_HUMAN Erythrocyte band 7 integral membrane protein OS=Homo sapiens GN=STOM PE=1 SV=3
P02549	SPTA1	>sp|P02549|SPTA1_HUMAN Spectrin alpha chain, erythrocytic 1 OS=Homo sapiens GN=SPTA1 PE=1 SV=5
P11277-2	SPTB	>sp|P11277-2|SPTB1_HUMAN Isoform 2 of Spectrin beta chain, erythrocytic OS=Homo sapiens GN=SPTB
P16452-2	EPB42	>sp|P16452-2|EPB42_HUMAN Isoform Long of Erythrocyte membrane protein band 4.2 OS=Homo sapiens GN=EPB42
Q5VSJ9	RHCE	>tr|Q5VSJ9|Q5VSJ9_HUMAN Blood group Rh(CE) polypeptide OS=Homo sapiens GN=RHCE PE=2 SV=1
P16157-14	ANK1	>sp|P16157-14|ANK1_HUMAN Isoform Er13 of Ankyrin-1 OS=Homo sapiens GN=ANK1
Q02094	RHAG	>sp|Q02094|RHAG_HUMAN Ammonium transporter Rh type A OS=Homo sapiens GN=RHAG PE=1 SV=2
P11171	EPB41	>sp|P11171|41_HUMAN Protein 4.1 OS=Homo sapiens GN=EPB41 PE=1 SV=4
Q9BVM4	A2LD1	>sp|Q9BVM4|GGACT_HUMAN Gamma-glutamylaminecyclotransferase OS=Homo sapiens GN=GGACT PE=1 SV=2
B2RUZ4	SMIM1	>sp|B2RUZ4|SMIM1_HUMAN Small integral membrane protein 1 OS=Homo sapiens GN=SMIM1 PE=1 SV=1
P30041	PRDX6	>sp|P30041|PRDX6_HUMAN Peroxiredoxin-6 OS=Homo sapiens GN=PRDX6 PE=1 SV=3
Q13336-2	SLC14A1	>sp|Q13336-2|UT1_HUMAN Isoform 2 of Urea transporter 1 OS=Homo sapiens GN=SLC14A1
Q00013	MPP1	>sp|Q00013|EM55_HUMAN 55 kDa erythrocyte membrane protein OS=Homo sapiens GN=MPP1 PE=1 SV=2
P00915	CA1	>sp|P00915|CAH1_HUMAN Carbonic anhydrase 1 OS=Homo sapiens GN=CA1 PE=1 SV=2
P04921	GYPC	>sp|P04921|GLPC_HUMAN Glycophorin-C OS=Homo sapiens GN=GYPC PE=1 SV=1
P30043	BLVRB	>sp|P30043|BLVRB_HUMAN Flavin reductase (NADPH) OS=Homo sapiens GN=BLVRB PE=1 SV=3
P02724	GYPA	>sp|P02724|GLPA_HUMAN Glycophorin-A OS=Homo sapiens GN=GYPA PE=1 SV=2
B3KQV7	SLC29A1	>tr|B3KQV7|B3KQV7_HUMAN Equilibrative nucleoside transporter 1 OS=Homo sapiens GN=SLC29A1 PE=2 SV=1
E9PBW4	HBG2	>tr|E9PBW4|E9PBW4_HUMAN Hemoglobin subunit gamma-2 OS=Homo sapiens GN=HBG2 PE=2 SV=1
F8WB96	HBG2	>tr|F8WB96|F8WB96_HUMAN Hemoglobin subunit gamma-2 OS=Homo sapiens GN=HBG2 PE=2 SV=1
P23276	KEL	>sp|P23276|KELL_HUMAN Kell blood group glycoprotein OS=Homo sapiens GN=KEL PE=1 SV=2
P00918	CA2	>sp|P00918|CAH2_HUMAN Carbonic anhydrase 2 OS=Homo sapiens GN=CA2 PE=1 SV=2
Q96PL5	ERMAP	>sp|Q96PL5|ERMAP_HUMAN Erythroid membrane-associated protein OS=Homo sapiens GN=ERMAP PE=1 SV=1
Q6B0K9	HBM	>sp|Q6B0K9|HBM_HUMAN Hemoglobin subunit mu OS=Homo sapiens GN=HBM PE=2 SV=1
P09105	HBQ1	>sp|P09105|HBAT_HUMAN Hemoglobin subunit theta-1 OS=Homo sapiens GN=HBQ1 PE=1 SV=2
Q9Y2J2	EPB41L3	>sp|Q9Y2J2|E41L3_HUMAN Band 4.1-like protein 3 OS=Homo sapiens GN=EPB41L3 PE=1 SV=2
Q9H4G0	EPB41L1	>sp|Q9H4G0|E41L1_HUMAN Band 4.1-like protein 1 OS=Homo sapiens GN=EPB41L1 PE=1 SV=2
P02008	HBZ	>sp|P02008|HBAZ_HUMAN Hemoglobin subunit zeta OS=Homo sapiens GN=HBZ PE=1 SV=2
35 proteins considered for the measurement of the NAD (neutrophil activation and degranulation) score
UniProt Accession No.	Protein Name	Protein annotation, FASTA format
P06702	S100A9	Protein S100-A9 OS=Homo sapiens GN=S100A9 PE=1 SV=1 - [S10A9_HUMAN]
P05164-3	MPO	Isoform H7 of Myeloperoxidase OS=Homo sapiens GN=MPO - [PERM_HUMAN]
P05109	S100A8	Protein S100-A8 OS=Homo sapiens GN=S100A8 PE=1 SV=1 - [S10A8_HUMAN]
P02788	LTF	Lactotransferrin OS=Homo sapiens GN=LTF PE=1 SV=6 - [TRFL_HUMAN]
P62805	HIST1H4A	Histone H4 OS=Homo sapiens GN=HIST1H4A PE=1 SV=2 - [H4_HUMAN]
P08311	CTSG	Cathepsin G OS=Homo sapiens GN=CTSG PE=1 SV=2 - [CATG_HUMAN]
P20160	AZU1	Azurocidin OS=Homo sapiens GN=AZU1 PE=1 SV=3 - [CAP7_HUMAN]
B4DR52	HIST2H2BF	Histone H2B OS=Homo sapiens GN=HIST2H2BF PE=2 SV=1 - [B4DR52_HUMAN]
P08246	ELANE	Neutrophil elastase OS=Homo sapiens GN=ELANE PE=1 SV=1 - [ELNE_HUMAN]
H9KV70	LCN2	Neutrophil gelatinase-associated lipocalin OS=Homo sapiens GN=LCN2 PE=2 SV=1 - [H9KV70_HUMAN]
P27797	CALR	Calreticulin OS=Homo sapiens GN=CALR PE=1 SV=1 - [CALR_HUMAN]
P24158	PRTN3	Myeloblastin OS=Homo sapiens GN=PRTN3 PE=1 SV=3 - [PRTN3_HUMAN]
P14780	MMP9	Matrix metalloproteinase-9 OS=Homo sapiens GN=MMP9 PE=1 SV=3 - [MMP9_HUMAN]
P17213	BPI	Bactericidal permeability-increasing protein OS=Homo sapiens GN=BPI PE=1 SV=4 - [BPI_HUMAN]
P61626	LYSC	Lysozyme C OS=Homo sapiens GN=LYZ PE=1 SV=1 - [LYSC_HUMAN]
P05107	ITGB2	Integrin beta-2 OS=Homo sapiens GN=ITGB2 PE=1 SV=2 - [ITB2_HUMAN]
P12429	ANXA3	Annexin A3 OS=Homo sapiens GN=ANXA3 PE=1 SV=3 - [ANXA3_HUMAN]
P11678	EPX	Eosinophil peroxidase OS=Homo sapiens GN=EPX PE=1 SV=2 - [PERE_HUMAN]
P41218	MNDA	Myeloid cell nuclear differentiation antigen OS=Homo sapiens GN=MNDA PE=1 SV=1 - [MNDA_HUMAN]
P28676	GCA	Grancalcin OS=Homo sapiens GN=GCA PE=1 SV=2 - [GRAN_HUMAN]
P59665	DEFA1	Neutrophil defensin 1 OS=Homo sapiens GN=DEFA1 PE=1 SV=1 - [DEF1_HUMAN]
O00299	CLIC1	Chloride intracellular channel protein 1 OS=Homo sapiens GN=CLIC1 PE=1 SV=4 - [CLIC1_HUMAN]
P11215-2	ITGAM	Isoform 2 of Integrin alpha-M OS=Homo sapiens GN=ITGAM - [ITAM_HUMAN]
P04839	CYBB	Cytochrome b-245 heavy chain OS=Homo sapiens GN=CYBB PE=1 SV=2 - [CY24B_HUMAN]
Q6P4A8	PLBD1	Phospholipase B-like 1 OS=Homo sapiens GN=PLBD1 PE=1 SV=2 - [PLBL1_HUMAN]
J3KNB4	CAMP	Cathelicidin antimicrobial peptide OS=Homo sapiens GN=CAMP PE=4 SV=1 - [J3KNB4_HUMAN]
P12724	ECP	Eosinophil cationic protein OS=Homo sapiens GN=RNASE3 PE=1 SV=2 - [ECP_HUMAN]
P19878-4	NCF2	Isoform 4 of Neutrophil cytosol factor 2 OS=Homo sapiens GN=NCF2 - [NCF2_HUMAN]
Q15080-2	NCF4	Isoform 2 of Neutrophil cytosol factor 4 OS=Homo sapiens GN=NCF4 - [NCF4_HUMAN]
A6NI72	NCF1B	Putative neutrophil cytosol factor 1B OS=Homo sapiens GN=NCF1B PE=5 SV=2 - [NCF1B_HUMAN]
Q13231	CHIT1	Chitotriosidase-1 OS=Homo sapiens GN=CHIT1 PE=1 SV=1 - [CHIT1_HUMAN]
P08962	CD63	CD63 antigen OS=Homo sapiens GN=CD63 PE=1 SV=2 - [CD63_HUMAN]
P22894	MMP8	Neutrophil collagenase OS=Homo sapiens GN=MMP8 PE=1 SV=1 - [MMP8_HUMAN]
P80511	S100A12	Protein S100-A12 OS=Homo sapiens GN=S100A12 PE=1 SV=2 - [S10AC_HUMAN]
P13498	CYBA	Cytochrome b-245 light chain OS=Homo sapiens GN=CYBA PE=1 SV=3 - [CY24A_HUMAN]
42 proteins considered for the measurement of the CAC (complement system activity and coagulation) score
UniProt Accession No.	Protein Name	Protein annotation, FASTA format
P02675	FGB	Fibrinogen beta chain OS=Homo sapiens GN=FGB PE=1 SV=2 - [FIBB_HUMAN]
C9JC84	FGG	Fibrinogen gamma chain OS=Homo sapiens GN=FGG PE=2 SV=1 - [C9JC84_HUMAN]
P02671	FGA	Fibrinogen alpha chain OS=Homo sapiens GN=FGA PE=1 SV=2 - [FIBA_HUMAN]
P02647	APOA1	Apolipoprotein A-I OS=Homo sapiens GN=APOA1 PE=1 SV=1 - [APOA1_HUMAN]
P01024	C3	Complement C3 OS=Homo sapiens GN=C3 PE=1 SV=2 - [CO3_HUMAN]
P02652	APOA2	Apolipoprotein A-II OS=Homo sapiens GN=APOA2 PE=1 SV=1 - [APOA2_HUMAN]
P02649	APOE	Apolipoprotein E OS=Homo sapiens GN=APOE PE=1 SV=1 - [APOE_HUMAN]
P05154	PAI3; SERPINA5	Plasma serine protease inhibitor OS=Homo sapiens GN=SERPINA5 PE=1 SV=3 - [IPSP_HUMAN]
P10909-2	CLU	Isoform 2 of Clusterin OS=Homo sapiens GN=CLU - [CLUS_HUMAN]
B0UZ83	C4A	Complement C4 beta chain OS=Homo sapiens GN=C4A PE=2 SV=1 - [B0UZ83_HUMAN]
P04003	C4BPA	C4b-binding protein alpha chain OS=Homo sapiens GN=C4BPA PE=1 SV=2 - [C4BPA_HUMAN]
F8WBT9	APOD	Apolipoprotein D OS=Homo sapiens GN=APOD PE=2 SV=1 - [F8WBT9_HUMAN]
P02748	C9	Complement component C9 OS=Homo sapiens GN=C9 PE=1 SV=2 - [CO9_HUMAN]
P02747	C1QC	Complement C1q subcomponent subunit C OS=Homo sapiens GN=C1QC PE=1 SV=3 - [C1QC_HUMAN]
B0YIW2	APOC3	Apolipoprotein C-III OS=Homo sapiens GN=APOC3 PE=2 SV=1 - [B0YIW2_HUMAN]
P04114	APOB	Apolipoprotein B-100 OS=Homo sapiens GN=APOB PE=1 SV=2 - [APOB_HUMAN]
P00747	PLG	Plasminogen OS=Homo sapiens GN=PLG PE=1 SV=2 - [PLMN_HUMAN]
P01008	ANT3	Antithrombin-III OS=Homo sapiens GN=SERPINC1 PE=1 SV=1 - [ANT3_HUMAN]
P06727	APOA4	Apolipoprotein A-IV OS=Homo sapiens GN=APOA4 PE=1 SV=3 - [APOA4_HUMAN]
P04004	VTN	Vitronectin OS=Homo sapiens GN=VTN PE=1 SV=1 - [VTNC_HUMAN]
P02751-8	FN1	Isoform 8 of Fibronectin OS=Homo sapiens GN=FN1 - [FINC_HUMAN]
P01031	C5	Complement C5 OS=Homo sapiens GN=C5 PE=1 SV=4 - [CO5_HUMAN]
E9PGN7	C1I; SERPING1	Plasma protease C1 inhibitor OS=Homo sapiens GN=SERPING1 PE=2 SV=1 - [E9PGN7_HUMAN]
O00187	MASP2	Mannan-binding lectin serine protease 2 OS=Homo sapiens GN=MASP2 PE=1 SV=4 - [MASP2_HUMAN]
P08697	A2AP; SERPINF2	Alpha-2-antiplasmin OS=Homo sapiens GN=SERPINF2 PE=1 SV=3 - [A2AP_HUMAN]
P07357	C8A	Complement component C8 alpha chain OS=Homo sapiens GN=C8A PE=1 SV=2 - [CO8A_HUMAN]
P22792	CPN2	Carboxypeptidase N subunit 2 OS=Homo sapiens GN=CPN2 PE=1 SV=3 - [CPN2_HUMAN]
P07358	C8B	Complement component C8 beta chain OS=Homo sapiens GN=C8B PE=1 SV=3 - [CO8B_HUMAN]
P00734	THRB; F2	Prothrombin OS=Homo sapiens GN=F2 PE=1 SV=2 - [THRB_HUMAN]
F5H2Z5	C1RL	Complement C1r subcomponent-like protein OS=Homo sapiens GN=C1RL PE=2 SV=1 - [F5H2Z5_HUMAN]
P02746	C1QB	Complement C1q subcomponent subunit B OS=Homo sapiens GN=C1QB PE=1 SV=3 - [C1QB_HUMAN]
K7EPF9	APOC1	Truncated apolipoprotein C-I OS=Homo sapiens GN=APOC1 PE=4 SV=1 - [K7EPF9_HUMAN]
P07360	C8G	Complement component C8 gamma chain OS=Homo sapiens GN=C8G PE=1 SV=3 - [CO8G_HUMAN]
B4E1Z4	CFB	Complement factor B OS=Homo sapiens GN=CFB PE=2 SV=1 - [B4E1Z4_HUMAN]
E7ETH0	CFI	Complement factor I light chain OS=Homo sapiens GN=CFI PE=2 SV=1 - [E7ETH0_HUMAN]
O14791-2	APOL1	Isoform 2 of Apolipoprotein L1 OS=Homo sapiens GN=APOL1 - [APOL1_HUMAN]
P20851	C4BPB	C4b-binding protein beta chain OS=Homo sapiens GN=C4BPB PE=1 SV=1 - [C4BPB_HUMAN]
K7ER74	APOC2	Apolipoprotein C-II OS=Homo sapiens GN=APOC2 PE=4 SV=1 - [K7ER74_HUMAN]
P08603	CFH	Complement factor H OS=Homo sapiens GN=CFH PE=1 SV=4 - [CFAH_HUMAN]
P10643	C7	Complement component C7 OS=Homo sapiens GN=C7 PE=1 SV=2 - [CO7_HUMAN]
P00748	F12	Coagulation factor XII OS=Homo sapiens GN=F12 PE=1 SV=3 - [FA12_HUMAN]
K7ERG9	CFD	Complement factor D OS=Homo sapiens GN=CFD PE=3 SV=1 - [K7ERG9_HUMAN]
