# Supplementary material for: Diagnosing inflammation and infection in the urinary system via proteomics
Source: J Transl Med. 2015 Apr 8;13:111. doi: 10.1186/s12967-015-0475-3 (PMC4396075; doi:10.1186/s12967-015-0475-3)
Supplement: Additional file 3: Table A3. — Detailed data on urine analysis via dipstick tests, microscopy, urine cultures, and urinary pellet proteomics for 120 patients. This file contains the dipstick test results, microscopic urine analysis results, urine culture results and the proteomic data for each of the 120 human subject specimens. [file 12967_2015_475_MOESM3_ESM.xls]

## Sheet: Legends
Table A3, Additional Files. Detailed data on urine analysis via dipstick tests, microscopy, urine cultures, and urinary pellet proteomics for 120 patients (legends)
see next worksheet for data			Score range	Abbreviations
Column A	JCVI-ID	Human subject identifier code in the proteomic laboratory
Column B	SGAH-Specimen ID	Human subject identifier code in the clinical laboratory
Column C	Sex	M, male; F, female; (cc) clean catch; (Cid) indwelling catheter; (Ci/o) intermittent catheter in and out
Column D	Urine appearance	Macroscopic apparance of urine, turbidity
Column E	Urine volume collected	Urine volume collected in this instance
Column F	Urine color	Macroscopic apparance of urine, color
Column G	Blood (dipstick)	Hemoglobin presence using Urine Dipstick Test as test for red blood cell leakage into urine	negative to 4+
Column H	RBCs (microscopy)	Microscopic evaluation of red blood cells in high power field	O0 to O21, TNTC	number of cells per high power field, TNTC: too numerous to count
Column I	ERY score	Erythrocyte and vascular injury (ERY) score indicative of hematuria (proteomic method)	0-100%
Column J	Protein	Protein measured using Urine Dipstick Test as a test for proteinuria	negative to 4+
Column K	Nitrite (dipstick)	Nitrate concentration measured using Urine Dipstick Test as a test for bacterial nitrate reduction	negative to 4+
Column L	Leukocyte esterase assay (dipstick)	Leukocyte esterase assay using colorimetric assay to measure number of leukocytes in urine	negative to 4+
Column M	NAD score	Neutrophil activation and degranulation score indicative of neutrophil infiltration (proteomic method)	0-100%
Column O	CAC score	Complement system activity and coagulation (CAC) score indicative of activation of the pro-inflammatory cascades (proteomic method)	0-100%
Column N	Leukocytes (microscopy)	Microscopic evaluation of leukocytes in high power field	O0 to O21, TNTC	number of cells per high power field, TNTC: too numerous to count
Column P	Squamous epithelial cells (microscopy)	Microscopic evaluation of squamous epithelial cells in high power field	negative to 4+
Column Q	VCO score	Vaginal contamination score indicative of the presence of proteins derived from vaginal secretions	0-100%
Column R	Bacteria (microscopy)	Microscopic evaluation of bacterial presence in urine	negative to 4+
Column S	Urinary pellet appearance and color	Color and transparency of urinary pellet following centrifugation of urinary sediment
Column T	Post-centrifugation pellet volume	Approximate size of urinary pellet following centrifugation of urinary sediment
Column U	Post-centrifugation pellet weight (mg)	Approximate lyophilized weight of urinary pellet following centrifugation of urinary sediment
Column V	Microbial IDs: urine culture report	Microbial identifications according to urine culture analysis with colony forming units per ml urine	0 to > 105 CFU/ml urine	1 to > 3 organisms (term used in clinical laboratory for commensal, commonly observed bacteria), NFT: no further testing
Column W	Microbial IDs: proteomic analysis	Microbial identifications according to urinary sediment proteomic analysis	(-), (+), (++)	ID: identification; - low microbial protein number; + up to 150 microbial proteins; ++ more than 150 microbial protein; C/E (^) often Citrobacter and Enterobacter proteins were identified when K. pneumoniae or UPEC, but highly likely related to wrong bioinformatic assignments
Comparisons: ERY score versus blood (dipstick test) versus RBC counts (microscopy); NAD score versus LE assay (dipstick) versus WBC counts (microscopy); squamous epithelial content and VCO score
	Red background: disagreement between scores
	Blue background: good agreement between scores
	NA: data not available

## Sheet: Data_120 patients
Table A3. Detailed data on urine analysis via dipstick tests, microscopy, urine cultures, and urinary pellet proteomics for 120 patients
JCVI-ID	Date of collection	SGAH-Specimen ID	Sex	Urine appearance	Urine vol (ml)	Urine color	Blood (dipstick)	RBCs (microscopy)	ERY score (proteomics)	Protein (dipstick)	Leukocyte esterase assay score	NAD score (proteomics)	Leukocytes (microscopy)	CAC score (proteomics)	Squamous epithelial cells (microscopy)	VCO score (proteomics)	Urinary pellet appearance and color	Post-centrifugation pellet volume	Post-centrifugation pellet weight (mg)	Bacteria (microscopy)	Nitrite test (dipstick)	Microbial IDs: urine culture report	Microbial IDs: proteomic analysis
1	2013-03-05	USOPYC	M (cc)	slightly turbid		bright yellow	2+	O-2	0.12105	2+	3+	0.731883	O21	0.00497572	NA	0.00333739	red	large	0.081	2+	neg	> 3 organisms, > 105 CFU/ml, NFT	P. aeruginosa (+); E. faecalis (-)
2	2013-03-05	USULIM	F	clear		light yellow	2+	O-11	0.246798	neg	1+	0.229031	O6	0.0299223	1+	0.0257068	red	small	0.022	1+	neg		no IDs
3	2013-03-05	UQAWIG	F	turbid		bright yellow	2+	O-6	0.0329025	tr	3+	0.164157	O21	0.0236974	3+	0.140681	pink	large	0.086	3+	neg		L. gasseri (+)
4	2013-03-05	UWYTYP	F	slightly turbid		yellow	2+	TNTC	0.407404	neg	1+	0.24437	O6	0.00868232	1+	0.0103132	dark brown	small	0.036	1+	neg		G. vaginalis (-)
5	2013-03-05	UKYLOH	F (cc)	clear		orange	neg	O-2	0.0153907	neg	3+	0.593919	O21	0.00395558	1+ (renal)	0.0191529	light yellow	small	0.038	1+	pos	> 105 CFU/ml E. coli, pH 6.5	E. coli (++)
6	2013-03-05	UFECYB	F (cc)	clear		very light	2+	O-6	0.272837	neg	1+	0.306263	O2	0.0224056	1+	0.00139883	red	small	0.024	1+	neg	1 organism, < 105 CFU/ml, NFT	K. pneumoniae (-)
7	2013-03-05	USYFUP	M	very turbid		bright yellow	neg	O-0	0.276666	1+	tr	0.122802	O6	0.039391	1+	0.00242888	pink	large	0.284	1+	neg		no IDs
8	2013-03-05	USYPEF	F (cc)	clear		yellow	tr	O-0	0.0101454	tr	3+	0.368482	O21	0.0119257	1+	0.0148951	white	small	0.044	4+	neg	> 105 CFU/ml E. coli	E. coli (++)
9	2013-03-07	UJOPED	F	turbid	12	yellow	tr	O-11	0.00607009	neg	tr	0.214171	O2	0.0100536	4+	0.0218505	white/gray	large	0.082	4+	neg		G. vaginalis (++); P. melan (+); B. fragilis (+)
10	2013-03-11	UCAHOV	F (cc)	slightl turbid	15	pink	3+	O-21	0.350457	1+	tr	0.109074	O2	0.0886431	2+	0.11874	red/pink	medium	0.079	1+	neg		K. pneumoniae (++); C/E (^)
11	2013-03-11	UMUQAT	F (cc)	clear	15	light yellow	neg	O-0	0.0039854	neg	tr	0.316199	O6	0.0101845	NA	0.0002886	white	small	0.029	1+	neg		K. pneumoniae (++); C/E (^)
12	2013-03-11	ULILUG	F (cc)	clear	20	yellow	neg	O-2	0.00702746	tr	neg	0.126802	O21	0.0152987	1+	0.00766208	white	small	0.076	1+	neg	no growth	E. coli (++); C/E (^)
13	2013-03-11	UBABOT	F (cc)	slightly turbid	20	yellow	neg	O-0	0.00244845	tr	tr	0.0595385	O6	0.0119256	1+ (renal)	0.00932247	clear/white	large	0.126	2+	neg	104 to 5 x 104 CFU/ml E.coli	E. coli (+)
14	2013-03-11	UDOCUT	F (cc)	very turbid	17	pink	neg	O-0	0.0163492	tr	1+	0.0956846	O6	0.0510573	1+	0.0215457	pink	small	0.033	1+	neg	pH 5	no IDs
15	2013-03-11	USEGIQ	F (cc)	very turbid	15	dark yellow	tr	O-2	0.00603737	tr	3+	0.40157	O21	0.00424432	1+	0.00269274	pink	large	0.089	1+	pos	> 106 CFU/ml K. pneumoniae	K. pneumoniae (++)
16	2013-03-12	UFALUP	M (cc)	turbid	12	orange	3+	TNTC	0.498094	2+	tr	0.0153612	O6	0.104874	3+ (mucus)	0.00468031	light brown	large	0.81	1+	neg	no growth	no IDs
17	2013-03-12	UKOMYD	F	clear	15	light yellow	neg	NA	0.0571798	tr	3+	0.408086	O11	0.00919213	2+	0.119422	white	small	0.048	1+	neg		G. vaginalis (-)
18	2013-03-13	UFOVYW	F (cc)	very turbid	7	yellow	1+	O-2	0.00674111	tr	3+	0.346007	O6	0.0112589	3+	0.154157	pink	small	0.028	1+	neg		L. gasseri (+)
19	2013-03-13	UXYQAV	F (cc)	slightly cloudy	5	yellow	tr	O-0	0.011679	3+	1+	0.452809	O6	0.023253	1+	0.002054	white	small	0.039	2+	neg	> 105 CFU/mL C. koseri	Citrobacter (++)
20	2013-03-18	UREMUC	F	very turbid	12	dark yellow	2+	O-21	0.0136178	2+	3+	0.663074	TNTC	0.00134044	NA	0.00889846	light brown	very large	0.832	4+	neg		P. mirabilis (+)
21	2013-03-20	UCIKEF	F (cc)	very turbid	12	orange/pink	1+	O-0	0.0082843	1+	tr	0.110899	O6	0.0184303	4+	0.00606948	pink	large	0.158	1+	neg		L. gasseri (-)
22	2013-03-20	UKEHUP	M	clear	15	yellow	2+	TNTC	0.201062	neg	tr	0.173813	O0	0.163345	NA	0.000524475	dark brown	small	0.04	1+	neg		S. aureus (++); S. saprophyticus (+)
23	2013-03-20	UDEGAK	F	clear	22	yellow	neg	O-0	0.002984	neg	2+	0.207051	O2	0.00750211	1+	0.04817	white	small	0.046	1+	neg		L. gasseri (+)
24	2013-03-20	UHUGAM	F (cc)	clear	22	light yellow	neg	O-2	0.00741445	neg	3+	0.430429	O21	0.00190534	3+	0.0609853	white	small	0.034	2+	neg	< 104 CFU/ml β-hemolytic/group B Streptococci	L. gasseri (+); G. vaginalis (-)
25	2013-03-20	UFIDIR	M (cc)	slightly cloudy	15	bright orange	2+	TNTC	0.428153	1+	1+	0.147611	O11	0.187295	NA	0.000541861	dark brown	small	0.033	1+	neg	no growth	no IDs
26	2013-03-25	UMOWON	F (cc)	slightly cloudy	12	bright yellow	2+	O-6	0.0124021	1+	3+	0.357274	O2	0.0170536	1+	0.00447072	light brown	medium	0.068	3+	pos	> 105 CFU/ml E.coli	E. coli (+)
27	2013-03-25	UVICEX	M	slightly cloudy	12	bright yellow	neg	O-0	0.00504623	tr	1+	0.155604	O11	0.0178208	2+	0.044529	yellow	medium	0.074	1+	neg	no growth	L. gasseri (+)
28	2013-03-25	UZOGIW	M	slightly cloudy	12	yellow	1+	O-11	0.00937348	neg	3+	0.527272	O21	0.00140858	1+	0.00152584	light brown	medium	0.051	2+	pos	5 x 104 - 105 CFU/ml P. aeruginosa; 104 to 5 x 104 CFU/ml K. pneumoniae/E. cloacae	E. cloacae (+); P. aeruginosa (+)
29	2013-03-27	UXOGUJ	M (Cid)	turbid	15	orange/yellow	2+	O-11	0.0997042	3+	3+	0.539065	O11	0.0138622	2+	0.093277	light brown/red	large	0.22	3+	neg	> 3 organisms, > 104 CFU/ml; NFT	B. fragilis (+)
30	2013-03-27	USIQOZ	F	clear	12	light yellow	tr	O-2	0.0213584	neg	tr	0.101481	O6	0.00642772	3+	0.0242196	white	small	0.028	4+	neg		L. gasseri (+)
31	2013-03-28	UCESYM	F (cc)	slightly turbid	15	dark yellow	neg	O-2	0.00398078	tr	3+	0.704518	O11	0.0178269	1+	0.000274967	yellow	medium	0.063	1+	neg	104 to 5 x 104 CFU/ml coagulase-negative Staphyloccoci	no IDs
32	2013-03-28	UJACOS	M (cc)	very turbid	5	pink/orange	3+	O-11	0.0940723	2+	2+	0.17133	O11	0.0490452	1+	0.000789439	pink	medium	0.05	2+	neg	> 3 organisms, > 104 CFU/ml; NFT	no IDs
33	2013-03-28	UZISAV	F	turbid	25	yellow	2+	O-2	0.0197785	1+	3+	0.628025	O21	0.0172975	1+	0.0190207	light yellow	medium	0.05	2+	neg		E. coli (-)
34	2013-03-28	UDIJUT	F	clear	25	yellow	tr	O-0	0.0033897	neg	3+	0.500048	O11	0.0101389	2+	0.0182879	white	small	0.046	3+	pos		E. coli (++); C/E (^)
35	2013-04-01	UMIWID	F (cc)	clear	17	yellow	neg	O-0	0.00316989	neg	2+	0.337883	O2	0.0117668	1+	0.0659487	white	medium	0.074	1+	neg	> 3 organisms, > 104 CFU/mL; NFT	no IDs
36	2013-04-01	USEGOZ	F (cc)	turbid	22	dark yellow	3+	O-21	0.500473	tr	3+	0.147732	O6	0.011509	2+	0.0177587	white/dark brown	large	0.139	1+	neg	5 x 104 - 105 CFU/ml E.coli; 104 - 5 x 104 CFU/ml beta-hemolytic/group B Streptococci	G. vaginalis (-)
37	2013-04-01	UGIHAW	F (cc)	slightly turbid	22	bright yellow	neg	O-2	0.0101472	neg	2+	0.332184	O6	0.017652	1+	0.00207697	white	medium	0.081	2+	pos	> 105 CFU/ml E. coli	E. coli (++); C/E (^)
38	2013-04-01	URAPEW	F (cc)	very turbid	15	yellow	neg	O-2	0.0299946	1+	1+	0.121877	O2	0.0476205	3+ (mucus)	0.0181633	pink	medium	0.08	1+	neg		no IDs
39	2013-04-01	UKAQYM	F	turbid	20	orange	3+	O-21	0.0756876	1+	3+	0.491415	O6	0.0219955	1+	0.0132172	white, red center	large	0.146	1+	neg	1 organism, < 104 CFU/ml; NFT	G. vaginalis (++)
40	2013-04-03	UNEDEG	F (cc)	very turbid	5	yellow	2+	O-6	0.0281855	1+	3+	0.372868	O6	0.0203549	2+	0.047197	pink	small	0.033	1+	neg	104 to 5 x 104 CFU/mL coagulase-negative Staphylococci	L. gasseri (+)
41	2013-04-03	UPIJUD	F	very turbid	5	yellow	neg	O-2	0.00252884	tr	3+	0.326548	O6	0.0137698	2+	0.0255012	pink	small	0.033	1+	neg		no IDs
42	2013-04-03	UWINIT	F	slightly cloudy	15	yellow	neg	O-0	0.000522992	1+	3+	0.779973	O21	0.000623962	1+	0.000103622	white	small	0.023	3+	neg		K. pneumoniae (+)
43	2013-04-03	UHABIN	M (cc)	very turbid	22	yellow/orange	2+	O-11	0.117774	1+	1+	0.0875971	O6	0.160852	1+	0.00316317	pink	medium	0.06	1+	neg	1 organism, < 104 CFU/ml; NFT	no IDs
44	2013-04-03	UVIJIH	F (cc)	cloudy	20	yellow	2+	TNTC	0.390296	2+	2+	0.245555	O11	0.0344694	2+	0.132816	dark brown	small	0.026	3+	pos	> 105 CFU/ml E. coli	E. coli (++); C/E (^)
45	2013-04-03	UDEVEX	M (cc)	clear	25	yellow	neg	O-0	0.00819992	tr	tr	0.0899552	O2	0.0142973	1+	0.00445427	clear/white	medium	0.073	1+	neg	no growth	no IDs
46	2013-04-04	UGEKIK	M	clear	22	orange	2+	O-11	0.389498	1+	2+	0.239414	O6	0.0393787	1+	0.000163675	dark brown	small	0.024	1+	neg		no IDs
47	2013-04-04	UGIDEG	F	clear	12	yellow	neg	O-2	0.00500558	neg	3+	0.249175	O11	0.00657459	4+	0.271342	white	small	0.025	2+	neg		L. gasseri (+)
48	2013-04-04	UBEQEN	F	clear	12	yellow	neg	O-2	0.00418362	neg	tr	0.240717	O6	0.00468679	4+	0.182091	white	small	0.047	4+	neg		L. gasseri (+)
49	2013-04-08	UTAWID	F	clear	15	yellow	neg	O-2	0.00396645	neg	3+	0.5587	O21	0.00583204	3+	0.533355	clear/white	medium	0.053	2+	neg		G. vaginalis (+); L. gasseri (+)
50	2013-04-08	UKUSIK	F	slightly cloudy	15	yellow	tr	O-2	0.0097294	neg	3+	0.444104	O6	0.00563356	4+	0.272132	clear/white	small	0.041	2+	neg		G. vaginalis (+); P. melanogenica (+)
51	2013-04-08	UVAVOM	F (cc)	turbid	10	dark yellow	2+	O-6	0.00647228	4+	3+	0.408301	O21	0.0359346	4+	0.0297199	light brown	large	0.156	1+	neg	5 x 104 - 105 CFU/ml E.coli; E. faecalis	E. coli (-)
52	2013-04-10	URODIR	F	slightly cloudy	15	yellow	1+	O-0	0.00642619	neg	1+	0.302473	O6	0.00782346	2+	0.0893911	white	small	0.015	1+	neg	> 3 organisms, < 104 CFU/ml; NFT	L. gasseri (+)
53	2013-04-10	UKOTUZ	F	slightly cloudy	15	yellow	1+	O-2	0.0558916	tr	tr	0.207252	O0	0.0114452	2+	0.138622	white	small	0.013	1+	neg		L. gasseri (+)
54	2013-04-10	UZYHED	F	slighly cloudy	15	yellow	2+	O-11	0.0346483	tr	3+	0.484049	TNTC	0.0214043	1+	0.0055187	light brown	small	0.026	1+	neg		no IDs
55	2013-04-10	UZESYL	F (cc)	cloudy	15	dark yellow	neg	O-2	0.00453852	2+	neg	0.16068	O2	0.0523629	2+	0.0192826	light brown	large	0.097	2+	pos		K. pneumoniae (++); C/E (^)
56	2013-04-10	ULUSEN	F (cc)	clear	5	yellow	neg	O-0	0	neg	2+	NA	O6	NA	1+	NA	white/clear	very small	0.004	1+	neg	no growth	no IDs
57	2013-04-10	UQAJYW	F	slightly cloudy	20	yellow	neg	O-0	0.00876754	neg	1+	0.190982	O2	0.0103608	3+	0.359477	white	small	0.025	1+	neg		L. gasseri (+)
58	2013-04-10	ULYFOC	M (cc)	slightly cloudy	15	yellow	neg	O-2	0.00777327	tr	3+	0.463273	O11	0.022949	1+	0.00142953	yellow/white	small	0.016	1+	pos	> 3 organisms, < 104 CFU/ml; NFT	C. albicans (+); E. faecalis (+)
59	2013-04-11	UGUCEQ	M (cc)	clear	15	yellow	2+	O-21	0.198188	tr	2+	0.13195	O6	0.0140168	1+	0.00032021	light brown	small	0.042	2+	neg	no growth	no IDs
60	2013-04-11	UJIBUD	F (cc)	clear	25	yellow	neg	O-0	0.0172107	tr	1+	0.130224	O2	0.028243	1+	0.0262361	clear/white	small	0.028	1+	neg	> 3 organisms, < 104 CFU/ml; NFT	no IDs
61	2013-04-11	UWAZYD	M	turbid	10	red/bloody	4+	TNTC	>50%	3+	3+	NA	O21	NA	NA	NA	red	very large	0.487	2+	pos		no IDs
62	2013-04-11	UDEMOT	F (cc)	slightly cloudy	15	bright yellow	2+	O-0	0.0255008	neg	3+	0.0918857	O6	0.0906423	1+	0.0273391	white/floccculant	large	0.191	1+	neg	> 3 organisms; Gram (+)	G. vaginalis (-)
63	2013-04-11	UWIGYR	F (cc)	very turbid	27	pink/orange	tr	O-2	0.00543911	tr	2+	0.160176	O21	0.0342173	4+	0.0531598	pink	large	0.121	2+	neg		G. vaginalis (+); L. gasseri (-)
64	2013-04-16	UDOLIK	F (cc)	very turbid	20	yellow	3+	O-21	0.239501	1+	3+	0.193354	O6	0.0836388	2+	0.0132082	light brown	medium	0.068	1+	neg	< 104 CFU/ml beta-hemolytic/group B Streptococci	G. vaginalis (+)
65	2013-04-16	UXAJYZ	F	slightly turbid	20	orange	tr	O-11	0.0456698	tr	2+	0.161472	O11	0.0566827	4+	0.359788	yellow	medium	0.061	1+	pos		no IDs
66	2013-04-16	UBUGOW	F	turbid	12	yellow	tr	O-2	0.00391277	3+	3+	0.701544	TNTC	0.00607717	1+	0.0225891	white	medium	0.053	1+	neg		no IDs
67	2013-04-16	UDILOT	F	clear	15	yellow	2+	O-2	0.0160994	neg	1+	0.336214	O6	0.0208892	4+	0.0577851	white	medium	0.054	2+	neg		G. vaginalis (+); L. gasseri (-)
68	2013-04-16	USIHUQ	F	clear	15	yellow	neg	O-0	0.0117525	neg	1+	0.101734	O6	0.0252412	1+	0.0959966	white	small	0.034	2+	neg		L. gasseri (+)
69	2013-04-16	UCYPAS	F (cc)	turbid	15	yellow	neg	O-2	0.00399292	neg	3+	0.296751	O21	0.0270152	1+ (renal)	0.0300465	pink	medium	0.052	2+	pos	> 105 CFU/ml E. coli	E. coli (++); C/E (^)
70	2013-04-29	UHUHEF	F	slightly cloudy	15	yellow	neg	O-0	0.00679612	neg	neg	0.139175	O6	0.0122258	3+	0.763144	light yellow	small	0.012	2+	neg		L. gasseri (-)
71	2013-04-29	UQUVEW	F (cc)	slightly cloudy	15	yellow	neg	O-0	0.0148423	neg	2+	0.303176	O11	0.00569006	1+	0.147613	white	small	0.011	3+	pos	> 105 CFU/ml E. coli	E. coli (++); C/E (^)
72	2013-05-08	UVULAB	F	slightly cloudy	15	yellow	2+	O-0	0.0202903	neg	3+	0.277022	O11	0.00948124	4+	0.886115	light brown	small	0.018	1+	neg		L. gasseri (+)
73	2013-05-08	UCEMED	F	slightly cloudy	15	yellow	neg	O-2	0.00930438	1+	1+	0.215978	O6	0.0151729	4+	0.151673	yellow	medium	0.053	3+	neg		L. gasseri (+)
74	2013-05-08	UBAVYK	F (cc)	slightly cloudy	15	yellow/brown	3+	TNTC	0.318002	tr	2+	0.188693	O6	0.0179862	3+	0.921083	red	small	0.043	1+	neg	> 3 organisms, < 104 CFU/ml; NFT	G. vaginalis (+)
75	2013-05-08	UVAVIW	F	clear	15	light yellow	tr	O-0	0.00629667	neg	2+	0.39753	O21	0.017045	2+	0.403058	white	small	0.016	3+	neg		E. coli (++); G. vaginalis (+); C/E (^)
76	2013-05-13	UZYLUB	F	very turbid	17	yellow/brown	3+	TNTC	0.0740575	1+	3+	0.416135	TNTC	0.141282	4+	0.0523044	pink	large	0.081	2+	pos		E. coli (+); G. vaginalis (+)
77	2013-05-13	UTADUD	F (cc)	turbid	15	yellow	1+	NA	0.00571265	2+	3+	0.415482	TNTC	0.0242314	2+ (mucus)	0.356629	white	very large	0.245	4+	pos	> 105 CFU/ml E. coli	E. coli (-)
78	2013-05-13	UQYWUC	F	slightly cloudy	17	yellow	neg	O-2	0.00398067	tr	2+	0.212262	O11	0.00444804	4+	0.759337	white	large	0.071	2+	pos		S. agalactiae (+); G. vaginalis (+); L. gasseri (+)
79	2013-05-16	UPUGEX	M	slightly cloudy	17	yellow	1+	NA	0.00403586	1+	3+	0.367225	TNTC	0.00314312	1+	0.678468	white	large	0.096	3+	neg		E. coli (-); L. gasseri (-)
80	2013-05-16	UCUFAG	F	cloudy	17	yellow	tr	O-2	0.00431088	tr	3+	0.48235	TNTC	0.00275842	3+	0.429065	white/flocculant	large	0.094	4+	neg		K. pneumoniae (++); G. vaginalis (-)
81	2013-05-16	UQURAJ	F (cc)	slightly cloudy	17	yellow	neg	O-0	0.00206096	neg	3+	0.340917	O6	0.00798574	2+	17.2679	white	small	0.048	1+	neg	> 3 organisms, < 104 CFU/ml; NFT	no IDs
82	2013-05-16	UPOJOZ	F (cc)	turbid	17	yellow/orange	1+	O-2	0.0269815	neg	1+	0.177916	O11	0.0403781	2+	0.030638	pink	large	0.084	1+	neg		E. coli (++)
83	2013-05-20	UCEDAZ	M (cc)	clear	12	yellow	tr	NA	0.00461152	tr	3+	0.543767	O11	0.0193392	NA	0.00114271	white	small	0.006	1+	neg	1 organism, < 104 CFU/ml; NFT	P. aeruginosa (+)
84	2013-05-20	UKADYJ	M	clear	15	yellow	neg	O-0	0.00978517	neg	1+	0.231859	O0	0.0204413	1+	0.0511992	white	small	0.021	1+	neg		no IDs
85	2013-05-20	UHAVOD	F (cc)	cloudy	15	orange/yellow	neg	NA	0.00248512	neg	2+	0.340651	O21	0.0100697	3+	0.0344675	brown/clear top	large	0.093	2+	pos	> 105 CFU/ml E. coli	E. coli (++); G. vaginalis (+); L. gasseri (+)
86	2013-05-20	UCAVIJ	M (cc)	clear	5	yellow	3+	O-11	0.185203	tr	3+	0.473686	O21	0.0130094	1+	0.00705739	brown/clear top	small	0.044	4+	neg	> 105 CFU/ml E. coli and E. faecalis	E. faecalis (++)
87	2013-05-28	UWOSUG	F	slightly cloudy	17	yellow	neg	O-2	0.00191571	neg	3+	0.490425	O21	0.00555548	1+	0.0367095	white	medium	0.069	4+	neg		K. pneumoniae (++); C/E (^)
88	2013-06-07	UCUBIW	F	slightly cloudy	15	bright yellow	neg	O-0	0.00663148	neg	1+	0.379743	O11	0.0127959	3+	0.107049	pink	large	0.078	1+	neg		G. vaginalis (+); P. melaninogenica (+)
89	2013-06-07	URAHAC	F	clear	8	yellow	neg	O-2	0.0100702	neg	2+	0.393683	O6	0.0137683	2+	1.17226	white	very small	0.001	1+	neg		no IDs
90	2013-06-07	UFIXOW	F	slightly cloudy	20	light yellow	neg	O-0	0.00894281	tr	3+	0.589415	O21	0.00227422	1+	0.540293	white	small	0.015	1+	neg	no growth	S. agalactiae (-)
91	2013-06-07	UHOTOW/URIBAF	M (cc)	turbid	17	yellow	1+	O-6	0.00905622	2+	3+	0.689749	TNTC	0.013135	1+ (mucus)	0.0121172	yellow	large	0.097	4+	pos	more than 105 CFU/mL E. aerogenes	K. pneumoniae (+) *urine analysis report and sample labels not identical
92	2013-06-12	UBYROJ	M (cc)	turbid	17	yellow	neg	O-0	0.00475506	tr	2+	0.423473	O11	0.0277482	1+	0.00557317	pink	medium	0.052	2+	neg		E. coli (+)
93	2013-06-12	UQASOD	F (cc)	slightly cloudy	15	yellow	neg	O-0	0.00543719	tr	3+	0.725716	TNTC	0.00885119	1+	0.00165077	white/yellow	large	0.109	4+	pos	more than 105 CFU/mL E. coli	E. coli (+)
94	2013-06-24	UPYZAP	M (Ci/o)	turbid	15	dark yellow	3+	TNTC	0.0296129	1+	3+	0.437426	TNTC	0.00379567	2+	0.0211941	light brown/white	large	0.119	1+	pos	more than 105 CFU/mL E. coli	E. coli (+)
95	2013-06-24	URYZUR	F	turbid	15	yellow	1+	O-2	0.00439681	tr	3+	0.549642	O21	0.00350701	4+	0.0886891	yellow/clear top	med	0.054	2+	neg		L. gasseri (+)
96	2013-06-24	UCOFOR	F (cc)	turbid	12	orange	neg	O-6	0.00608947	1+	3+	0.479054	O21	0.00621573	4+	0.0068523	yellow	large	0.165	3+	neg	> 3 organisms, < 104 CFU/ml; NFT	no IDs
97	2013-06-26	UWYCIS	F	turbid	12	yellow	3+	TNTC	NA	2+	3+	NA	O21	NA	1+	NA	brown	large	0.074	1+	neg		no IDs
98	2013-06-26	USOFAD	F (cc)	slightly turbid	15	yellow	neg	O-0	0.00375974	1+	3+	0.415806	O21	0.00760434	4+	0.0662749	white	small	0.022	2+	pos	more than 105 CFU/mL E. coli	E. coli (++)
99	2013-06-26	UFEGYT	F	clear	17	clear	neg	O-2	0.001	neg	2+	NA	O11	NA	1+	NA	white	very small	0.001	3+	neg		no IDs
100	2013-06-28	UGABUC	F (cc)	clear	5	clear	neg	O-0	0.037	neg	2+	NA	O11	NA	1+	NA	white	very small	0.001	1+	neg	> 3 organisms, < 104 CFU/ml; yeast; NFT	no IDs
101	2013-06-28	UPEPEB	M	clear	5	clear	3+	O-21	NA	2+	2+	NA	O21	NA	1+	NA	white/bloody	very small	0.001	2+	neg		no IDs
102	2013-06-28	ULELAP	M (cc)	clear	6	clear/yellow	neg	NA	0.00999767	neg	1+	0.477586	O2	0.0122002	1+	0.0197209	white	very small	0.001	1+	neg	more than 105 CFU/mL E. faecium	S. agalactiae (+); E. faecalis (-)
103	2013-06-28	UCOPAH	F	clear	5	clear	tr	O-0	NA	2+	tr	NA	O2	NA	1+	NA	white	very small	0.001	2+	neg		no IDs
104	2013-06-28	UBYVEV	F	clear	25	clear	neg	O-2	0	neg	3+	NA	O21	NA	2+	NA	white	large		4+	neg		no IDs
105	2013-06-28	UDIVAJ	F	clear	15	yellow	neg	O-2	0.00386146	neg	3+	0.448687	O21	0.00153534	1+	0.0317274	white	large		2+	neg		S. agalactiae (++); G. vaginalis (+)
106	2013-07-01	UTAZIH	F (cc)	yellow	35	yellow	neg	O-0	0.00954673	tr	tr	0.21568	O6	0.00749122	4+	0.160613	yellow	medium	0.051	3+	neg	no growth	L. gasseri (+)
107	2013-07-01	UVEGEW	F	pale yellow	35	yellow	neg	O-0	0.00756572	neg	2+	0.495788	O11	0.00289703	2+	0.0122662	white	small	0.013	1+	neg		no IDs
108	2013-07-01	URUQAX	F	yellow	25	yellow	neg	O-6	0.00951174	tr	2+	0.421228	O21	0.00651307	4+	0.101649	yellow	medium	0.039	3+	neg		L. gasseri (-)
109	2013-07-01	UDIDAM	M (cc)	pale yellow	5	yellow	neg	O-2	NA	1+	2+	NA	O21	NA	1+	NA	white	tiny	0.004	1+	neg	1 organism, < 104 CFU/ml; NFT	no IDs
110	2013-07-18	UPASYQ	M	turbid	8	red/bloody	3+	TNTC	>50%	2+	2+	NA	TNTC	NA	1+	NA	red	large	0.256	1+	pos		no IDs
111	2013-07-29	UVIQAZ	F	very turbid	15	yellow	tr	O-0	0.00534671		1+	0.172997	NA	0.0324816	NA	0.0635443	pink	medium	0.088				L. gasseri (+)
112	2013-07-29	UFISUX	M (cc)	very turbid	15	yellow	2+	O-2	0.00919139	2+	3+	0.563598	TNTC	0.00353924	1+ (mucus)	0.00223451	yellow/brown	very large	0.386	4+	pos	> 105 CFU/ml S. aureus (MRSA)	S. aureus (+); L. gasseri (+)
113	2013-07-29	UVAGUP	F	slightly cloudy	10	yellow	neg	O-0	0.00501146	neg	1+	0.201828	O6	0.00849847	3+	0.0468276	white/clear top	medium	0.056	1+	neg		G. vaginalis (+); L. gasseri (-)
114	2013-10-03	UKORYZ	F (cc)	slightly cloudy	15	yellow	neg	O-0	0.0034732	tr	3+	0.61158	O21	0.00567248	4+	0.19365	white	small	0.03	2+	neg		E. coli (++); C/E (^)
115	2013-10-03	UHIQAZ	F	clear	15	light yellow	2+	O-6	0.0237369	neg	1+	0.404723	O6	0.00535362	4+	0.263503	yellow	small	0.022	4+	neg		L. gasseri (+)
116	2013-10-03	UCEFYN	M (cc)	clear	15	yellow	neg	O-2	0.0582158	neg	1+	0.266289	O6	0.0414003	4+	0.0744766	white	very small	0.015	2+	neg	> 105 CFU/ml P. mirabilis	P. mirabilis (++); A. urinae (+)
117	2013-10-08	UXYZOX	F (Ci/o)	clear	25	dark yellow	tr	O-2	0.0146713	neg	1+	0.446181	O21	0.0208145	1+	0.0370573	yellow	med	0.076	3+	neg	no growth	no IDs
118	2013-10-08	UQEXYV	F (Ci/o)	very turbid	25	dark yellow	3+	O-1	0.0107055	3+	3+	0.679754	TNTC	0.00742506	4+	0.013693	brown	very large	0.563	3+	pos	> 105 CFU/ml E. coli, K. pneumoniae ESBL	K. pneumoniae (+)
119	2013-10-08	UQEBUB	F (cc)	turbid	25	yellow	tr	O-6	0.00680691	1+	3+	0.630284	TNTC	0.00753348	4+	0.111371	yellow	large	0.158	3+	pos		E. coli (+)
120	2013-10-08	UGAZYL	F	slightly cloudy	25	light yellow	2+	O-2	0.0153611	neg	3+	0.589124	O21	0.00516721	4+	0.0894109	yellow	small	0.034	3+	neg		E. coli (++); L. gasseri (+)
121	2013-10-08	LPLH	M	clear	40	light yellow	neg	neg	0.00143581	neg	neg	0.0226737	NA	0.0628885	NA	0.000709026	yellow	med	0.034		neg	no growth	no IDs
