# Supplementary material for: Diagnosing inflammation and infection in the urinary system via proteomics
Source: J Transl Med. 2015 Apr 8;13:111. doi: 10.1186/s12967-015-0475-3 (PMC4396075; doi:10.1186/s12967-015-0475-3)
Supplement: Additional file 5: Dataset A1. — Complete proteomic datasets from two urinary pellet samples with bacterial and human protein identifications. The file provides two examples of proteomic result files listing all protein groups identified with the SequestHT search engine and Proteome Discoverer software (Thermo Fisher). [file 12967_2015_475_MOESM5_ESM.xlsx]

## Sheet: Legends
Dataset A1, Additional Files. MS-based datasets for two urinary pellet samples using the metaproteomic analysis approach identifying microbial and human proteins
Four worksheets (two each for a UP sample) follow with the MS data filtered for a 1% protein false discovery rate
LC-MS/MS was performed using the Ultimate 3000 nano-LC system coupled to a Q-Exactive mass spectrometer (see methods for details)
Data were exported from the protein identification reports in the software tool Proteome Discoverer after use of the search engine SequestHT using the database described in Table A1, Additional Files
Worksheet 1: EC_85 all proteins	Uropathogenic Escherichia coli, Gardnerella vaginalis, Lactobacillus gasseri (subject identifier 85), all proteins
Worksheet 2: EC_85 human proteins	only human proteins (the dataset used as input for quantitative analyses in the MaxQuant software)
Worksheet 3: KP_11 all proteins	Klebsiella pneumoniae (subject identifier 11), all proteins
Worksheet 4: KP_11 human proteins	only human proteins (the dataset used as input for quantitative analyses in the MaxQuant software)
the ID of proteins from multiple bacterial species (with insufficient evidence for true identification), in addition to those listed above, can be explained by the high sequence identity of protein orthologs and the applied parsimony prinicple as well as missing sequences in the genomes of the microbial species determined to be present
Color definitions and abbreviations following worksheets 2 and 4
	proteins highly expressed in neutrophils (or eosinophils in a few cases)
	proteins highly expressed in vaginal stratified squamous epithelium
	proteins attributed to complement system activity and coagulation
	proteins highly expressed in erythrocytes
Coverage	Sequence coverage in % according to SequestHT data
# proteins	number of proteins, usually orthologs from different microbial species or paralogs/isoforms in the human proetin sequence database; the protein group forms when the peptides identified do not distinguish the proteins assigned by the algorithm
# unique peptides	unique peptides for the protein group (not shared with peptides from other protein groups)
# peptides	all peptides assigned to protein group (irrespective of assignments to other protein groups)
# PSMs	peptide-spectral matches (providing a rough estimated protein abundance score)
# AAs	number of amino acids the protein is composed of

## Sheet: EC_85 all proteins
Accession	Description	Score	Coverage	# Proteins	# Unique Peptides	# Peptides	# PSMs	# AAs	MW [kDa]	calc. pI
E9PEA4	Uromodulin, secreted form OS=Homo sapiens GN=UMOD PE=2 SV=1 - [E9PEA4_HUMAN]	9637.28	63	1	32	32	2310	673	73.5221	5.26221
P13646	Keratin, type I cytoskeletal 13 OS=Homo sapiens GN=KRT13 PE=1 SV=4 - [K1C13_HUMAN]	6423.42	69.43	1	25	41	1702	458	49.5574	4.95752
P13647	Keratin, type II cytoskeletal 5 OS=Homo sapiens GN=KRT5 PE=1 SV=3 - [K2C5_HUMAN]	1868.87	57.46	1	30	45	601	590	62.34	7.73779
P04264	Keratin, type II cytoskeletal 1 OS=Homo sapiens GN=KRT1 PE=1 SV=6 - [K2C1_HUMAN]	1996.77	56.83	1	30	36	582	644	65.999	8.11865
P19013	Keratin, type II cytoskeletal 4 OS=Homo sapiens GN=KRT4 PE=1 SV=4 - [K2C4_HUMAN]	1626.78	74.34	1	39	44	488	534	57.2498	6.60986
P08727	Keratin, type I cytoskeletal 19 OS=Homo sapiens GN=KRT19 PE=1 SV=4 - [K1C19_HUMAN]	1594.2	62	1	15	25	388	400	44.0791	5.13525
P02788	Lactotransferrin OS=Homo sapiens GN=LTF PE=1 SV=6 - [TRFL_HUMAN]	1385.32	75.77	1	50	50	363	710	78.1319	8.11865
P35908	Keratin, type II cytoskeletal 2 epidermal OS=Homo sapiens GN=KRT2 PE=1 SV=2 - [K22E_HUMAN]	1075.14	64.32	1	20	34	333	639	65.3932	8.00146
Q1RGI8	Chaperone protein DnaK OS=Escherichia coli (strain UTI89 / UPEC) GN=dnaK PE=3 SV=1 - [DNAK_ECOUT]	1227.66	83.07	2	38	49	322	638	69.0725	4.97021
P13645	Keratin, type I cytoskeletal 10 OS=Homo sapiens GN=KRT10 PE=1 SV=6 - [K1C10_HUMAN]	1193.83	64.38	1	29	34	318	584	58.7917	5.21143
P19012	Keratin, type I cytoskeletal 15 OS=Homo sapiens GN=KRT15 PE=1 SV=3 - [K1C15_HUMAN]	1283.44	47.81	1	11	24	306	456	49.1811	4.76709
O95678	Keratin, type II cytoskeletal 75 OS=Homo sapiens GN=KRT75 PE=1 SV=2 - [K2C75_HUMAN]	992.598	21.6	1	4	19	303	551	59.524	7.73779
Q1RDV5	Formate acetyltransferase 1 OS=Escherichia coli (strain UTI89 / UPEC) GN=pflB PE=3 SV=1 - [Q1RDV5_ECOUT]	1062.77	74.61	3	14	41	258	760	85.3027	6.01123
P06702	Protein S100-A9 OS=Homo sapiens GN=S100A9 PE=1 SV=1 - [S10A9_HUMAN]	988.841	68.42	1	8	8	256	114	13.2335	6.12549
P08779	Keratin, type I cytoskeletal 16 OS=Homo sapiens GN=KRT16 PE=1 SV=4 - [K1C16_HUMAN]	1664.83	58.99	1	16	24	242	473	51.2362	5.04639
Q99456	Keratin, type I cytoskeletal 12 OS=Homo sapiens GN=KRT12 PE=1 SV=1 - [K1C12_HUMAN]	1255.98	8.7	1	1	5	242	494	53.4784	4.77979
Q01546	Keratin, type II cytoskeletal 2 oral OS=Homo sapiens GN=KRT76 PE=1 SV=2 - [K22O_HUMAN]	815.904	14.58	1	1	15	237	638	65.8001	8.11865
P05787-2	Isoform 2 of Keratin, type II cytoskeletal 8 OS=Homo sapiens GN=KRT8 - [K2C8_HUMAN]	723.594	33.27	1	12	21	231	511	56.5735	5.42725
P15924	Desmoplakin OS=Homo sapiens GN=DSP PE=1 SV=3 - [DESP_HUMAN]	831.546	44.24	2	108	108	213	2871	331.569	6.81494
Q1R3C8	CadA, subunit of lysine decarboxylase OS=Escherichia coli (strain UTI89 / UPEC) GN=cadA PE=4 SV=1 - [Q1R3C8_ECOUT]	911.592	56.35	2	29	29	211	717	81.4258	6.34131
P05164-3	Isoform H7 of Myeloperoxidase OS=Homo sapiens GN=MPO - [PERM_HUMAN]	739.865	47.88	1	30	34	198	777	87.1926	9.0708
Q1R5U4	Elongation factor Tu 2 OS=Escherichia coli (strain UTI89 / UPEC) GN=tuf2 PE=3 SV=2 - [EFTU2_ECOUT]	780.642	67.01	3	18	20	191	394	43.2863	5.45264
Q1REB0	Outer membrane protein X OS=Escherichia coli (strain UTI89 / UPEC) GN=ompX PE=4 SV=1 - [Q1REB0_ECOUT]	518.128	65.9	1	7	8	182	173	18.821	7.1665
P08729	Keratin, type II cytoskeletal 7 OS=Homo sapiens GN=KRT7 PE=1 SV=5 - [K2C7_HUMAN]	553.812	23.67	1	6	12	181	469	51.3543	5.47803
Q1R3B6	60 kDa chaperonin OS=Escherichia coli (strain UTI89 / UPEC) GN=groL PE=1 SV=1 - [CH60_ECOUT]	730.879	75.36	1	13	30	176	548	57.2927	4.94482
P05109	Protein S100-A8 OS=Homo sapiens GN=S100A8 PE=1 SV=1 - [S10A8_HUMAN]	601.543	86.02	1	12	12	170	93	10.8276	7.03467
P01876	Ig alpha-1 chain C region OS=Homo sapiens GN=IGHA1 PE=1 SV=2 - [IGHA1_HUMAN]	669.524	68.84	1	16	16	167	353	37.6306	6.50732
Q1R7A7	Phosphoglycerate kinase OS=Escherichia coli (strain UTI89 / UPEC) GN=pgk PE=3 SV=1 - [Q1R7A7_ECOUT]	690.82	80.39	1	24	24	162	408	43.2708	5.38916
Q1RG77	Pyruvate dehydrogenase E1 component OS=Escherichia coli (strain UTI89 / UPEC) GN=aceE PE=3 SV=1 - [Q1RG77_ECOUT]	633.28	60.88	3	30	40	157	887	99.606	5.68115
B4F2V5	Chaperone protein DnaK OS=Proteus mirabilis (strain HI4320) GN=dnaK PE=3 SV=1 - [DNAK_PROMH]	531.494	26.37	1	1	12	148	641	69.2406	4.93213
Q1R5U3	Elongation factor G OS=Escherichia coli (strain UTI89 / UPEC) GN=fusA PE=3 SV=3 - [EFG_ECOUT]	560.949	68.18	2	8	33	136	704	77.5325	5.37646
Q1R8D3	Heat shock protein OS=Escherichia coli (strain UTI89 / UPEC) GN=clpB PE=3 SV=1 - [Q1R8D3_ECOUT]	557.379	62.6	2	14	43	133	861	95.8981	5.51611
Q6KB66	Keratin, type II cytoskeletal 80 OS=Homo sapiens GN=KRT80 PE=1 SV=2 - [K2C80_HUMAN]	428.289	17.04	1	6	7	133	452	50.4938	5.66846
P14136-2	Isoform 2 of Glial fibrillary acidic protein OS=Homo sapiens GN=GFAP - [GFAP_HUMAN]	407.123	7.53	1	1	4	132	438	50.2578	5.66846
P01042	Kininogen-1 OS=Homo sapiens GN=KNG1 PE=1 SV=2 - [KNG1_HUMAN]	402.511	37.27	1	3	22	120	644	71.9122	6.81494
Q1REH6	2,3-bisphosphoglycerate-dependent phosphoglycerate mutase OS=Escherichia coli (strain UTI89 / UPEC) GN=gpmA PE=3 SV=1 - [Q1REH6_ECOUT]	445.497	69.8	1	4	16	115	255	29.2041	6.7124
P14780	Matrix metalloproteinase-9 OS=Homo sapiens GN=MMP9 PE=1 SV=3 - [MMP9_HUMAN]	483.156	49.65	1	26	26	112	707	78.4084	6.06201
D2TS40	Formate acetyltransferase 1 OS=Citrobacter rodentium (strain ICC168) GN=pflB PE=3 SV=1 - [D2TS40_CITRI]	513.492	37.89	1	1	24	110	760	84.9805	5.99854
P04083	Annexin A1 OS=Homo sapiens GN=ANXA1 PE=1 SV=2 - [ANXA1_HUMAN]	456.449	64.45	1	20	20	110	346	38.69	7.02002
P01834	Ig kappa chain C region OS=Homo sapiens GN=IGKC PE=1 SV=1 - [IGKC_HUMAN]	384.57	80.19	1	6	6	108	106	11.6017	5.87158
Q04695	Keratin, type I cytoskeletal 17 OS=Homo sapiens GN=KRT17 PE=1 SV=2 - [K1C17_HUMAN]	399.648	46.76	1	12	18	104	432	48.076	5.021
P35579-2	Isoform 2 of Myosin-9 OS=Homo sapiens GN=MYH9 - [MYH9_HUMAN]	369.022	39	1	37	45	100	1382	159.764	5.97314
Q1RDQ7	Outer membrane protein A OS=Escherichia coli (strain UTI89 / UPEC) GN=ompA PE=3 SV=1 - [Q1RDQ7_ECOUT]	467.772	54.13	1	11	15	99	375	40.6955	7.03467
D5CDI1	Elongation factor G OS=Enterobacter cloacae subsp. cloacae (strain ATCC 13047 / DSM 30054 / NBRC 13535 / NCDC 279-56) GN=fusA PE=3 SV=1 - [D5CDI1_ENTCC]	374.899	53.98	4	3	27	99	704	77.5885	5.33838
D2TU45	Chaperone (Heat-shock protein F84.1) OS=Citrobacter rodentium (strain ICC168) GN=clpB PE=3 SV=1 - [D2TU45_CITRI]	426.819	44.11	2	1	30	98	857	95.2668	5.60498
P01024	Complement C3 OS=Homo sapiens GN=C3 PE=1 SV=2 - [CO3_HUMAN]	364.583	42.51	1	54	54	98	1663	187.03	6.40479
P08246	Neutrophil elastase OS=Homo sapiens GN=ELANE PE=1 SV=1 - [ELNE_HUMAN]	429.39	47.19	1	8	8	95	267	28.4998	9.34912
Q8N1N4	Keratin, type II cytoskeletal 78 OS=Homo sapiens GN=KRT78 PE=2 SV=2 - [K2C78_HUMAN]	309.867	50.38	1	23	27	95	520	56.8305	6.02393
E3D9B4	Probable phosphoketolase OS=Gardnerella vaginalis (strain ATCC 14019 / 317) GN=xfp PE=3 SV=1 - [E3D9B4_GARV3]	390.269	49.09	1	28	28	94	825	92.7252	5.5415
A6NL76	Actin, alpha skeletal muscle OS=Homo sapiens GN=ACTA1 PE=2 SV=2 - [A6NL76_HUMAN]	291.364	51.9	2	1	13	88	289	32.2539	5.31299
P14923	Junction plakoglobin OS=Homo sapiens GN=JUP PE=1 SV=3 - [PLAK_HUMAN]	340.529	59.87	1	28	34	87	745	81.6927	6.13818
P20160	Azurocidin OS=Homo sapiens GN=AZU1 PE=1 SV=3 - [CAP7_HUMAN]	228.517	48.61	1	7	7	85	251	26.8687	9.49561
Q14624-2	Isoform 2 of Inter-alpha-trypsin inhibitor heavy chain H4 OS=Homo sapiens GN=ITIH4 - [ITIH4_HUMAN]	363.38	18.93	2	16	16	84	914	101.178	6.65381
Q1R3R3	Glucose-6-phosphate isomerase OS=Escherichia coli (strain UTI89 / UPEC) GN=pgi PE=3 SV=2 - [G6PI_ECOUT]	347.146	62.3	1	10	27	83	549	61.5051	6.3667
Q5T8M7	Actin, alpha skeletal muscle OS=Homo sapiens GN=ACTA1 PE=2 SV=1 - [Q5T8M7_HUMAN]	233.887	38.3	1	1	12	82	342	37.7998	5.57959
Q1RB13	Glyceraldehyde-3-phosphate dehydrogenase A OS=Escherichia coli (strain UTI89 / UPEC) GN=gapA PE=3 SV=1 - [Q1RB13_ECOUT]	258.193	60.48	2	9	17	81	334	35.9334	6.80029
P01042-3	Isoform 3 of Kininogen-1 OS=Homo sapiens GN=KNG1 - [KNG1_HUMAN]	278.014	54.22	1	1	20	79	391	43.7936	6.43018
Q1RDU7	30S ribosomal protein S1 OS=Escherichia coli (strain UTI89 / UPEC) GN=rpsA PE=3 SV=1 - [Q1RDU7_ECOUT]	397.411	33.03	1	13	13	78	557	61.1207	4.98291
D2TPF5	2,3-bisphosphoglycerate-dependent phosphoglycerate mutase OS=Citrobacter rodentium (strain ICC168) GN=gpmA PE=3 SV=1 - [D2TPF5_CITRI]	319.205	62.8	1	1	13	78	250	28.4757	5.89697
Q1R3Z9	Triosephosphate isomerase OS=Escherichia coli (strain UTI89 / UPEC) GN=tpiA PE=3 SV=1 - [TPIS_ECOUT]	181.695	83.14	1	8	13	77	255	26.9548	5.96045
Q1REB4	Periplasmic glutamine-binding protein permease OS=Escherichia coli (strain UTI89 / UPEC) GN=glnH PE=3 SV=1 - [Q1REB4_ECOUT]	293.72	59.68	1	13	13	75	248	27.1732	8.51416
Q1RA44	6-phosphogluconate dehydrogenase, decarboxylating OS=Escherichia coli (strain UTI89 / UPEC) GN=gnd PE=3 SV=1 - [Q1RA44_ECOUT]	331.689	68.16	1	15	24	72	468	51.4183	5.19873
Q1RG76	Pyruvate dehydrogenase OS=Escherichia coli (strain UTI89 / UPEC) GN=aceF PE=3 SV=1 - [Q1RG76_ECOUT]	286.745	54.44	3	24	24	72	630	66.0728	5.17334
P01857	Ig gamma-1 chain C region OS=Homo sapiens GN=IGHG1 PE=1 SV=1 - [IGHG1_HUMAN]	275.699	58.18	1	7	12	72	330	36.0832	8.19189
P31947	14-3-3 protein sigma OS=Homo sapiens GN=SFN PE=1 SV=1 - [1433S_HUMAN]	311.363	69.76	1	14	18	70	248	27.7567	4.7417
P01833	Polymeric immunoglobulin receptor OS=Homo sapiens GN=PIGR PE=1 SV=4 - [PIGR_HUMAN]	250.017	36.39	1	22	22	70	764	83.2317	5.74463
P02768	Serum albumin OS=Homo sapiens GN=ALB PE=1 SV=2 - [ALBU_HUMAN]	261.781	72.25	1	37	37	69	609	69.3215	6.27783
P08670	Vimentin OS=Homo sapiens GN=VIM PE=1 SV=4 - [VIME_HUMAN]	235.654	53.22	1	22	24	69	466	53.6191	5.12256
P04745	Alpha-amylase 1 OS=Homo sapiens GN=AMY1A PE=1 SV=2 - [AMY1_HUMAN]	240.893	65.95	1	23	23	65	511	57.7309	6.93213
Q1R329	Inorganic pyrophosphatase OS=Escherichia coli (strain UTI89 / UPEC) GN=ppa PE=3 SV=1 - [Q1R329_ECOUT]	236.089	80.68	1	4	13	63	176	19.7191	5.17334
Q1R553	Periplasmic dipeptide transport protein OS=Escherichia coli (strain UTI89 / UPEC) GN=dppA PE=4 SV=1 - [Q1R553_ECOUT]	229.595	72.9	3	24	24	63	535	60.2553	6.81494
O60437	Periplakin OS=Homo sapiens GN=PPL PE=1 SV=4 - [PEPL_HUMAN]	211.544	27.73	1	43	43	63	1756	204.623	5.60498
P10451-4	Isoform D of Osteopontin OS=Homo sapiens GN=SPP1 - [OSTP_HUMAN]	244.975	48.63	2	11	11	62	292	32.9964	4.7417
H9KV70	Neutrophil gelatinase-associated lipocalin OS=Homo sapiens GN=LCN2 PE=2 SV=1 - [H9KV70_HUMAN]	233.694	57.5	1	10	10	62	200	22.8879	8.90967
P04406	Glyceraldehyde-3-phosphate dehydrogenase OS=Homo sapiens GN=GAPDH PE=1 SV=3 - [G3P_HUMAN]	219.563	61.19	1	10	14	62	335	36.0304	8.45557
I0DXR4	Formate acetyltransferase OS=Providencia stuartii (strain MRSN 2154) GN=S70_16590 PE=3 SV=1 - [I0DXR4_PROSM]	301.203	29.21	1	2	15	60	760	85.3416	5.69385
Q1R443	Glutamine synthetase OS=Escherichia coli (strain UTI89 / UPEC) GN=glnA PE=3 SV=1 - [Q1R443_ECOUT]	241.823	62.05	1	19	19	60	469	51.8707	5.46533
Q1RF62	Chaperone protein HtpG OS=Escherichia coli (strain UTI89 / UPEC) GN=htpG PE=3 SV=1 - [HTPG_ECOUT]	218.805	50.16	1	25	25	59	624	71.3924	5.21143
Q05639	Elongation factor 1-alpha 2 OS=Homo sapiens GN=EEF1A2 PE=1 SV=1 - [EF1A2_HUMAN]	174.166	23.54	1	9	9	59	463	50.4383	9.02686
E9PBJ0	Mucin-5B OS=Homo sapiens GN=MUC5B PE=2 SV=1 - [E9PBJ0_HUMAN]	178.168	9.54	1	30	30	58	5765	596.306	6.65381
Q00610	Clathrin heavy chain 1 OS=Homo sapiens GN=CLTC PE=1 SV=5 - [CLH1_HUMAN]	228.45	29.19	1	31	31	57	1675	191.493	5.69385
Q1R5V3	DNA-directed RNA polymerase subunit beta OS=Escherichia coli (strain UTI89 / UPEC) GN=rpoB PE=3 SV=2 - [RPOB_ECOUT]	217.358	31.3	2	30	30	56	1342	150.538	5.26221
D2TQC7	Outer membrane protein X OS=Citrobacter rodentium (strain ICC168) GN=ompX PE=4 SV=1 - [D2TQC7_CITRI]	126.108	28.65	1	1	2	56	171	18.4799	6.68311
F5H5D3	Tubulin alpha-1C chain OS=Homo sapiens GN=TUBA1C PE=2 SV=1 - [F5H5D3_HUMAN]	232.116	57.61	2	19	19	55	519	57.6932	5.07178
P07355-2	Isoform 2 of Annexin A2 OS=Homo sapiens GN=ANXA2 - [ANXA2_HUMAN]	208.753	54.62	1	18	18	55	357	40.3857	8.36768
Q1R4P9	16 kDa heat shock protein A OS=Escherichia coli (strain UTI89 / UPEC) GN=ibpA PE=3 SV=1 - [Q1R4P9_ECOUT]	118.225	69.06	1	6	6	55	139	16.0082	5.8335
L7ZNF3	Ferric citrate outer membrane transporter OS=Serratia marcescens WW4 GN=fecA PE=3 SV=1 - [L7ZNF3_SERMA]	194.285	14.18	1	5	5	54	783	85.3772	7.09326
P13639	Elongation factor 2 OS=Homo sapiens GN=EEF2 PE=1 SV=4 - [EF2_HUMAN]	217.829	40.91	1	25	26	53	858	95.277	6.82959
P24158	Myeloblastin OS=Homo sapiens GN=PRTN3 PE=1 SV=3 - [PRTN3_HUMAN]	163.16	43.36	1	6	6	52	256	27.7893	8.35303
D2TSN9	Glucose-6-phosphate isomerase OS=Citrobacter rodentium (strain ICC168) GN=pgi PE=3 SV=1 - [D2TSN9_CITRI]	211.801	45.54	1	1	20	51	549	61.464	6.17627
P08311	Cathepsin G OS=Homo sapiens GN=CTSG PE=1 SV=2 - [CATG_HUMAN]	196.885	40	1	10	10	51	255	28.8191	11.1948
Q1RG75	Dihydrolipoyl dehydrogenase OS=Escherichia coli (strain UTI89 / UPEC) GN=lpdA PE=3 SV=1 - [Q1RG75_ECOUT]	185.555	49.49	1	17	17	51	495	53.0958	6.44287
Q1RDV1	Phosphoserine aminotransferase OS=Escherichia coli (strain UTI89 / UPEC) GN=serC PE=3 SV=1 - [SERC_ECOUT]	181.966	62.43	2	18	18	51	362	39.7469	5.36377
Q1RAT5	2-keto-3-deoxygluconate 6-phosphate aldolase OS=Escherichia coli (strain UTI89 / UPEC) GN=eda PE=4 SV=1 - [Q1RAT5_ECOUT]	215.636	74.65	1	8	8	50	213	22.2699	5.66846
L7ZG40	60 kDa chaperonin OS=Serratia marcescens WW4 GN=groEL PE=3 SV=1 - [L7ZG40_SERMA]	212.025	41.79	1	1	18	50	548	57.3049	4.97021
P04792	Heat shock protein beta-1 OS=Homo sapiens GN=HSPB1 PE=1 SV=2 - [HSPB1_HUMAN]	204.217	79.51	1	13	13	50	205	22.7685	6.40479
P31146	Coronin-1A OS=Homo sapiens GN=CORO1A PE=1 SV=4 - [COR1A_HUMAN]	222.857	47.07	1	15	15	49	461	50.9938	6.68311
Q1R8V3	PTS system, glucose-specific IIA component OS=Escherichia coli (strain UTI89 / UPEC) GN=crr PE=4 SV=1 - [Q1R8V3_ECOUT]	221.042	66.86	1	10	10	49	169	18.2397	4.84326
P06576	ATP synthase subunit beta, mitochondrial OS=Homo sapiens GN=ATP5B PE=1 SV=3 - [ATPB_HUMAN]	210.999	56.33	2	17	19	49	529	56.5246	5.40186
P11215-2	Isoform 2 of Integrin alpha-M OS=Homo sapiens GN=ITGAM - [ITAM_HUMAN]	173.965	32.7	1	28	28	49	1153	127.227	7.2251
L7ZI69	Inorganic pyrophosphatase OS=Serratia marcescens WW4 GN=ppa PE=3 SV=1 - [L7ZI69_SERMA]	170.075	65.34	1	1	8	49	176	19.561	5.2749
Q14CN4	Keratin, type II cytoskeletal 72 OS=Homo sapiens GN=KRT72 PE=1 SV=2 - [K2C72_HUMAN]	150.741	14.87	1	3	8	49	511	55.8424	6.88818
A5A3E0	POTE ankyrin domain family member F OS=Homo sapiens GN=POTEF PE=1 SV=2 - [POTEF_HUMAN]	176.085	5.67	1	1	5	48	1075	121.367	6.20166
D6PXK4	Alpha actinin 4 short isoform OS=Homo sapiens GN=ACTN4 PE=2 SV=1 - [D6PXK4_HUMAN]	174.567	45.81	1	16	24	48	692	79.8635	5.17334
Q1RG19	Elongation factor Ts OS=Escherichia coli (strain UTI89 / UPEC) GN=tsf PE=3 SV=1 - [EFTS_ECOUT]	173.876	61.48	1	17	17	48	283	30.4038	5.2876
Q1R804	Alanine--tRNA ligase OS=Escherichia coli (strain UTI89 / UPEC) GN=alaS PE=3 SV=1 - [SYA_ECOUT]	211.27	29.22	1	22	22	47	876	95.8736	5.80811
Q1REB2	DNA protection during starvation protein OS=Escherichia coli (strain UTI89 / UPEC) GN=dps PE=3 SV=3 - [DPS_ECOUT]	187.349	75.45	1	13	13	47	167	18.6837	6.11279
Q96DA0	Zymogen granule protein 16 homolog B OS=Homo sapiens GN=ZG16B PE=1 SV=3 - [ZG16B_HUMAN]	158.273	52.88	1	8	8	47	208	22.7246	7.38623
B9A064	Immunoglobulin lambda-like polypeptide 5 OS=Homo sapiens GN=IGLL5 PE=2 SV=2 - [IGLL5_HUMAN]	201.397	36.92	1	5	5	46	214	23.0486	8.83643
Q1R7A8	Fructose-bisphosphate aldolase class II OS=Escherichia coli (strain UTI89 / UPEC) GN=fba PE=4 SV=1 - [Q1R7A8_ECOUT]	177.899	40.83	2	3	9	46	387	42.6844	6.354
Q1RCJ6	CoA-linked acetaldehyde dehydrogenase OS=Escherichia coli (strain UTI89 / UPEC) GN=adhE PE=4 SV=1 - [Q1RCJ6_ECOUT]	173.506	40.85	1	24	24	46	891	96.0967	6.78564
P62805	Histone H4 OS=Homo sapiens GN=HIST1H4A PE=1 SV=2 - [H4_HUMAN]	139.241	51.46	1	6	6	46	103	11.3604	11.356
Q1R6A3	Malate dehydrogenase OS=Escherichia coli (strain UTI89 / UPEC) GN=mdh PE=3 SV=2 - [MDH_ECOUT]	206.24	68.91	1	16	16	45	312	32.3172	5.77002
P43490	Nicotinamide phosphoribosyltransferase OS=Homo sapiens GN=NAMPT PE=1 SV=1 - [NAMPT_HUMAN]	181.709	56.01	3	21	21	45	491	55.4866	7.15186
Q1RE40	ATP-dependent clp protease ATP-binding subunit clpA OS=Escherichia coli (strain UTI89 / UPEC) GN=clpA PE=3 SV=1 - [Q1RE40_ECOUT]	176.51	49.02	3	5	23	45	763	84.6682	6.23975
Q1REV6	Alkyl hydroperoxide reductase, C22 subunit detoxification of hydroperoxides OS=Escherichia coli (strain UTI89 / UPEC) GN=ahpC PE=4 SV=1 - [Q1REV6_ECOUT]	175.387	72.73	1	13	13	45	187	20.7484	5.17334
P59665	Neutrophil defensin 1 OS=Homo sapiens GN=DEFA1 PE=1 SV=1 - [DEF1_HUMAN]	144.714	27.66	1	4	4	45	94	10.1942	6.99072
P06733	Alpha-enolase OS=Homo sapiens GN=ENO1 PE=1 SV=2 - [ENOA_HUMAN]	195.36	55.07	2	15	15	43	434	47.1393	7.38623
P06396	Gelsolin OS=Homo sapiens GN=GSN PE=1 SV=1 - [GELS_HUMAN]	171.515	35.42	1	18	18	43	782	85.6442	6.27783
P01860	Ig gamma-3 chain C region OS=Homo sapiens GN=IGHG3 PE=1 SV=2 - [IGHG3_HUMAN]	171.351	57.56	1	8	13	43	377	41.2604	7.89893
P07237	Protein disulfide-isomerase OS=Homo sapiens GN=P4HB PE=1 SV=3 - [PDIA1_HUMAN]	149.924	39.17	1	16	16	43	508	57.0807	4.86865
Q9UBG3	Cornulin OS=Homo sapiens GN=CRNN PE=1 SV=1 - [CRNN_HUMAN]	125.166	37.98	1	13	13	43	495	53.5016	6.1001
Q1RGJ5	Transaldolase OS=Escherichia coli (strain UTI89 / UPEC) GN=talB PE=3 SV=1 - [Q1RGJ5_ECOUT]	147.911	68.93	3	17	19	42	338	37.4475	5.40186
Q1RBW5	Uncharacterized protein OS=Escherichia coli (strain UTI89 / UPEC) GN=yncE PE=4 SV=1 - [Q1RBW5_ECOUT]	146.415	47.59	1	11	11	42	353	38.5914	9.1001
B7TY16	Actinin alpha 1 isoform 3 OS=Homo sapiens GN=ACTN1 PE=2 SV=1 - [B7TY16_HUMAN]	142.607	29.89	1	14	22	42	930	107.074	5.57959
J3KT65	Actin, cytoplasmic 2, N-terminally processed OS=Homo sapiens GN=ACTG1 PE=3 SV=1 - [J3KT65_HUMAN]	132.252	36.87	1	1	7	42	198	21.7898	7.38623
Q1R5B8	Oligopeptidase A OS=Escherichia coli (strain UTI89 / UPEC) GN=prlC PE=3 SV=1 - [Q1R5B8_ECOUT]	165.61	42.14	2	21	21	41	693	78.4663	5.2749
Q1RBB9	Murein lipoprotein OS=Escherichia coli (strain UTI89 / UPEC) GN=lpp PE=3 SV=1 - [Q1RBB9_ECOUT]	148.996	57.69	1	5	5	41	78	8.3183	9.24658
A8K2U0	Alpha-2-macroglobulin-like protein 1 OS=Homo sapiens GN=A2ML1 PE=1 SV=3 - [A2ML1_HUMAN]	138.106	20.43	1	24	24	41	1454	161.004	5.73193
P08133	Annexin A6 OS=Homo sapiens GN=ANXA6 PE=1 SV=3 - [ANXA6_HUMAN]	136.368	43.83	3	23	23	40	673	75.8256	5.60498
P29508	Serpin B3 OS=Homo sapiens GN=SERPINB3 PE=1 SV=2 - [SPB3_HUMAN]	126.712	54.36	1	8	18	40	390	44.5365	6.81494
P05154	Plasma serine protease inhibitor OS=Homo sapiens GN=SERPINA5 PE=1 SV=3 - [IPSP_HUMAN]	142.651	37.44	1	14	14	39	406	45.6457	9.26123
Q1R8M8	Inosine-5'-monophosphate dehydrogenase OS=Escherichia coli (strain UTI89 / UPEC) GN=guaB PE=3 SV=1 - [Q1R8M8_ECOUT]	165.873	46.38	2	15	15	38	511	54.6064	6.41748
Q1R2J3	Mannonate dehydratase OS=Escherichia coli (strain UTI89 / UPEC) GN=uxuA PE=3 SV=1 - [UXUA_ECOUT]	154.88	64.72	1	19	19	38	394	44.7956	5.61768
Q1RFT4	Aminoacyl-histidine dipeptidase (Peptidase D) OS=Escherichia coli (strain UTI89 / UPEC) GN=pepD PE=4 SV=1 - [Q1RFT4_ECOUT]	143.92	42.27	2	16	16	38	485	52.8851	5.32568
P08107-2	Isoform 2 of Heat shock 70 kDa protein 1A/1B OS=Homo sapiens GN=HSPA1A - [HSP71_HUMAN]	120.215	37.37	2	14	19	38	586	63.8979	5.70654
Q1REQ0	N-acetylglucosamine-6-phosphate deacetylase OS=Escherichia coli (strain UTI89 / UPEC) GN=nagA PE=3 SV=1 - [Q1REQ0_ECOUT]	196.701	54.45	2	11	11	37	382	40.9511	5.97314
P46940	Ras GTPase-activating-like protein IQGAP1 OS=Homo sapiens GN=IQGAP1 PE=1 SV=1 - [IQGA1_HUMAN]	167.191	20.52	1	24	24	37	1657	189.134	6.48096
Q13835-2	Isoform 1 of Plakophilin-1 OS=Homo sapiens GN=PKP1 - [PKP1_HUMAN]	154.639	35.54	2	18	18	37	726	80.4455	8.96826
P29401-2	Isoform 2 of Transketolase OS=Homo sapiens GN=TKT - [TKT_HUMAN]	150.941	40.41	1	15	15	37	631	68.7701	7.51807
Q1R9B6	Phosphate acetyltransferase OS=Escherichia coli (strain UTI89 / UPEC) GN=pta PE=3 SV=1 - [Q1R9B6_ECOUT]	143.142	33.47	1	15	15	37	714	77.1649	5.41455
Q1R6N8	Uronate isomerase OS=Escherichia coli (strain UTI89 / UPEC) GN=uxaC PE=3 SV=1 - [Q1R6N8_ECOUT]	135.892	51.12	1	18	18	37	491	56.2859	6.13818
Q1R9C1	Protein YfbU OS=Escherichia coli (strain UTI89 / UPEC) GN=UTI89_C2576 PE=1 SV=1 - [Q1R9C1_ECOUT]	126.994	65.29	1	3	9	37	170	20.2248	6.27783
J3KNB4	Cathelicidin antimicrobial peptide OS=Homo sapiens GN=CAMP PE=4 SV=1 - [J3KNB4_HUMAN]	120.172	35.84	1	10	10	37	173	19.5783	9.40771
Q1R5V1	50S ribosomal protein L7/L12 OS=Escherichia coli (strain UTI89 / UPEC) GN=rplL PE=3 SV=1 - [RL7_ECOUT]	108.953	63.64	1	2	6	37	121	12.2875	4.65283
L7ZPJ5	Glyceraldehyde-3-phosphate dehydrogenase A OS=Serratia marcescens WW4 GN=gapA PE=3 SV=1 - [L7ZPJ5_SERMA]	98.8701	39.58	1	1	9	37	331	35.4744	6.81494
Q1R7R4	Enolase OS=Escherichia coli (strain UTI89 / UPEC) GN=eno PE=3 SV=1 - [ENO_ECOUT]	150.169	43.98	2	13	13	36	432	45.6264	5.47803
E9PBJ4	Tubulin beta chain OS=Homo sapiens GN=TUBB PE=2 SV=1 - [E9PBJ4_HUMAN]	144.357	51.03	1	7	7	36	243	27.419	4.48779
Q1R342	Iron-sulfur cluster repair protein YtfE OS=Escherichia coli (strain UTI89 / UPEC) GN=ytfE PE=3 SV=1 - [YTFE_ECOUT]	136.689	61.36	1	5	8	36	220	24.8666	5.35107
I0DQL7	Pyruvate dehydrogenase E1 component OS=Providencia stuartii (strain MRSN 2154) GN=aceE PE=3 SV=1 - [I0DQL7_PROSM]	132.866	14.19	1	1	11	36	888	99.8637	5.56689
Q1RDS9	Aspartate transaminase OS=Escherichia coli (strain UTI89 / UPEC) GN=aspC PE=3 SV=1 - [Q1RDS9_ECOUT]	119.869	50.51	2	18	18	36	396	43.5421	5.77002
P61626	Lysozyme C OS=Homo sapiens GN=LYZ PE=1 SV=1 - [LYSC_HUMAN]	152.102	50	1	6	6	35	148	16.5263	9.15869
P22894	Neutrophil collagenase OS=Homo sapiens GN=MMP8 PE=1 SV=1 - [MMP8_HUMAN]	145.375	37.26	1	11	11	35	467	53.3785	6.87354
Q1R260	Phosphopentomutase OS=Escherichia coli (strain UTI89 / UPEC) GN=deoB PE=3 SV=1 - [DEOB_ECOUT]	137.483	59.21	2	11	16	35	407	44.365	5.35107
P00450	Ceruloplasmin OS=Homo sapiens GN=CP PE=1 SV=1 - [CERU_HUMAN]	124.356	34.18	1	22	22	35	1065	122.128	5.71924
Q1R2J2	D-mannonate oxidoreductase OS=Escherichia coli (strain UTI89 / UPEC) GN=uxuB PE=4 SV=1 - [Q1R2J2_ECOUT]	113.493	44.86	1	14	14	35	486	53.5809	5.51611
P01009	Alpha-1-antitrypsin OS=Homo sapiens GN=SERPINA1 PE=1 SV=3 - [A1AT_HUMAN]	112.412	38.04	1	16	16	35	418	46.707	5.59229
Q1R3W6	Glycerol dehydrogenase OS=Escherichia coli (strain UTI89 / UPEC) GN=gldA PE=3 SV=1 - [Q1R3W6_ECOUT]	155.912	47.89	2	10	10	34	380	40.1085	4.98291
Q1R6G5	Argininosuccinate synthase OS=Escherichia coli (strain UTI89 / UPEC) GN=argG PE=3 SV=1 - [ASSY_ECOUT]	133.491	51.23	1	2	16	34	447	49.8789	5.38916
P12429	Annexin A3 OS=Homo sapiens GN=ANXA3 PE=1 SV=3 - [ANXA3_HUMAN]	127.764	62.54	1	17	18	34	323	36.3527	5.92236
D2TPC2	Argininosuccinate synthase OS=Citrobacter rodentium (strain ICC168) GN=argG PE=3 SV=1 - [D2TPC2_CITRI]	127.594	46.53	1	1	15	34	447	49.9149	5.5415
B5XYB1	ATP-dependent Clp protease ATP-binding subunit ClpA OS=Klebsiella pneumoniae (strain 342) GN=clpA PE=3 SV=1 - [B5XYB1_KLEP3]	126.46	38.87	3	1	19	34	759	84.0608	6.26514
P61981	14-3-3 protein gamma OS=Homo sapiens GN=YWHAG PE=1 SV=2 - [1433G_HUMAN]	125.162	53.04	1	7	11	34	247	28.2849	4.89404
P49327	Fatty acid synthase OS=Homo sapiens GN=FASN PE=1 SV=3 - [FAS_HUMAN]	117.275	12.78	1	20	20	34	2511	273.254	6.44287
P17213	Bactericidal permeability-increasing protein OS=Homo sapiens GN=BPI PE=1 SV=4 - [BPI_HUMAN]	109.842	38.6	1	13	13	34	487	53.8651	9.37842
P05783	Keratin, type I cytoskeletal 18 OS=Homo sapiens GN=KRT18 PE=1 SV=2 - [K1C18_HUMAN]	162.063	21.16	1	5	7	33	430	48.0285	5.45264
Q1R5J3	Aspartate-semialdehyde dehydrogenase OS=Escherichia coli (strain UTI89 / UPEC) GN=asd PE=3 SV=1 - [Q1R5J3_ECOUT]	153.7	51.42	2	11	11	33	387	42.3106	5.46533
P31949	Protein S100-A11 OS=Homo sapiens GN=S100A11 PE=1 SV=2 - [S10AB_HUMAN]	147.721	80	1	7	7	33	105	11.7328	7.12256
Q1RCL1	Respiratory nitrate reductase 1 alpha chain OS=Escherichia coli (strain UTI89 / UPEC) GN=narG PE=4 SV=1 - [Q1RCL1_ECOUT]	117.36	29.43	2	22	22	33	1247	140.501	6.53662
Q1RE62	Arginine-binding periplasmic protein 1 OS=Escherichia coli (strain UTI89 / UPEC) GN=artI PE=3 SV=1 - [Q1RE62_ECOUT]	114.193	65.02	1	5	11	33	243	26.9427	6.1001
Q1RER3	Glutamate/aspartate periplasmic binding protein OS=Escherichia coli (strain UTI89 / UPEC) GN=ybeJ PE=4 SV=1 - [Q1RER3_ECOUT]	129.744	46.77	1	4	13	32	325	35.8985	8.51416
Q1R465	Xaa-Pro dipeptidase OS=Escherichia coli (strain UTI89 / UPEC) GN=pepQ PE=3 SV=1 - [PEPQ_ECOUT]	123.906	49.89	3	15	15	32	443	50.1573	5.98584
D5C9X6	Fructose-bisphosphate aldolase OS=Enterobacter cloacae subsp. cloacae (strain ATCC 13047 / DSM 30054 / NBRC 13535 / NCDC 279-56) GN=ECL_04245 PE=4 SV=1 - [D5C9X6_ENTCC]	114.191	24.79	3	1	7	32	359	39.1256	5.85889
B5XT47	6-phosphogluconate dehydrogenase, decarboxylating OS=Klebsiella pneumoniae (strain 342) GN=gnd PE=3 SV=1 - [B5XT47_KLEP3]	108.963	29.7	1	1	11	32	468	51.3983	5.14795
P18054	Arachidonate 12-lipoxygenase, 12S-type OS=Homo sapiens GN=ALOX12 PE=1 SV=4 - [LOX12_HUMAN]	95.8176	42.53	1	20	20	32	663	75.6453	6.21436
Q1RF36	Putative thioredoxin-like protein OS=Escherichia coli (strain UTI89 / UPEC) GN=ybbN PE=4 SV=1 - [Q1RF36_ECOUT]	85.0258	57.09	1	10	10	32	296	33.0359	4.62744
Q96HE7	ERO1-like protein alpha OS=Homo sapiens GN=ERO1L PE=1 SV=2 - [ERO1A_HUMAN]	130.247	45.51	1	15	15	31	468	54.3581	5.68115
I0DTC5	Elongation factor G (EF-G) OS=Providencia stuartii (strain MRSN 2154) GN=S70_08655 PE=4 SV=1 - [I0DTC5_PROSM]	130.116	20.6	1	1	8	31	563	62.9048	7.78174
Q1R5B6	Glutathione reductase OS=Escherichia coli (strain UTI89 / UPEC) GN=gor PE=3 SV=1 - [Q1R5B6_ECOUT]	118.116	43.56	1	6	13	31	450	48.7076	5.99854
E7EQR4	Ezrin OS=Homo sapiens GN=EZR PE=2 SV=2 - [E7EQR4_HUMAN]	103.751	28.16	2	9	13	31	554	65.5386	5.90967
Q1RE54	Pyruvate dehydrogenase OS=Escherichia coli (strain UTI89 / UPEC) GN=poxB PE=3 SV=1 - [Q1RE54_ECOUT]	98.552	46.5	1	16	16	31	572	62.0417	6.27783
P30740	Leukocyte elastase inhibitor OS=Homo sapiens GN=SERPINB1 PE=1 SV=1 - [ILEU_HUMAN]	126.647	50.92	1	17	17	30	379	42.7147	6.27783
Q1RD45	NADH dehydrogenase OS=Escherichia coli (strain UTI89 / UPEC) GN=ndh PE=4 SV=1 - [Q1RD45_ECOUT]	121.262	48.76	2	17	17	30	443	48.2882	9.05615
Q1R4K2	ATP synthase subunit beta OS=Escherichia coli (strain UTI89 / UPEC) GN=atpD PE=3 SV=1 - [ATPB_ECOUT]	120.891	47.17	2	15	16	30	460	50.2938	5.0083
P07900-2	Isoform 2 of Heat shock protein HSP 90-alpha OS=Homo sapiens GN=HSP90AA1 - [HS90A_HUMAN]	119.35	26.58	3	13	19	30	854	98.0995	5.16064
Q1R4X9	2,3-bisphosphoglycerate-independent phosphoglycerate mutase OS=Escherichia coli (strain UTI89 / UPEC) GN=yibO PE=3 SV=1 - [Q1R4X9_ECOUT]	117.513	38.43	1	11	11	30	523	57.1677	5.19873
P15144	Aminopeptidase N OS=Homo sapiens GN=ANPEP PE=1 SV=4 - [AMPN_HUMAN]	113.819	25.96	1	19	19	30	967	109.471	5.47803
B4DR52	Histone H2B OS=Homo sapiens GN=HIST2H2BF PE=2 SV=1 - [B4DR52_HUMAN]	105.771	31.33	3	5	5	30	166	18.0297	10.3159
P21333	Filamin-A OS=Homo sapiens GN=FLNA PE=1 SV=4 - [FLNA_HUMAN]	105.227	12.54	2	22	22	30	2647	280.564	6.06201
P06744	Glucose-6-phosphate isomerase OS=Homo sapiens GN=GPI PE=1 SV=4 - [G6PI_HUMAN]	135.961	33.15	1	12	12	29	558	63.1072	8.32373
Q1R9T0	Cytidine deaminase OS=Escherichia coli (strain UTI89 / UPEC) GN=cdd PE=3 SV=1 - [CDD_ECOUT]	115.862	62.24	1	11	11	29	294	31.5469	5.73193
P02790	Hemopexin OS=Homo sapiens GN=HPX PE=1 SV=2 - [HEMO_HUMAN]	114.289	49.78	2	14	14	29	462	51.6433	7.02002
B5XY48	Outer membrane protein A OS=Klebsiella pneumoniae (strain 342) GN=ompA PE=3 SV=1 - [B5XY48_KLEP3]	109.955	16.86	1	2	6	29	350	37.4136	6.25244
P27797	Calreticulin OS=Homo sapiens GN=CALR PE=1 SV=1 - [CALR_HUMAN]	95.1852	51.8	1	12	12	29	417	48.1118	4.43701
P05107	Integrin beta-2 OS=Homo sapiens GN=ITGB2 PE=1 SV=2 - [ITB2_HUMAN]	93.1257	34.46	3	21	21	29	769	84.7261	6.94678
B4DGP8	Calnexin OS=Homo sapiens GN=CANX PE=2 SV=1 - [B4DGP8_HUMAN]	91.1439	24.24	1	11	11	29	627	71.4579	4.70361
Q1R8I3	Flavohemoprotein OS=Escherichia coli (strain UTI89 / UPEC) GN=hmpA PE=3 SV=1 - [Q1R8I3_ECOUT]	84.5254	61.62	1	12	16	29	396	43.837	5.77002
Q1R2Z6	Valine--tRNA ligase OS=Escherichia coli (strain UTI89 / UPEC) GN=valS PE=3 SV=1 - [Q1R2Z6_ECOUT]	112.818	20.4	1	7	15	28	951	108.082	5.33838
P22735	Protein-glutamine gamma-glutamyltransferase K OS=Homo sapiens GN=TGM1 PE=1 SV=4 - [TGM1_HUMAN]	106.457	29.13	2	17	17	28	817	89.7303	6.03662
Q12805	EGF-containing fibulin-like extracellular matrix protein 1 OS=Homo sapiens GN=EFEMP1 PE=1 SV=2 - [FBLN3_HUMAN]	100.462	39.76	1	13	13	28	493	54.6042	5.07178
Q1R5M5	Ferrous iron transport protein B OS=Escherichia coli (strain UTI89 / UPEC) GN=feoB PE=4 SV=1 - [Q1R5M5_ECOUT]	99.8923	29.73	1	10	16	28	777	84.823	6.18896
E3D780	Glyceraldehyde-3-phosphate dehydrogenase, type I OS=Gardnerella vaginalis (strain ATCC 14019 / 317) GN=gap PE=3 SV=1 - [E3D780_GARV3]	98.3521	37.89	1	11	11	28	351	37.9339	5.33838
Q1R793	Transketolase 1 OS=Escherichia coli (strain UTI89 / UPEC) GN=tktA PE=4 SV=1 - [Q1R793_ECOUT]	91.8375	24.81	1	14	14	28	673	73.2796	5.88428
Q6UX06	Olfactomedin-4 OS=Homo sapiens GN=OLFM4 PE=1 SV=1 - [OLFM4_HUMAN]	90.0363	29.22	1	11	11	28	510	57.2438	5.69385
Q1RBU7	FdnG, alpha subunit of formate dehydrogenase-N OS=Escherichia coli (strain UTI89 / UPEC) GN=fdnG PE=4 SV=2 - [Q1RBU7_ECOUT]	88.3117	27.29	1	18	18	28	1015	112.796	7.09326
Q1R486	Uridine phosphorylase OS=Escherichia coli (strain UTI89 / UPEC) GN=udp PE=4 SV=1 - [Q1R486_ECOUT]	178.017	64.52	1	3	7	27	217	23.3689	6.53662
P68431	Histone H3.1 OS=Homo sapiens GN=HIST1H3A PE=1 SV=2 - [H31_HUMAN]	154.534	33.82	1	3	3	27	136	15.3945	11.1216
L7ZT34	Glucose-6-phosphate isomerase OS=Serratia marcescens WW4 GN=pgi PE=3 SV=1 - [L7ZT34_SERMA]	108.155	11.13	1	1	4	27	548	61.1878	6.25244
P27105	Erythrocyte band 7 integral membrane protein OS=Homo sapiens GN=STOM PE=1 SV=3 - [STOM_HUMAN]	100.666	49.65	1	9	9	27	288	31.7107	7.88428
Q1R383	Adenylosuccinate synthetase OS=Escherichia coli (strain UTI89 / UPEC) GN=purA PE=3 SV=1 - [PURA_ECOUT]	99.4488	40.05	2	12	12	27	432	47.3153	5.49072
Q2M2I5	Keratin, type I cytoskeletal 24 OS=Homo sapiens GN=KRT24 PE=1 SV=1 - [K1C24_HUMAN]	97.186	9.9	1	2	4	27	525	55.0534	4.95752
Q16769	Glutaminyl-peptide cyclotransferase OS=Homo sapiens GN=QPCT PE=1 SV=1 - [QPCT_HUMAN]	95.6191	49.58	1	10	10	27	361	40.8508	6.60986
Q1R5V4	DNA-directed RNA polymerase subunit beta' OS=Escherichia coli (strain UTI89 / UPEC) GN=rpoC PE=3 SV=1 - [RPOC_ECOUT]	93.0159	14.78	1	15	16	27	1407	155.077	7.07861
P41218	Myeloid cell nuclear differentiation antigen OS=Homo sapiens GN=MNDA PE=1 SV=1 - [MNDA_HUMAN]	85.0753	34.4	1	14	14	27	407	45.8072	9.75928
P11142	Heat shock cognate 71 kDa protein OS=Homo sapiens GN=HSPA8 PE=1 SV=1 - [HSP7C_HUMAN]	85.03	32.04	2	13	18	27	646	70.8542	5.51611
D2TKN8	Universal stress protein A OS=Citrobacter rodentium (strain ICC168) GN=uspA PE=4 SV=1 - [D2TKN8_CITRI]	156.353	60.24	1	5	5	26	166	18.7316	6.80029
Q1R8F3	Autonomous glycyl radical cofactor OS=Escherichia coli (strain UTI89 / UPEC) GN=yfiD PE=3 SV=1 - [Q1R8F3_ECOUT]	119.482	67.67	1	2	9	26	133	14.9748	5.84619
Q1R9V8	Methionine--tRNA ligase OS=Escherichia coli (strain UTI89 / UPEC) GN=metG PE=3 SV=2 - [SYM_ECOUT]	111.574	27.77	1	13	13	26	677	76.2352	6.02393
Q1R8V4	Phosphoenolpyruvate-protein phosphotransferase OS=Escherichia coli (strain UTI89 / UPEC) GN=ptsI PE=3 SV=1 - [Q1R8V4_ECOUT]	95.0705	35.83	1	6	15	26	575	63.5239	4.86865
P62258	14-3-3 protein epsilon OS=Homo sapiens GN=YWHAE PE=1 SV=1 - [1433E_HUMAN]	92.837	34.51	1	6	9	26	255	29.1554	4.7417
Q9Y6R7	IgGFc-binding protein OS=Homo sapiens GN=FCGBP PE=1 SV=3 - [FCGBP_HUMAN]	86.0353	11.43	1	20	20	26	5405	571.639	5.33838
D2TTH2	50S ribosomal subunit protein L7/L12 OS=Citrobacter rodentium (strain ICC168) GN=rplL PE=3 SV=1 - [D2TTH2_CITRI]	85.1968	53.72	2	1	5	26	121	12.3195	4.65283
Q1RG24	2,3,4,5-tetrahydropyridine-2,6-dicarboxylate N-succinyltransferase OS=Escherichia coli (strain UTI89 / UPEC) GN=dapD PE=3 SV=1 - [DAPD_ECOUT]	73.0149	47.08	1	10	10	26	274	29.8725	6.01123
Q1R262	Deoxyribose-phosphate aldolase OS=Escherichia coli (strain UTI89 / UPEC) GN=deoC PE=3 SV=1 - [Q1R262_ECOUT]	112.94	53.56	1	11	11	25	267	28.6327	5.42725
E3D9X8	Transaldolase OS=Gardnerella vaginalis (strain ATCC 14019 / 317) GN=tal PE=3 SV=1 - [E3D9X8_GARV3]	99.5459	49.05	1	15	15	25	367	39.7165	5.05908
P07737	Profilin-1 OS=Homo sapiens GN=PFN1 PE=1 SV=2 - [PROF1_HUMAN]	96.8427	69.29	1	8	8	25	140	15.0446	8.26514
Q7Z406-6	Isoform 6 of Myosin-14 OS=Homo sapiens GN=MYH14 - [MYH14_HUMAN]	94.7693	9.84	2	10	16	25	2003	228.526	5.60498
P10909-2	Isoform 2 of Clusterin OS=Homo sapiens GN=CLU - [CLUS_HUMAN]	92.6303	24.95	1	11	11	25	501	57.7956	6.68311
Q1RFA0	Trigger factor OS=Escherichia coli (strain UTI89 / UPEC) GN=tig PE=3 SV=1 - [TIG_ECOUT]	109.885	35.43	1	4	11	24	429	47.8357	4.88135
E9PK25	Cofilin-1 OS=Homo sapiens GN=CFL1 PE=2 SV=1 - [E9PK25_HUMAN]	108.41	53.92	1	9	10	24	204	22.7138	8.33838
Q1R4F5	Transcription termination factor Rho OS=Escherichia coli (strain UTI89 / UPEC) GN=rho PE=3 SV=1 - [Q1R4F5_ECOUT]	99.2617	44.02	4	15	15	24	443	49.6479	7.29834
E3DAH2	30S ribosomal protein S1 OS=Gardnerella vaginalis (strain ATCC 14019 / 317) GN=rpsA PE=3 SV=1 - [E3DAH2_GARV3]	97.2858	24.4	1	12	12	24	500	55.5535	4.77979
Q1REV5	Alkyl hydroperoxide reductase, F52a subunit detoxification of hydroperoxides OS=Escherichia coli (strain UTI89 / UPEC) GN=ahpF PE=3 SV=1 - [Q1REV5_ECOUT]	90.3634	32.77	1	14	14	24	531	57.3656	5.69385
P13010	X-ray repair cross-complementing protein 5 OS=Homo sapiens GN=XRCC5 PE=1 SV=3 - [XRCC5_HUMAN]	72.7967	25.55	1	9	9	24	732	82.6523	5.80811
P04839	Cytochrome b-245 heavy chain OS=Homo sapiens GN=CYBB PE=1 SV=2 - [CY24B_HUMAN]	72.1941	27.54	3	14	14	24	570	65.2936	8.63135
K7ENP3	ATP synthase subunit alpha OS=Homo sapiens GN=ATP5A1 PE=3 SV=1 - [K7ENP3_HUMAN]	112.088	33.33	2	11	12	23	531	57.5114	9.29053
Q9UBD6	Ammonium transporter Rh type C OS=Homo sapiens GN=RHCG PE=1 SV=1 - [RHCG_HUMAN]	97.829	22.34	1	5	5	23	479	53.1439	6.39209
P20700	Lamin-B1 OS=Homo sapiens GN=LMNB1 PE=1 SV=2 - [LMNB1_HUMAN]	96.5487	25.77	1	10	12	23	586	66.3676	5.16064
Q1R4K0	ATP synthase subunit alpha OS=Escherichia coli (strain UTI89 / UPEC) GN=atpA PE=3 SV=1 - [ATPA_ECOUT]	94.7083	32.16	1	11	12	23	513	55.1878	6.12549
Q1R537	Glycine--tRNA ligase beta subunit OS=Escherichia coli (strain UTI89 / UPEC) GN=glyS PE=3 SV=1 - [SYGB_ECOUT]	92.7624	26.85	1	11	11	23	689	76.765	5.43994
P22314	Ubiquitin-like modifier-activating enzyme 1 OS=Homo sapiens GN=UBA1 PE=1 SV=3 - [UBA1_HUMAN]	84.6863	17.3	1	12	12	23	1058	117.774	5.75732
Q1R4G3	Ketol-acid reductoisomerase OS=Escherichia coli (strain UTI89 / UPEC) GN=ilvC PE=3 SV=2 - [ILVC_ECOUT]	82.7439	30.35	1	12	12	23	491	54.0203	5.31299
P60174	Triosephosphate isomerase OS=Homo sapiens GN=TPI1 PE=1 SV=3 - [TPIS_HUMAN]	80.7659	50.35	1	10	10	23	286	30.7717	5.92236
F8W9L1	Serpin B4 OS=Homo sapiens GN=SERPINB4 PE=2 SV=1 - [F8W9L1_HUMAN]	59.7876	36.09	1	1	11	23	338	38.8124	6.20166
Q1R312	Uncharacterized protein OS=Escherichia coli (strain UTI89 / UPEC) GN=yjgF PE=4 SV=1 - [Q1R312_ECOUT]	100.645	42.11	1	5	5	22	152	16.5097	7.95752
Q1RFZ1	Lipoprotein OS=Escherichia coli (strain UTI89 / UPEC) GN=metQ PE=3 SV=1 - [Q1RFZ1_ECOUT]	97.0368	67.16	5	11	11	22	271	29.4136	5.2876
D2TNH2	Glutamate/aspartate ABC transporter, substrate-binding protein OS=Citrobacter rodentium (strain ICC168) GN=gltI PE=4 SV=1 - [D2TNH2_CITRI]	88.1748	34.44	1	1	10	22	302	33.3711	8.52881
Q1R4I8	Aspartate--ammonia ligase OS=Escherichia coli (strain UTI89 / UPEC) GN=asnA PE=3 SV=1 - [ASNA_ECOUT]	86.8628	54.24	1	5	10	22	330	36.6998	5.64307
O00391	Sulfhydryl oxidase 1 OS=Homo sapiens GN=QSOX1 PE=1 SV=3 - [QSOX1_HUMAN]	84.4122	23.69	1	14	14	22	747	82.5255	8.92432
P31151	Protein S100-A7 OS=Homo sapiens GN=S100A7 PE=1 SV=4 - [S10A7_HUMAN]	83.5081	55.45	1	8	8	22	101	11.4636	6.771
P52209	6-phosphogluconate dehydrogenase, decarboxylating OS=Homo sapiens GN=PGD PE=1 SV=3 - [6PGD_HUMAN]	83.3248	35.2	1	12	12	22	483	53.106	7.2251
Q1REQ3	Asparagine synthetase OS=Escherichia coli (strain UTI89 / UPEC) GN=asnB PE=4 SV=1 - [Q1REQ3_ECOUT]	80.0309	25.63	1	8	12	22	632	71.7749	6.96143
P28676	Grancalcin OS=Homo sapiens GN=GCA PE=1 SV=2 - [GRAN_HUMAN]	78.7924	50.69	1	8	8	22	217	23.9945	5.21143
D2TU35	Autonomous glycyl radical cofactor OS=Citrobacter rodentium (strain ICC168) GN=grcA PE=3 SV=1 - [D2TU35_CITRI]	100.544	59.06	1	1	8	21	127	14.3184	5.17334
Q15149	Plectin OS=Homo sapiens GN=PLEC PE=1 SV=3 - [PLEC_HUMAN]	100.412	5.04	1	16	17	21	4684	531.466	5.96045
Q6ZN66	Guanylate-binding protein 6 OS=Homo sapiens GN=GBP6 PE=2 SV=1 - [GBP6_HUMAN]	97.1716	31.6	1	13	13	21	633	72.3809	6.3667
Q1RE52	Hydroxylamine reductase OS=Escherichia coli (strain UTI89 / UPEC) GN=hcp PE=3 SV=1 - [HCP_ECOUT]	91.6077	30.8	1	6	11	21	552	60.2534	5.37646
P18669	Phosphoglycerate mutase 1 OS=Homo sapiens GN=PGAM1 PE=1 SV=2 - [PGAM1_HUMAN]	87.7467	59.45	1	9	10	21	254	28.7858	7.18115
Q08380	Galectin-3-binding protein OS=Homo sapiens GN=LGALS3BP PE=1 SV=1 - [LG3BP_HUMAN]	86.2047	24.44	1	9	9	21	585	65.2893	5.2749
P05141	ADP/ATP translocase 2 OS=Homo sapiens GN=SLC25A5 PE=1 SV=7 - [ADT2_HUMAN]	84.5154	38.93	1	13	13	21	298	32.8312	9.68604
P47929	Galectin-7 OS=Homo sapiens GN=LGALS7 PE=1 SV=2 - [LEG7_HUMAN]	79.1551	67.65	1	7	7	21	136	15.0658	7.62061
Q92817	Envoplakin OS=Homo sapiens GN=EVPL PE=1 SV=3 - [EVPL_HUMAN]	75.4312	10.33	2	16	16	21	2033	231.463	6.96143
Q1RAQ8	Arginine--tRNA ligase OS=Escherichia coli (strain UTI89 / UPEC) GN=argS PE=3 SV=1 - [SYR_ECOUT]	72.5589	35.36	1	13	14	21	577	64.6708	5.5542
Q1R4F8	Thioredoxin 1 OS=Escherichia coli (strain UTI89 / UPEC) GN=trxA PE=4 SV=1 - [Q1R4F8_ECOUT]	71.7688	48.61	2	5	5	21	144	15.9842	5.2876
Q1REP9	Glucosamine-6-phosphate deaminase OS=Escherichia coli (strain UTI89 / UPEC) GN=nagB PE=3 SV=1 - [NAGB_ECOUT]	71.0722	60.9	1	10	10	21	266	29.7551	6.90283
P48735	Isocitrate dehydrogenase [NADP], mitochondrial OS=Homo sapiens GN=IDH2 PE=1 SV=2 - [IDHP_HUMAN]	70.4946	32.3	1	12	13	21	452	50.8769	8.68994
P02760	Protein AMBP OS=Homo sapiens GN=AMBP PE=1 SV=1 - [AMBP_HUMAN]	69.6478	32.95	1	10	10	21	352	38.974	6.25244
P00749	Urokinase-type plasminogen activator OS=Homo sapiens GN=PLAU PE=1 SV=2 - [UROK_HUMAN]	67.8246	40.6	1	13	13	21	431	48.4757	8.41162
D5CGT0	Triosephosphate isomerase OS=Enterobacter cloacae subsp. cloacae (strain ATCC 13047 / DSM 30054 / NBRC 13535 / NCDC 279-56) GN=tpiA PE=3 SV=1 - [D5CGT0_ENTCC]	60.4902	40.39	1	1	6	21	255	26.9159	6.22705
Q1RAZ3	Uncharacterized protein OS=Escherichia coli (strain UTI89 / UPEC) GN=yeaR PE=4 SV=1 - [Q1RAZ3_ECOUT]	87.5267	58.82	1	5	5	20	119	13.6028	6.52197
Q1R6H4	Polyribonucleotide nucleotidyltransferase OS=Escherichia coli (strain UTI89 / UPEC) GN=pnp PE=3 SV=2 - [PNP_ECOUT]	83.0376	24.05	1	11	11	20	711	77.067	5.18604
P02787	Serotransferrin OS=Homo sapiens GN=TF PE=1 SV=3 - [TRFE_HUMAN]	81.0716	27.65	1	12	12	20	698	77.0136	7.12256
E3D9H1	Formate C-acetyltransferase OS=Gardnerella vaginalis (strain ATCC 14019 / 317) GN=pflB PE=3 SV=1 - [E3D9H1_GARV3]	80.1891	25.66	1	12	13	20	791	89.2154	5.26221
Q96TA1	Niban-like protein 1 OS=Homo sapiens GN=FAM129B PE=1 SV=3 - [NIBL1_HUMAN]	79.8454	18.77	1	9	9	20	746	84.0847	6.18896
Q1R8W9	Glutamate--tRNA ligase OS=Escherichia coli (strain UTI89 / UPEC) GN=gltX PE=3 SV=1 - [SYE_ECOUT]	76.5295	40.76	1	13	13	20	471	53.7768	6.07471
P13489	Ribonuclease inhibitor OS=Homo sapiens GN=RNH1 PE=1 SV=2 - [RINI_HUMAN]	76.4912	37.09	1	9	9	20	461	49.9411	4.81787
Q1REE7	Molybdopterin biosynthesis, protein B OS=Escherichia coli (strain UTI89 / UPEC) GN=moaB PE=4 SV=1 - [Q1REE7_ECOUT]	74.8606	50	1	8	8	20	170	18.6535	6.1001
Q1RER9	Leucine--tRNA ligase OS=Escherichia coli (strain UTI89 / UPEC) GN=leuS PE=3 SV=2 - [SYL_ECOUT]	73.889	20.23	1	12	12	20	860	97.2444	5.30029
P11021	78 kDa glucose-regulated protein OS=Homo sapiens GN=HSPA5 PE=1 SV=2 - [GRP78_HUMAN]	73.5451	25.84	4	12	15	20	654	72.2884	5.16064
P35222	Catenin beta-1 OS=Homo sapiens GN=CTNNB1 PE=1 SV=1 - [CTNB1_HUMAN]	70.9282	13.83	1	2	8	20	781	85.4422	5.85889
Q1RF08	Cysteine--tRNA ligase OS=Escherichia coli (strain UTI89 / UPEC) GN=cysS PE=3 SV=1 - [SYC_ECOUT]	69.078	32.32	2	6	10	20	461	52.1507	5.56689
P00338-3	Isoform 3 of L-lactate dehydrogenase A chain OS=Homo sapiens GN=LDHA - [LDHA_HUMAN]	65.2798	37.4	1	11	11	20	361	39.8119	8.42627
P50995	Annexin A11 OS=Homo sapiens GN=ANXA11 PE=1 SV=1 - [ANX11_HUMAN]	64.9135	33.07	1	15	15	20	505	54.3551	7.6499
B5XNI5	Flavohemoprotein OS=Klebsiella pneumoniae (strain 342) GN=hmp PE=3 SV=1 - [B5XNI5_KLEP3]	52.2645	16.67	1	1	5	20	396	43.6669	5.74463
Q5TCU6	Talin-1 OS=Homo sapiens GN=TLN1 PE=2 SV=1 - [Q5TCU6_HUMAN]	110.949	9.55	1	12	12	19	2429	257.92	6.49365
O75594	Peptidoglycan recognition protein 1 OS=Homo sapiens GN=PGLYRP1 PE=1 SV=1 - [PGRP1_HUMAN]	90.4589	53.06	1	6	6	19	196	21.7167	8.5874
P61204	ADP-ribosylation factor 3 OS=Homo sapiens GN=ARF3 PE=1 SV=2 - [ARF3_HUMAN]	84.4204	58.56	1	8	10	19	181	20.5877	7.43018
Q09666	Neuroblast differentiation-associated protein AHNAK OS=Homo sapiens GN=AHNAK PE=1 SV=2 - [AHNK_HUMAN]	79.8339	11.71	1	10	14	19	5890	628.699	6.15088
B1AHL2	Fibulin-1 OS=Homo sapiens GN=FBLN1 PE=2 SV=1 - [B1AHL2_HUMAN]	78.3621	24.69	1	13	13	19	721	78.2769	5.38916
Q1RGH6	Isoleucine--tRNA ligase OS=Escherichia coli (strain UTI89 / UPEC) GN=ileS PE=3 SV=1 - [SYI_ECOUT]	75.0652	16.95	1	13	13	19	938	104.288	5.94775
I3L2F9	Uncharacterized protein OS=Homo sapiens PE=2 SV=1 - [I3L2F9_HUMAN]	74.5092	20.24	1	6	6	19	410	45.3696	4.90674
E7ETH0	Complement factor I light chain OS=Homo sapiens GN=CFI PE=2 SV=1 - [E7ETH0_HUMAN]	74.3206	34.52	1	15	15	19	591	66.5811	7.59131
P00738	Haptoglobin OS=Homo sapiens GN=HP PE=1 SV=1 - [HPT_HUMAN]	62.4446	32.76	1	10	10	19	406	45.1766	6.58057
Q9BTM1-2	Isoform 2 of Histone H2A.J OS=Homo sapiens GN=H2AFJ - [H2AJ_HUMAN]	47.262	15.23	2	3	3	19	151	16.0998	10.228
Q1R9R7	Colicin I receptor OS=Escherichia coli (strain UTI89 / UPEC) GN=cirA PE=3 SV=1 - [Q1R9R7_ECOUT]	45.6892	21.74	1	9	9	19	690	77.048	5.38916
E3D918	Elongation factor Tu OS=Gardnerella vaginalis (strain ATCC 14019 / 317) GN=tuf PE=3 SV=1 - [E3D918_GARV3]	83.2777	31.08	1	7	7	18	399	43.9052	5.10986
B0UZ83	Complement C4 beta chain OS=Homo sapiens GN=C4A PE=2 SV=1 - [B0UZ83_HUMAN]	82.3767	12.27	1	13	13	18	1744	192.754	7.03467
P09211	Glutathione S-transferase P OS=Homo sapiens GN=GSTP1 PE=1 SV=2 - [GSTP1_HUMAN]	79.9162	55.24	1	9	9	18	210	23.341	5.64307
Q1R4Y5	Protein-export protein SecB OS=Escherichia coli (strain UTI89 / UPEC) GN=secB PE=3 SV=2 - [SECB_ECOUT]	73.8235	50.97	1	4	4	18	155	17.2803	4.37354
Q1R9I2	Ribonucleoside-diphosphate reductase OS=Escherichia coli (strain UTI89 / UPEC) GN=nrdA PE=3 SV=1 - [Q1R9I2_ECOUT]	72.0501	18.79	1	9	9	18	761	85.6642	6.17627
Q1R9X5	Uncharacterized protein OS=Escherichia coli (strain UTI89 / UPEC) GN=UTI89_C2371 PE=4 SV=1 - [Q1R9X5_ECOUT]	71.6775	40.91	1	4	9	18	374	40.8808	8.33838
Q1R457	Uncharacterized protein OS=Escherichia coli (strain UTI89 / UPEC) GN=yihD PE=4 SV=1 - [Q1R457_ECOUT]	70.2006	57.58	2	5	5	18	99	11.383	6.12549
Q1R360	30S ribosomal protein S6 OS=Escherichia coli (strain UTI89 / UPEC) GN=rpsF PE=3 SV=1 - [RS6_ECOUT]	68.7129	65.65	1	5	5	18	131	15.1774	5.38916
E3D7J8	DNA-directed RNA polymerase subunit beta' OS=Gardnerella vaginalis (strain ATCC 14019 / 317) GN=rpoC PE=3 SV=1 - [E3D7J8_GARV3]	67.7785	13.29	2	10	11	18	1339	148.128	5.50342
Q1R3B7	10 kDa chaperonin OS=Escherichia coli (strain UTI89 / UPEC) GN=groS PE=3 SV=1 - [CH10_ECOUT]	59.6208	61.86	1	5	5	18	97	10.3806	5.23682
Q14974	Importin subunit beta-1 OS=Homo sapiens GN=KPNB1 PE=1 SV=2 - [IMB1_HUMAN]	57.5744	24.2	1	10	10	18	876	97.108	4.77979
C4YEV4	Protein BMH2 OS=Candida albicans (strain WO-1) GN=CAWG_01062 PE=3 SV=1 - [C4YEV4_CANAW]	56.7599	16.67	1	1	4	18	264	29.4618	4.80518
B5XNA5	50S ribosomal protein L5 OS=Klebsiella pneumoniae (strain 342) GN=rplE PE=3 SV=1 - [RL5_KLEP3]	40.1836	27.37	4	5	5	18	179	20.2617	9.39307
Q1R9B8	Acetate kinase OS=Escherichia coli (strain UTI89 / UPEC) GN=ackA PE=3 SV=1 - [Q1R9B8_ECOUT]	95.2149	22.5	1	3	4	17	400	43.2631	6.27783
B5XYI3	Uridine phosphorylase OS=Klebsiella pneumoniae (strain 342) GN=udp PE=4 SV=1 - [B5XYI3_KLEP3]	87.687	29.25	1	2	6	17	253	27.0358	6.29053
Q1RG27	Periplasmic serine protease DegP OS=Escherichia coli (strain UTI89 / UPEC) GN=degP PE=4 SV=1 - [Q1RG27_ECOUT]	76.5824	27.85	2	9	9	17	474	49.3085	8.55811
P04899-4	Isoform sGi2 of Guanine nucleotide-binding protein G(i) subunit alpha-2 OS=Homo sapiens GN=GNAI2 - [GNAI2_HUMAN]	75.0602	39.34	1	10	11	17	366	41.5216	5.98584
P30101	Protein disulfide-isomerase A3 OS=Homo sapiens GN=PDIA3 PE=1 SV=4 - [PDIA3_HUMAN]	74.4871	36.83	1	14	14	17	505	56.7468	6.354
P09525	Annexin A4 OS=Homo sapiens GN=ANXA4 PE=1 SV=4 - [ANXA4_HUMAN]	71.4121	36.36	1	8	9	17	319	35.8601	6.12549
Q1R8I4	Serine hydroxymethyltransferase OS=Escherichia coli (strain UTI89 / UPEC) GN=glyA PE=3 SV=2 - [GLYA_ECOUT]	69.0353	24.94	1	7	7	17	417	45.288	6.48096
Q1RG65	Carbonic anhydrase OS=Escherichia coli (strain UTI89 / UPEC) GN=yadF PE=3 SV=1 - [Q1RG65_ECOUT]	67.7929	52.73	1	10	10	17	220	25.1229	6.65381
Q1RAT3	Glucose-6-phosphate 1-dehydrogenase OS=Escherichia coli (strain UTI89 / UPEC) GN=zwf PE=3 SV=1 - [Q1RAT3_ECOUT]	67.2258	24.44	2	10	10	17	491	55.6834	5.75732
Q1R3X0	Catalase-peroxidase OS=Escherichia coli (strain UTI89 / UPEC) GN=katG PE=3 SV=2 - [KATG_ECOUT]	67.142	23.28	1	11	11	17	726	79.9491	5.31299
D2TPW5	Iron(III) dicitrate TonB-dependent receptor OS=Citrobacter rodentium (strain ICC168) GN=fecA PE=3 SV=1 - [D2TPW5_CITRI]	66.5522	8.43	1	4	4	17	771	84.7738	6.58057
P04080	Cystatin-B OS=Homo sapiens GN=CSTB PE=1 SV=2 - [CYTB_HUMAN]	65.6152	70.41	1	4	4	17	98	11.1326	7.56201
P08473	Neprilysin OS=Homo sapiens GN=MME PE=1 SV=2 - [NEP_HUMAN]	64.2873	19.73	1	10	10	17	750	85.4599	5.73193
B7Z6Z4	Myosin light polypeptide 6 OS=Homo sapiens GN=MYL6 PE=2 SV=1 - [B7Z6Z4_HUMAN]	62.4772	26.47	1	3	5	17	238	26.69	5.08447
Q1R791	Agmatinase OS=Escherichia coli (strain UTI89 / UPEC) GN=speB PE=3 SV=1 - [SPEB_ECOUT]	60.6587	49.35	1	8	8	17	306	33.5496	5.38916
Q1R411	Superoxide dismutase OS=Escherichia coli (strain UTI89 / UPEC) GN=sodA PE=3 SV=1 - [Q1R411_ECOUT]	55.6418	39.9	1	4	7	17	208	23.2947	6.96143
Q8TDL5	BPI fold-containing family B member 1 OS=Homo sapiens GN=BPIFB1 PE=2 SV=1 - [BPIB1_HUMAN]	54.3655	24.38	1	7	7	17	484	52.4085	7.2251
Q1RBF8	Tyrosine--tRNA ligase OS=Escherichia coli (strain UTI89 / UPEC) GN=tyrS PE=3 SV=1 - [SYY_ECOUT]	53.3984	42.29	1	10	10	17	428	47.9693	5.68115
P35241-5	Isoform 5 of Radixin OS=Homo sapiens GN=RDX - [RADI_HUMAN]	51.2515	6.95	1	1	5	17	604	71.0046	6.7124
Q9HDC9	Adipocyte plasma membrane-associated protein OS=Homo sapiens GN=APMAP PE=1 SV=2 - [APMAP_HUMAN]	50.4916	25	1	9	9	17	416	46.4509	6.16357
Q14764	Major vault protein OS=Homo sapiens GN=MVP PE=1 SV=4 - [MVP_HUMAN]	39.9062	13.55	1	7	7	17	893	99.2659	5.47803
P35749-2	Isoform 2 of Myosin-11 OS=Homo sapiens GN=MYH11 - [MYH11_HUMAN]	126.558	6.06	1	1	9	16	1979	227.949	5.50342
D2TLR2	Trigger factor OS=Citrobacter rodentium (strain ICC168) GN=tig PE=3 SV=1 - [D2TLR2_CITRI]	87.9421	26.16	1	1	8	16	432	48.0528	4.89404
Q1R8M9	GMP synthase [glutamine-hydrolyzing] OS=Escherichia coli (strain UTI89 / UPEC) GN=guaA PE=3 SV=1 - [GUAA_ECOUT]	74.1376	29.9	1	11	11	16	525	58.6279	5.38916
D2TKN4	Glutathione reductase OS=Citrobacter rodentium (strain ICC168) GN=gor PE=3 SV=1 - [D2TKN4_CITRI]	73.7666	24.22	1	1	8	16	450	48.7777	6.07471
Q046C7	Elongation factor G OS=Lactobacillus gasseri (strain ATCC 33323 / DSM 20243) GN=fusA PE=3 SV=1 - [EFG_LACGA]	72.1995	13.47	1	5	6	16	698	76.8998	5.03369
Q1R3V5	Phosphoenolpyruvate carboxylase OS=Escherichia coli (strain UTI89 / UPEC) GN=ppc PE=3 SV=1 - [CAPP_ECOUT]	70.2957	20.95	2	14	14	16	883	99.0273	5.68115
P55072	Transitional endoplasmic reticulum ATPase OS=Homo sapiens GN=VCP PE=1 SV=4 - [TERA_HUMAN]	69.9994	17.74	1	9	9	16	806	89.2657	5.26221
Q1R8R6	Transaldolase OS=Escherichia coli (strain UTI89 / UPEC) GN=talA PE=3 SV=1 - [Q1R8R6_ECOUT]	69.3107	32.28	2	4	8	16	316	35.6045	6.26514
Q1R637	DNA-directed RNA polymerase subunit alpha OS=Escherichia coli (strain UTI89 / UPEC) GN=rpoA PE=3 SV=1 - [RPOA_ECOUT]	68.4576	26.75	1	7	7	16	329	36.4892	5.05908
Q1R9I1	Ribonucleoside-diphosphate reductase 1 beta chain OS=Escherichia coli (strain UTI89 / UPEC) GN=nrdB PE=4 SV=1 - [Q1R9I1_ECOUT]	67.91	29.79	1	7	7	16	376	43.4737	4.80518
B4EXE2	60 kDa chaperonin OS=Proteus mirabilis (strain HI4320) GN=groL PE=3 SV=1 - [CH60_PROMH]	66.0239	17.52	1	1	8	16	548	57.6149	4.89404
B4DTG2	Elongation factor 1-gamma OS=Homo sapiens GN=EEF1G PE=2 SV=1 - [B4DTG2_HUMAN]	64.8432	33.47	1	9	9	16	487	56.1144	7.72314
Q1RG38	Ferrichrome-iron receptor FhuA OS=Escherichia coli (strain UTI89 / UPEC) GN=fhuA PE=3 SV=1 - [Q1RG38_ECOUT]	64.1369	19.95	1	2	10	16	747	82.1012	5.47803
P11413-3	Isoform 3 of Glucose-6-phosphate 1-dehydrogenase OS=Homo sapiens GN=G6PD - [G6PD_HUMAN]	63.7439	22.2	1	11	11	16	545	62.4286	8.04541
Q16270	Insulin-like growth factor-binding protein 7 OS=Homo sapiens GN=IGFBP7 PE=1 SV=1 - [IBP7_HUMAN]	61.1763	40.07	1	9	9	16	282	29.1114	7.89893
Q1R5F1	Lead, cadmium, zinc and mercury transporting ATPase OS=Escherichia coli (strain UTI89 / UPEC) GN=zntA PE=3 SV=1 - [Q1R5F1_ECOUT]	60.5903	18.31	1	9	9	16	732	76.7948	5.8335
D2TH33	UPF0304 protein ROD_26961 OS=Citrobacter rodentium (strain ICC168) GN=ROD_26961 PE=3 SV=1 - [D2TH33_CITRI]	58.4252	42.07	1	1	7	16	164	19.4375	7.10791
Q1R6B2	Stringent starvation protein A OS=Escherichia coli (strain UTI89 / UPEC) GN=sspA PE=3 SV=1 - [Q1R6B2_ECOUT]	58.1249	56.6	1	8	8	16	212	24.2894	5.33838
F8W6I7	Heterogeneous nuclear ribonucleoprotein A1 OS=Homo sapiens GN=HNRNPA1 PE=2 SV=1 - [F8W6I7_HUMAN]	56.7048	32.5	2	6	9	16	320	34.2023	9.23193
Q1R6G8	Transcription pausing L factor OS=Escherichia coli (strain UTI89 / UPEC) GN=nusA PE=4 SV=1 - [Q1R6G8_ECOUT]	55.6993	19.6	1	6	6	16	495	54.8371	4.64014
C9JV77	Alpha-2-HS-glycoprotein OS=Homo sapiens GN=AHSG PE=2 SV=1 - [C9JV77_HUMAN]	51.7954	23.1	1	5	5	16	368	39.3867	5.71924
Q1RF61	Adenylate kinase OS=Escherichia coli (strain UTI89 / UPEC) GN=adk PE=3 SV=1 - [Q1RF61_ECOUT]	50.0647	43.16	1	2	7	16	234	25.7885	6.94678
P16152	Carbonyl reductase [NADPH] 1 OS=Homo sapiens GN=CBR1 PE=1 SV=3 - [CBR1_HUMAN]	40.2998	33.94	2	8	8	16	277	30.3559	8.32373
Q1RCJ3	Periplasmic oligopeptide-binding protein OS=Escherichia coli (strain UTI89 / UPEC) GN=oppA PE=4 SV=1 - [Q1RCJ3_ECOUT]	72.0671	27.51	1	9	9	15	567	63.5482	6.43018
O75083	WD repeat-containing protein 1 OS=Homo sapiens GN=WDR1 PE=1 SV=4 - [WDR1_HUMAN]	68.5768	22.94	1	9	9	15	606	66.1519	6.65381
P02675	Fibrinogen beta chain OS=Homo sapiens GN=FGB PE=1 SV=2 - [FIBB_HUMAN]	67.4493	30.35	1	10	10	15	491	55.8923	8.26514
Q1R6C5	Enhancing lycopene biosynthesis protein 2 OS=Escherichia coli (strain UTI89 / UPEC) GN=yhbL PE=4 SV=1 - [Q1R6C5_ECOUT]	65.3462	51.15	1	5	6	15	217	22.9769	4.76709
Q1R4A4	5-methyltetrahydropteroyltriglutamate--homocysteine methyltransferase OS=Escherichia coli (strain UTI89 / UPEC) GN=metE PE=3 SV=1 - [METE_ECOUT]	65.2874	25.23	1	8	8	15	753	84.6538	5.92236
B4DUA0	Plastin-2 OS=Homo sapiens GN=LCP1 PE=2 SV=1 - [B4DUA0_HUMAN]	64.7594	35.71	1	4	4	15	196	21.7781	5.43994
Q1R809	S-ribosylhomocysteine lyase OS=Escherichia coli (strain UTI89 / UPEC) GN=luxS PE=3 SV=1 - [LUXS_ECOUT]	63.5325	55.56	1	6	6	15	171	19.4036	5.36377
O95833	Chloride intracellular channel protein 3 OS=Homo sapiens GN=CLIC3 PE=1 SV=2 - [CLIC3_HUMAN]	63.469	51.27	1	8	8	15	236	26.6317	6.43018
P22626	Heterogeneous nuclear ribonucleoproteins A2/B1 OS=Homo sapiens GN=HNRNPA2B1 PE=1 SV=2 - [ROA2_HUMAN]	60.4718	33.14	2	10	12	15	353	37.4067	8.95361
E3D9I0	DNA-binding protein HB1 OS=Gardnerella vaginalis (strain ATCC 14019 / 317) GN=hup PE=3 SV=1 - [E3D9I0_GARV3]	60.2226	40	1	3	3	15	105	11.2949	9.49561
Q1R823	Ribonucleoside-diphosphate reductase OS=Escherichia coli (strain UTI89 / UPEC) GN=nrdE PE=3 SV=1 - [Q1R823_ECOUT]	59.7064	15.97	1	7	7	15	714	80.3292	6.46826
E3D7S8	Phosphorylase OS=Gardnerella vaginalis (strain ATCC 14019 / 317) GN=glgP PE=3 SV=1 - [E3D7S8_GARV3]	58.2406	17.29	1	8	8	15	827	92.6614	5.40186
P15104	Glutamine synthetase OS=Homo sapiens GN=GLUL PE=1 SV=4 - [GLNA_HUMAN]	56.2057	31.64	1	7	7	15	373	42.0373	6.88818
Q1R801	Protein RecA OS=Escherichia coli (strain UTI89 / UPEC) GN=recA PE=3 SV=1 - [RECA_ECOUT]	55.9058	29.75	1	8	8	15	353	37.9496	5.18604
D2TI38	Ferrichrome-iron TonB-dependent receptor OS=Citrobacter rodentium (strain ICC168) GN=fhuA PE=3 SV=1 - [D2TI38_CITRI]	54.2562	18.11	1	2	9	15	751	82.5691	5.45264
P08758	Annexin A5 OS=Homo sapiens GN=ANXA5 PE=1 SV=2 - [ANXA5_HUMAN]	52.6331	28.44	1	7	8	15	320	35.9144	5.04639
P06737	Glycogen phosphorylase, liver form OS=Homo sapiens GN=PYGL PE=1 SV=4 - [PYGL_HUMAN]	51.8468	14.99	1	11	11	15	847	97.087	7.1665
Q1RB82	Phenylalanine--tRNA ligase beta subunit OS=Escherichia coli (strain UTI89 / UPEC) GN=pheT PE=3 SV=1 - [Q1RB82_ECOUT]	51.8298	16.6	2	10	10	15	795	87.2103	5.2749
P11678	Eosinophil peroxidase OS=Homo sapiens GN=EPX PE=1 SV=2 - [PERE_HUMAN]	49.6477	7.41	1	1	6	15	715	80.9891	10.2866
Q9UBC9	Small proline-rich protein 3 OS=Homo sapiens GN=SPRR3 PE=1 SV=2 - [SPRR3_HUMAN]	31.2541	75.74	1	9	9	15	169	18.1422	8.57275
Q1RG56	3-methyl-2-oxobutanoate hydroxymethyltransferase OS=Escherichia coli (strain UTI89 / UPEC) GN=panB PE=3 SV=1 - [PANB_ECOUT]	67.9753	44.32	1	4	4	14	264	28.1453	5.42725
J3QRS3	Myosin regulatory light chain 12A OS=Homo sapiens GN=MYL12A PE=4 SV=1 - [J3QRS3_HUMAN]	62.8203	55.37	1	7	7	14	177	20.4438	4.75439
Q1RCL7	Uncharacterized protein OS=Escherichia coli (strain UTI89 / UPEC) GN=ychN PE=4 SV=1 - [Q1RCL7_ECOUT]	61.706	73.5	1	4	4	14	117	12.7117	5.10986
Q6EMK4	Vasorin OS=Homo sapiens GN=VASN PE=1 SV=1 - [VASN_HUMAN]	60.6083	20.8	1	7	7	14	673	71.6675	7.38623
Q12889	Oviduct-specific glycoprotein OS=Homo sapiens GN=OVGP1 PE=2 SV=1 - [OVGP1_HUMAN]	59.6821	16.96	1	7	7	14	678	75.3735	8.77783
E3D9X9	Transketolase OS=Gardnerella vaginalis (strain ATCC 14019 / 317) GN=tkt PE=4 SV=1 - [E3D9X9_GARV3]	59.5037	28.69	1	8	8	14	718	77.8131	5.26221
D2TSF4	Phosphoenolpyruvate-protein phosphotransferase OS=Citrobacter rodentium (strain ICC168) GN=ptsI PE=3 SV=1 - [D2TSF4_CITRI]	58.513	23.3	1	1	10	14	575	63.403	4.89404
Q1RB81	Phenylalanine--tRNA ligase alpha subunit OS=Escherichia coli (strain UTI89 / UPEC) GN=pheS PE=3 SV=1 - [Q1RB81_ECOUT]	58.1269	31.42	1	9	9	14	331	37.3079	6.46826
D2TH94	Aspartate--ammonia ligase OS=Citrobacter rodentium (strain ICC168) GN=asnA PE=3 SV=1 - [D2TH94_CITRI]	57.1195	30.61	1	1	7	14	330	36.7589	6.23975
P12838	Neutrophil defensin 4 OS=Homo sapiens GN=DEFA4 PE=1 SV=2 - [DEF4_HUMAN]	56.2227	17.53	1	1	1	14	97	10.4973	8.01611
Q1RBD4	Cyclopropane fatty acyl phospholipid synthase OS=Escherichia coli (strain UTI89 / UPEC) GN=cfa PE=4 SV=1 - [Q1RBD4_ECOUT]	55.7762	32.2	1	10	10	14	382	43.8807	6.04932
E3D917	Elongation factor G OS=Gardnerella vaginalis (strain ATCC 14019 / 317) GN=fusA PE=3 SV=1 - [E3D917_GARV3]	55.6512	20.45	1	10	10	14	709	78.604	4.86865
E3D9Z5	30S ribosomal protein S2 OS=Gardnerella vaginalis (strain ATCC 14019 / 317) GN=rpsB PE=3 SV=1 - [E3D9Z5_GARV3]	55.4744	42.48	1	9	9	14	266	29.7103	6.17627
C9JC84	Fibrinogen gamma chain OS=Homo sapiens GN=FGG PE=2 SV=1 - [C9JC84_HUMAN]	53.9265	24.08	1	8	8	14	461	52.3043	5.63037
E3D6X9	ATP synthase subunit beta OS=Gardnerella vaginalis (strain ATCC 14019 / 317) GN=atpD PE=3 SV=1 - [E3D6X9_GARV3]	53.717	31.72	2	7	9	14	495	53.8823	4.84326
Q01518	Adenylyl cyclase-associated protein 1 OS=Homo sapiens GN=CAP1 PE=1 SV=5 - [CAP1_HUMAN]	53.2522	25.26	1	8	8	14	475	51.8687	8.06006
Q96FQ6	Protein S100-A16 OS=Homo sapiens GN=S100A16 PE=1 SV=1 - [S10AG_HUMAN]	50.3804	63.11	1	5	5	14	103	11.794	6.78564
Q1R9T9	D-lactate dehydrogenase OS=Escherichia coli (strain UTI89 / UPEC) GN=dld PE=4 SV=1 - [Q1R9T9_ECOUT]	50.1478	22.68	1	9	9	14	582	66.2025	7.03467
P62820	Ras-related protein Rab-1A OS=Homo sapiens GN=RAB1A PE=1 SV=3 - [RAB1A_HUMAN]	48.3214	45.85	5	6	8	14	205	22.6634	6.21436
P04217	Alpha-1B-glycoprotein OS=Homo sapiens GN=A1BG PE=1 SV=4 - [A1BG_HUMAN]	48.204	23.23	1	7	7	14	495	54.2195	5.85889
D5CJF9	Adenylate kinase OS=Enterobacter cloacae subsp. cloacae (strain ATCC 13047 / DSM 30054 / NBRC 13535 / NCDC 279-56) GN=adk PE=3 SV=1 - [D5CJF9_ENTCC]	45.8682	38.79	2	1	6	14	214	23.5463	6.03662
P14625	Endoplasmin OS=Homo sapiens GN=HSP90B1 PE=1 SV=1 - [ENPL_HUMAN]	43.9916	13.82	1	9	9	14	803	92.4113	4.84326
Q9HCY8	Protein S100-A14 OS=Homo sapiens GN=S100A14 PE=1 SV=1 - [S10AE_HUMAN]	43.9594	80.77	1	7	7	14	104	11.6548	5.23682
Q1R4X2	ADP-L-glycero-D-manno-heptose-6-epimerase OS=Escherichia coli (strain UTI89 / UPEC) GN=hldD PE=3 SV=1 - [HLDD_ECOUT]	43.1387	33.55	1	10	11	14	310	34.8721	4.88135
J3QQX2	Rho GDP-dissociation inhibitor 1 OS=Homo sapiens GN=ARHGDIA PE=4 SV=1 - [J3QQX2_HUMAN]	42.1078	33.62	1	2	4	14	235	25.8154	7.44482
P52790	Hexokinase-3 OS=Homo sapiens GN=HK3 PE=1 SV=2 - [HXK3_HUMAN]	40.9479	19.83	1	8	8	14	923	98.9621	5.40186
Q1RCL0	Respiratory nitrate reductase 1 beta chain OS=Escherichia coli (strain UTI89 / UPEC) GN=narH PE=4 SV=1 - [Q1RCL0_ECOUT]	40.8561	26.17	1	7	7	14	512	58.0428	6.771
D2TR62	Arginine ABC transporter, substrate-binding protein OS=Citrobacter rodentium (strain ICC168) GN=artI PE=3 SV=1 - [D2TR62_CITRI]	38.8214	37.86	1	1	7	14	243	27.0058	7.26904
Q1R785	S-adenosylmethionine synthase OS=Escherichia coli (strain UTI89 / UPEC) GN=metK PE=3 SV=1 - [Q1R785_ECOUT]	66.5766	23.45	1	6	6	13	388	42.3965	5.26221
P00558	Phosphoglycerate kinase 1 OS=Homo sapiens GN=PGK1 PE=1 SV=3 - [PGK1_HUMAN]	65.1664	32.61	1	10	10	13	417	44.5861	8.104
Q1R6G0	ATP-dependent zinc metalloprotease FtsH OS=Escherichia coli (strain UTI89 / UPEC) GN=mrsC PE=3 SV=1 - [Q1R6G0_ECOUT]	60.6081	20.34	1	9	9	13	644	70.6634	6.23975
P52566	Rho GDP-dissociation inhibitor 2 OS=Homo sapiens GN=ARHGDIB PE=1 SV=3 - [GDIR2_HUMAN]	57.8677	48.26	1	6	6	13	201	22.9736	5.21143
Q042F1	Glyceraldehyde-3-phosphate dehydrogenase OS=Lactobacillus gasseri (strain ATCC 33323 / DSM 20243) GN=LGAS_1308 PE=3 SV=1 - [Q042F1_LACGA]	56.8693	21.01	1	4	4	13	338	36.2505	6.354
B5Y2U0	Valine--tRNA ligase OS=Klebsiella pneumoniae (strain 342) GN=valS PE=3 SV=1 - [B5Y2U0_KLEP3]	56.7962	12.51	1	1	9	13	951	108.254	5.33838
O00160	Unconventional myosin-If OS=Homo sapiens GN=MYO1F PE=1 SV=3 - [MYO1F_HUMAN]	56.5482	15.85	1	11	11	13	1098	124.766	9.11475
Q1R7E1	Lysine--tRNA ligase OS=Escherichia coli (strain UTI89 / UPEC) GN=lysS PE=3 SV=1 - [Q1R7E1_ECOUT]	56.267	21.58	1	7	9	13	505	57.5671	5.23682
Q1R5T6	Peptidyl-prolyl cis-trans isomerase OS=Escherichia coli (strain UTI89 / UPEC) GN=fkpA PE=4 SV=1 - [Q1R5T6_ECOUT]	53.49	33.33	1	6	6	13	270	28.8942	8.47021
Q1REI3	Peptidoglycan-associated lipoprotein OS=Escherichia coli (strain UTI89 / UPEC) GN=pal PE=3 SV=1 - [Q1REI3_ECOUT]	50.8248	48.62	1	6	6	13	181	19.6687	6.80029
Q1R403	6-phosphofructokinase OS=Escherichia coli (strain UTI89 / UPEC) GN=pfkA PE=3 SV=1 - [Q1R403_ECOUT]	50.2098	32.67	1	8	8	13	352	38.6926	6.45557
B4F297	Inorganic pyrophosphatase OS=Proteus mirabilis (strain HI4320) GN=ppa PE=3 SV=1 - [B4F297_PROMH]	49.0338	43.43	1	1	5	13	175	19.611	5.17334
P15328	Folate receptor alpha OS=Homo sapiens GN=FOLR1 PE=1 SV=3 - [FOLR1_HUMAN]	48.886	31.91	1	5	5	13	257	29.7992	7.97217
Q1R6U8	Outer membrane protein TolC OS=Escherichia coli (strain UTI89 / UPEC) GN=tolC PE=4 SV=1 - [Q1R6U8_ECOUT]	47.8235	35.77	2	10	10	13	506	55.0808	5.65576
Q8N6Q3	CD177 antigen OS=Homo sapiens GN=CD177 PE=1 SV=2 - [CD177_HUMAN]	47.2858	20.14	1	6	6	13	437	46.3325	6.29053
O00299	Chloride intracellular channel protein 1 OS=Homo sapiens GN=CLIC1 PE=1 SV=4 - [CLIC1_HUMAN]	46.7498	46.47	1	7	7	13	241	26.9057	5.17334
P04040	Catalase OS=Homo sapiens GN=CAT PE=1 SV=3 - [CATA_HUMAN]	46.4958	26.19	1	10	10	13	527	59.7188	7.38623
Q1R8V7	Cysteine synthase OS=Escherichia coli (strain UTI89 / UPEC) GN=cysK PE=3 SV=1 - [Q1R8V7_ECOUT]	46.2285	47.68	1	10	10	13	323	34.4683	6.06201
Q1RET0	D-alanyl-D-alanine carboxypeptidase, fraction A penicillin-binding protein 5 OS=Escherichia coli (strain UTI89 / UPEC) GN=dacA PE=3 SV=1 - [Q1RET0_ECOUT]	45.1758	35.48	2	9	9	13	403	44.4157	8.27979
B5XTS7	Ferrous iron transport protein B OS=Klebsiella pneumoniae (strain 342) GN=feoB PE=4 SV=1 - [B5XTS7_KLEP3]	44.8337	13.21	1	1	7	13	772	83.8426	6.26514
P30041	Peroxiredoxin-6 OS=Homo sapiens GN=PRDX6 PE=1 SV=3 - [PRDX6_HUMAN]	43.6609	41.52	1	8	8	13	224	25.0192	6.37939
B5Y2T8	Probable cytosol aminopeptidase OS=Klebsiella pneumoniae (strain 342) GN=pepA PE=3 SV=1 - [AMPA_KLEP3]	43.5079	19.48	3	7	7	13	503	54.845	7.1958
O14980	Exportin-1 OS=Homo sapiens GN=XPO1 PE=1 SV=1 - [XPO1_HUMAN]	43.1928	12.79	1	10	10	13	1071	123.306	6.06201
P62136-2	Isoform 2 of Serine/threonine-protein phosphatase PP1-alpha catalytic subunit OS=Homo sapiens GN=PPP1CA - [PP1A_HUMAN]	42.0396	34.6	1	4	9	13	341	38.6064	6.62451
Q6P4A8	Phospholipase B-like 1 OS=Homo sapiens GN=PLBD1 PE=1 SV=2 - [PLBL1_HUMAN]	41.5396	22.06	1	10	10	13	553	63.2142	9.05615
Q1R4Q0	Small heat shock protein IbpB OS=Escherichia coli (strain UTI89 / UPEC) GN=ibpB PE=3 SV=1 - [Q1R4Q0_ECOUT]	41.0731	54.86	1	7	7	13	144	16.3153	5.2876
Q15080-2	Isoform 2 of Neutrophil cytosol factor 4 OS=Homo sapiens GN=NCF4 - [NCF4_HUMAN]	39.7811	22.99	1	6	6	13	348	38.976	9.01221
P30044	Peroxiredoxin-5, mitochondrial OS=Homo sapiens GN=PRDX5 PE=1 SV=4 - [PRDX5_HUMAN]	38.4159	36.92	1	6	6	13	214	22.0725	8.70459
Q1R9I5	DNA gyrase subunit A OS=Escherichia coli (strain UTI89 / UPEC) GN=gyrA PE=3 SV=1 - [Q1R9I5_ECOUT]	71.0009	13.49	1	8	8	12	875	96.9334	5.19873
Q14204	Cytoplasmic dynein 1 heavy chain 1 OS=Homo sapiens GN=DYNC1H1 PE=1 SV=5 - [DYHC1_HUMAN]	63.9662	3.25	1	9	10	12	4646	532.072	6.40479
Q1R2Q6	D-serine dehydratase 2 OS=Escherichia coli (strain UTI89 / UPEC) GN=dsdA2 PE=3 SV=1 - [SDHD2_ECOUT]	59.9307	34.62	1	3	8	12	442	47.8501	5.77002
Q1RG18	Uridylate kinase OS=Escherichia coli (strain UTI89 / UPEC) GN=pyrH PE=3 SV=1 - [PYRH_ECOUT]	56.7213	56.85	1	7	7	12	241	25.9535	7.38623
D2TRZ2	Phosphopentomutase OS=Citrobacter rodentium (strain ICC168) GN=deoB PE=3 SV=1 - [D2TRZ2_CITRI]	55.9844	21.62	1	1	6	12	407	44.001	5.50342
Q1RC13	Fermentative D-lactate dehydrogenase, NAD-dependent OS=Escherichia coli (strain UTI89 / UPEC) GN=ldhA PE=3 SV=1 - [Q1RC13_ECOUT]	55.1424	34.35	1	6	6	12	329	36.4974	5.43994
Q1R901	D-serine dehydratase 1 OS=Escherichia coli (strain UTI89 / UPEC) GN=dsdA1 PE=3 SV=1 - [SDHD1_ECOUT]	54.5401	31.45	1	1	7	12	442	47.8471	5.88428
P40763	Signal transducer and activator of transcription 3 OS=Homo sapiens GN=STAT3 PE=1 SV=2 - [STAT3_HUMAN]	50.3842	20.39	1	10	10	12	770	88.0114	6.30322
F8W180	Myosin light polypeptide 6 OS=Homo sapiens GN=MYL6 PE=2 SV=1 - [F8W180_HUMAN]	50.2848	29.59	1	1	3	12	196	22.0797	4.93213
B5XYB9	Hydroxylamine reductase OS=Klebsiella pneumoniae (strain 342) GN=hcp PE=3 SV=1 - [HCP_KLEP3]	48.6942	20	1	1	6	12	550	60.0002	5.18604
Q1R8B1	Protein GrpE OS=Escherichia coli (strain UTI89 / UPEC) GN=grpE PE=3 SV=1 - [GRPE_ECOUT]	48.6351	38.07	1	5	5	12	197	21.8422	4.71631
E3D9Q6	Enolase OS=Gardnerella vaginalis (strain ATCC 14019 / 317) GN=eno PE=3 SV=1 - [E3D9Q6_GARV3]	48.4792	26.45	1	7	7	12	431	46.6694	4.88135
P04004	Vitronectin OS=Homo sapiens GN=VTN PE=1 SV=1 - [VTNC_HUMAN]	46.8247	23.22	1	8	8	12	478	54.2712	5.79541
P14618	Pyruvate kinase PKM OS=Homo sapiens GN=PKM PE=1 SV=4 - [KPYM_HUMAN]	46.4272	25.24	1	10	10	12	531	57.9	7.84033
P0CG48	Polyubiquitin-C OS=Homo sapiens GN=UBC PE=1 SV=3 - [UBC_HUMAN]	46.1767	61.75	3	4	4	12	685	76.9915	7.66455
P02671	Fibrinogen alpha chain OS=Homo sapiens GN=FGA PE=1 SV=2 - [FIBA_HUMAN]	45.9445	17.55	1	10	10	12	866	94.9144	6.01123
Q1RG12	Outer membrane protein assembly factor BamA OS=Escherichia coli (strain UTI89 / UPEC) GN=bamA PE=3 SV=1 - [BAMA_ECOUT]	45.641	15.8	1	7	9	12	810	90.4965	5.12256
Q1RAR8	Aspartate--tRNA ligase OS=Escherichia coli (strain UTI89 / UPEC) GN=aspS PE=3 SV=1 - [SYD_ECOUT]	44.3985	18.98	1	9	9	12	590	65.8276	5.77002
Q1RD54	PTS system, glucose-specific IIBC component OS=Escherichia coli (strain UTI89 / UPEC) GN=UTI89_C1228 PE=4 SV=1 - [Q1RD54_ECOUT]	43.4959	21.38	1	8	8	12	477	50.6438	8.646
A6NI72	Putative neutrophil cytosol factor 1B OS=Homo sapiens GN=NCF1B PE=5 SV=2 - [NCF1B_HUMAN]	41.5172	22.51	1	7	7	12	391	44.789	9.12939
Q9H4M9	EH domain-containing protein 1 OS=Homo sapiens GN=EHD1 PE=1 SV=2 - [EHD1_HUMAN]	41.5022	20.97	1	9	9	12	534	60.5887	6.82959
D5CHD9	Ferrichrome outer membrane transporter OS=Enterobacter cloacae subsp. cloacae (strain ATCC 13047 / DSM 30054 / NBRC 13535 / NCDC 279-56) GN=ECL_00954 PE=3 SV=1 - [D5CHD9_ENTCC]	41.4931	15.22	1	1	9	12	749	82.4142	5.52881
P61026	Ras-related protein Rab-10 OS=Homo sapiens GN=RAB10 PE=1 SV=1 - [RAB10_HUMAN]	40.4833	35	5	4	6	12	200	22.5266	8.38232
D2TNI0	Asparagine synthetase OS=Citrobacter rodentium (strain ICC168) GN=asnB PE=4 SV=1 - [D2TNI0_CITRI]	40.1188	13.9	1	2	6	12	554	62.3499	5.79541
P01133	Pro-epidermal growth factor OS=Homo sapiens GN=EGF PE=1 SV=2 - [EGF_HUMAN]	40.1127	11.93	1	11	11	12	1207	133.906	5.84619
Q1RDL9	Trimethylamine-N-oxide reductase 1 OS=Escherichia coli (strain UTI89 / UPEC) GN=torA PE=4 SV=1 - [Q1RDL9_ECOUT]	39.0246	14.74	1	10	10	12	848	94.6355	6.82959
P21796	Voltage-dependent anion-selective channel protein 1 OS=Homo sapiens GN=VDAC1 PE=1 SV=2 - [VDAC1_HUMAN]	38.1428	36.75	1	7	8	12	283	30.7536	8.54346
O75131	Copine-3 OS=Homo sapiens GN=CPNE3 PE=1 SV=1 - [CPNE3_HUMAN]	35.6737	17.13	1	5	5	12	537	60.0921	5.84619
C9JAK5	ADP-ribosylation factor 4 OS=Homo sapiens GN=ARF4 PE=2 SV=1 - [C9JAK5_HUMAN]	35.5871	54.9	1	4	6	12	153	17.688	6.15088
P06753-2	Isoform 2 of Tropomyosin alpha-3 chain OS=Homo sapiens GN=TPM3 - [TPM3_HUMAN]	32.7003	32.26	1	6	8	12	248	29.0147	4.77979
P07384	Calpain-1 catalytic subunit OS=Homo sapiens GN=CAPN1 PE=1 SV=1 - [CAN1_HUMAN]	54.0934	13.59	1	7	7	11	714	81.8382	5.66846
Q1R577	2-dehydro-3-deoxygluconokinase OS=Escherichia coli (strain UTI89 / UPEC) GN=kdgK PE=4 SV=1 - [Q1R577_ECOUT]	53.9438	28.47	1	6	6	11	425	47.338	7.04932
D2TLU8	Nucleoid-associated protein ROD_05291 OS=Citrobacter rodentium (strain ICC168) GN=ROD_05291 PE=3 SV=1 - [D2TLU8_CITRI]	53.7946	35.78	4	3	3	11	109	12.0069	5.07178
Q07960	Rho GTPase-activating protein 1 OS=Homo sapiens GN=ARHGAP1 PE=1 SV=1 - [RHG01_HUMAN]	52.007	23.23	1	6	6	11	439	50.4042	6.29053
D2TQN9	Fructose-bisphosphate aldolase class 1 OS=Citrobacter rodentium (strain ICC168) GN=fbaB PE=4 SV=1 - [D2TQN9_CITRI]	51.9575	34.29	1	1	6	11	350	38.0431	6.72705
P60981	Destrin OS=Homo sapiens GN=DSTN PE=1 SV=3 - [DEST_HUMAN]	50.4101	43.64	1	5	6	11	165	18.4935	7.85498
E3D8E7	Chaperone protein DnaK OS=Gardnerella vaginalis (strain ATCC 14019 / 317) GN=dnaK PE=3 SV=1 - [E3D8E7_GARV3]	49.9136	18.64	3	8	8	11	633	67.5313	4.94482
Q1RDJ9	Iron uptake system component EfeO OS=Escherichia coli (strain UTI89 / UPEC) GN=efeO PE=3 SV=1 - [EFEO_ECOUT]	49.7707	20	1	6	6	11	375	41.1251	5.17334
E3D7C1	Thiol-activated cytolysin OS=Gardnerella vaginalis (strain ATCC 14019 / 317) GN=HMPREF0421_20066 PE=4 SV=1 - [E3D7C1_GARV3]	47.507	14.79	1	7	8	11	541	59.9344	9.30518
Q042F4	Enolase 2 OS=Lactobacillus gasseri (strain ATCC 33323 / DSM 20243) GN=eno2 PE=3 SV=1 - [ENO2_LACGA]	47.0064	23.84	3	7	7	11	432	46.8815	4.80518
Q1R9E7	Uncharacterized protein OS=Escherichia coli (strain UTI89 / UPEC) GN=elaB PE=4 SV=1 - [Q1R9E7_ECOUT]	44.1512	27.72	1	2	2	11	101	11.2988	5.56689
Q1RG21	30S ribosomal protein S2 OS=Escherichia coli (strain UTI89 / UPEC) GN=rpsB PE=3 SV=2 - [RS2_ECOUT]	43.6824	50.62	1	8	8	11	241	26.7268	7.13721
O00204	Sulfotransferase family cytosolic 2B member 1 OS=Homo sapiens GN=SULT2B1 PE=1 SV=2 - [ST2B1_HUMAN]	43.0334	15.89	1	4	4	11	365	41.2815	5.40186
P61158	Actin-related protein 3 OS=Homo sapiens GN=ACTR3 PE=1 SV=3 - [ARP3_HUMAN]	42.3978	22.97	1	7	7	11	418	47.341	5.88428
Q8WUM4-2	Isoform 2 of Programmed cell death 6-interacting protein OS=Homo sapiens GN=PDCD6IP - [PDC6I_HUMAN]	42.3699	10.31	1	7	7	11	873	96.7114	6.52197
Q1RBM5	Peptidyl-dipeptidase dcp OS=Escherichia coli (strain UTI89 / UPEC) GN=dcp PE=3 SV=1 - [Q1RBM5_ECOUT]	42.2676	12.38	1	6	6	11	703	80.0933	5.75732
P45880-1	Isoform 1 of Voltage-dependent anion-selective channel protein 2 OS=Homo sapiens GN=VDAC2 - [VDAC2_HUMAN]	42.1874	30.42	1	7	7	11	309	33.3505	7.59131
Q1RE74	Subunit of oxygen-insensitive NADPH nitroreductase OS=Escherichia coli (strain UTI89 / UPEC) GN=nfsA PE=4 SV=1 - [Q1RE74_ECOUT]	41.4947	34.17	1	5	5	11	240	26.8308	6.34131
Q58FF7	Putative heat shock protein HSP 90-beta-3 OS=Homo sapiens GN=HSP90AB3P PE=5 SV=1 - [H90B3_HUMAN]	40.6987	12.23	1	3	7	11	597	68.282	4.79248
Q1R780	Glutathione synthetase OS=Escherichia coli (strain UTI89 / UPEC) GN=gshB PE=3 SV=1 - [Q1R780_ECOUT]	39.6644	33.23	1	7	7	11	316	35.5903	5.16064
Q1RGK2	Aspartokinase I OS=Escherichia coli (strain UTI89 / UPEC) GN=thrA PE=4 SV=1 - [Q1RGK2_ECOUT]	36.7614	15.49	1	6	7	11	820	89.0638	5.68115
P25815	Protein S100-P OS=Homo sapiens GN=S100P PE=1 SV=2 - [S100P_HUMAN]	36.4471	71.58	1	4	4	11	95	10.3932	4.88135
P01591	Immunoglobulin J chain OS=Homo sapiens GN=IGJ PE=1 SV=4 - [IGJ_HUMAN]	36.4011	32.7	1	5	5	11	159	18.087	5.23682
Q00325	Phosphate carrier protein, mitochondrial OS=Homo sapiens GN=SLC25A3 PE=1 SV=2 - [MPCP_HUMAN]	33.4529	19.61	1	6	6	11	362	40.0687	9.37842
Q1R5R9	Peptidyl-prolyl cis-trans isomerase OS=Escherichia coli (strain UTI89 / UPEC) GN=ppiA PE=3 SV=1 - [Q1R5R9_ECOUT]	32.3164	41.05	2	4	4	11	190	20.4184	8.85107
Q1RBM1	Uncharacterized protein OS=Escherichia coli (strain UTI89 / UPEC) GN=ydfZ PE=4 SV=1 - [Q1RBM1_ECOUT]	31.3812	65.67	1	4	4	11	67	7.27176	8.20654
Q1RDS7	Asparagine--tRNA ligase OS=Escherichia coli (strain UTI89 / UPEC) GN=asnS PE=3 SV=1 - [SYN_ECOUT]	31.0932	19.74	2	8	8	11	466	52.5374	5.31299
Q1R822	Ribonucleoside-diphosphate reductase subunit beta OS=Escherichia coli (strain UTI89 / UPEC) GN=nrdF PE=3 SV=1 - [Q1R822_ECOUT]	27.4615	22.57	2	6	6	11	319	36.4321	4.79248
P49368	T-complex protein 1 subunit gamma OS=Homo sapiens GN=CCT3 PE=1 SV=4 - [TCPG_HUMAN]	24.811	8.99	1	3	3	11	545	60.4953	6.49365
P00966	Argininosuccinate synthase OS=Homo sapiens GN=ASS1 PE=1 SV=2 - [ASSY_HUMAN]	58.6644	13.11	1	3	3	10	412	46.501	8.01611
Q1RDS5	Aminopeptidase N OS=Escherichia coli (strain UTI89 / UPEC) GN=pepN PE=4 SV=1 - [Q1RDS5_ECOUT]	54.4498	9.2	1	6	6	10	870	98.9007	5.2876
P08575	Receptor-type tyrosine-protein phosphatase C OS=Homo sapiens GN=PTPRC PE=1 SV=2 - [PTPRC_HUMAN]	53.6363	7.06	1	8	8	10	1304	147.162	6.15088
P10809	60 kDa heat shock protein, mitochondrial OS=Homo sapiens GN=HSPD1 PE=1 SV=2 - [CH60_HUMAN]	53.0825	22.86	1	9	9	10	573	61.0164	5.87158
Q1RBF4	Outer membrane lipoprotein SlyB OS=Escherichia coli (strain UTI89 / UPEC) GN=slyB PE=4 SV=1 - [Q1RBF4_ECOUT]	51.1803	70.32	1	6	6	10	155	15.618	8.83643
Q1RAN2	Cytoplasmic ferritin (An iron storage protein) OS=Escherichia coli (strain UTI89 / UPEC) GN=ftnA PE=4 SV=1 - [Q1RAN2_ECOUT]	49.496	57.06	1	6	6	10	170	20.0297	4.83057
E7EU23	Rab GDP dissociation inhibitor beta OS=Homo sapiens GN=GDI2 PE=2 SV=1 - [E7EU23_HUMAN]	46.9673	17.82	1	6	6	10	449	51.1483	8.17725
Q831A5	ATP synthase subunit beta OS=Enterococcus faecalis (strain ATCC 700802 / V583) GN=atpD PE=3 SV=1 - [ATPB_ENTFA]	45.2146	11.54	1	2	4	10	468	50.7751	4.81787
Q86UX7	Fermitin family homolog 3 OS=Homo sapiens GN=FERMT3 PE=1 SV=1 - [URP2_HUMAN]	44.2948	20.69	1	10	10	10	667	75.905	6.97607
Q1RDU0	3-deoxy-manno-octulosonate cytidylyltransferase OS=Escherichia coli (strain UTI89 / UPEC) GN=kdsB PE=3 SV=1 - [Q1RDU0_ECOUT]	43.9985	31.45	1	7	7	10	248	27.6402	5.65576
P13797	Plastin-3 OS=Homo sapiens GN=PLS3 PE=1 SV=4 - [PLST_HUMAN]	43.6732	15.71	1	8	8	10	630	70.7662	5.60498
E3D881	ABC transporter, solute-binding protein OS=Gardnerella vaginalis (strain ATCC 14019 / 317) GN=HMPREF0421_20232 PE=4 SV=1 - [E3D881_GARV3]	42.1087	18.34	1	6	6	10	447	49.2835	6.27783
Q15907	Ras-related protein Rab-11B OS=Homo sapiens GN=RAB11B PE=1 SV=4 - [RB11B_HUMAN]	41.8398	29.36	2	5	6	10	218	24.4735	5.93506
Q1R5R6	Nitrite reductase [NAD(P)H] large subunit OS=Escherichia coli (strain UTI89 / UPEC) GN=nirB PE=4 SV=1 - [Q1R5R6_ECOUT]	40.8674	11.1	2	8	8	10	847	93.0482	6.15088
Q9UL52	Transmembrane protease serine 11E OS=Homo sapiens GN=TMPRSS11E PE=1 SV=2 - [TM11E_HUMAN]	39.7956	26.48	1	8	8	10	423	47.6651	8.5874
Q1RE65	Arginine-binding periplasmic protein 2 OS=Escherichia coli (strain UTI89 / UPEC) GN=artJ PE=3 SV=1 - [Q1RE65_ECOUT]	37.2709	46.54	2	8	8	10	260	28.7197	8.29443
Q1RF73	Acriflavine resistance protein A OS=Escherichia coli (strain UTI89 / UPEC) GN=acrA PE=4 SV=1 - [Q1RF73_ECOUT]	37.0898	25.43	1	8	8	10	409	43.4948	8.42627
Q1RFA5	Hypothetical lipoprotein YajG OS=Escherichia coli (strain UTI89 / UPEC) GN=yajG PE=4 SV=1 - [Q1RFA5_ECOUT]	36.9087	16.37	1	2	2	10	226	24.9128	9.20264
Q1RG22	Methionine aminopeptidase OS=Escherichia coli (strain UTI89 / UPEC) GN=map PE=3 SV=1 - [Q1RG22_ECOUT]	36.3302	39.39	1	8	8	10	264	29.3119	5.96045
Q1RBC0	Pyruvate kinase OS=Escherichia coli (strain UTI89 / UPEC) GN=pykF PE=3 SV=1 - [Q1RBC0_ECOUT]	35.0882	18.63	1	8	8	10	542	58.6645	7.10791
P61160-2	Isoform 2 of Actin-related protein 2 OS=Homo sapiens GN=ACTR2 - [ARP2_HUMAN]	35.0083	22.06	1	5	5	10	399	45.3476	7.1958
Q9UL46	Proteasome activator complex subunit 2 OS=Homo sapiens GN=PSME2 PE=1 SV=4 - [PSME2_HUMAN]	33.5966	28.03	1	5	5	10	239	27.3843	5.73193
D2TI67	3-hydroxyacyl-[acyl-carrier-protein] dehydratase FabZ OS=Citrobacter rodentium (strain ICC168) GN=fabZ PE=3 SV=1 - [D2TI67_CITRI]	33.06	39.74	2	5	5	10	151	17.0309	7.45947
Q834V5	Glyceraldehyde 3-phosphate dehydrogenase OS=Enterococcus faecalis (strain ATCC 700802 / V583) GN=gap-1 PE=3 SV=1 - [Q834V5_ENTFA]	33.0337	5.95	1	1	2	10	336	36.1862	5.03369
Q1REG7	Molybdate-binding periplasmic protein OS=Escherichia coli (strain UTI89 / UPEC) GN=modA PE=4 SV=1 - [Q1REG7_ECOUT]	31.5209	34.63	1	7	7	10	257	27.3972	7.47412
P09960	Leukotriene A-4 hydrolase OS=Homo sapiens GN=LTA4H PE=1 SV=2 - [LKHA4_HUMAN]	31.2891	20.29	1	10	10	10	611	69.2412	6.17627
C4YMH9	Serine/threonine-protein phosphatase OS=Candida albicans (strain WO-1) GN=CAWG_02061 PE=3 SV=1 - [C4YMH9_CANAW]	29.9465	20.91	1	1	6	10	330	37.8	5.97314
Q1R695	CsrA activity inhibitor TldD OS=Escherichia coli (strain UTI89 / UPEC) GN=tldD PE=4 SV=1 - [Q1R695_ECOUT]	29.8902	26.4	1	6	6	10	481	51.3321	5.05908
L7ZI94	Adenylate kinase OS=Serratia marcescens WW4 GN=adk PE=3 SV=1 - [L7ZI94_SERMA]	29.7503	21.03	2	1	4	10	214	23.5573	6.02393
P49748-3	Isoform 3 of Very long-chain specific acyl-CoA dehydrogenase, mitochondrial OS=Homo sapiens GN=ACADVL - [ACADV_HUMAN]	28.6584	9	1	5	5	10	678	72.8807	8.74854
E9PPU1	40S ribosomal protein S3 OS=Homo sapiens GN=RPS3 PE=2 SV=1 - [E9PPU1_HUMAN]	28.5767	39.24	1	1	6	10	158	17.3965	9.49561
Q06830	Peroxiredoxin-1 OS=Homo sapiens GN=PRDX1 PE=1 SV=1 - [PRDX1_HUMAN]	27.5193	35.68	1	6	6	10	199	22.0963	8.1333
Q1REK6	Citrate synthase OS=Escherichia coli (strain UTI89 / UPEC) GN=gltA PE=3 SV=1 - [Q1REK6_ECOUT]	23.0484	23.89	1	4	4	10	427	47.9839	6.68311
P46459	Vesicle-fusing ATPase OS=Homo sapiens GN=NSF PE=1 SV=3 - [NSF_HUMAN]	21.0897	10.75	1	4	4	10	744	82.5421	6.94678
Q1RCK6	Formyltetrahydrofolate deformylase OS=Escherichia coli (strain UTI89 / UPEC) GN=purU PE=4 SV=1 - [Q1RCK6_ECOUT]	60.6808	18.57	1	3	3	9	280	31.9005	7.00537
P20930	Filaggrin OS=Homo sapiens GN=FLG PE=1 SV=3 - [FILA_HUMAN]	56.9392	7.49	1	7	7	9	4061	434.922	9.24658
E3D7W3	DNA-directed RNA polymerase subunit alpha OS=Gardnerella vaginalis (strain ATCC 14019 / 317) GN=rpoA PE=3 SV=1 - [E3D7W3_GARV3]	50.3424	25.38	1	4	4	9	331	36.0684	4.65283
P00747	Plasminogen OS=Homo sapiens GN=PLG PE=1 SV=2 - [PLMN_HUMAN]	45.7976	14.81	1	7	7	9	810	90.5102	7.23975
Q1RAX4	PTS system, mannose-specific IIAB component OS=Escherichia coli (strain UTI89 / UPEC) GN=manX PE=4 SV=1 - [Q1RAX4_ECOUT]	44.8376	27.24	1	5	5	9	323	35.0555	6.02393
Q1RGJ4	Molybdopterin biosynthesis mog protein OS=Escherichia coli (strain UTI89 / UPEC) GN=mog PE=4 SV=1 - [Q1RGJ4_ECOUT]	43.6875	48.98	2	5	5	9	196	21.3541	5.021
C9JX21	Transforming protein RhoA OS=Homo sapiens GN=RHOA PE=2 SV=1 - [C9JX21_HUMAN]	43.5441	29.41	1	3	3	9	187	21.1508	6.20166
O14773	Tripeptidyl-peptidase 1 OS=Homo sapiens GN=TPP1 PE=1 SV=2 - [TPP1_HUMAN]	43.457	15.45	1	5	5	9	563	61.2096	6.48096
Q1RG71	S-adenosylmethionine decarboxylase proenzyme OS=Escherichia coli (strain UTI89 / UPEC) GN=speD PE=3 SV=1 - [SPED_ECOUT]	42.7052	36.36	1	6	6	9	264	30.4091	5.38916
Q1RFZ4	Proline--tRNA ligase OS=Escherichia coli (strain UTI89 / UPEC) GN=proS PE=3 SV=2 - [SYP_ECOUT]	41.1775	16.96	2	7	7	9	572	63.5627	5.18604
Q1R3V1	Argininosuccinate lyase OS=Escherichia coli (strain UTI89 / UPEC) GN=argH PE=3 SV=1 - [ARLY_ECOUT]	40.6523	25.6	1	8	9	9	457	50.2026	5.32568
Q1RD16	Isocitrate dehydrogenase [NADP] OS=Escherichia coli (strain UTI89 / UPEC) GN=icdA PE=3 SV=1 - [Q1RD16_ECOUT]	39.8034	13.94	2	4	4	9	416	45.7405	5.40186
Q1RAX1	PTS enzyme IID, mannose-specific OS=Escherichia coli (strain UTI89 / UPEC) GN=manZ PE=4 SV=1 - [Q1RAX1_ECOUT]	39.195	22.03	1	5	5	9	286	31.2826	9.05615
P35527	Keratin, type I cytoskeletal 9 OS=Homo sapiens GN=KRT9 PE=1 SV=3 - [K1C9_HUMAN]	38.0729	20.22	1	7	8	9	623	62.0268	5.23682
Q9Y678	Coatomer subunit gamma-1 OS=Homo sapiens GN=COPG1 PE=1 SV=1 - [COPG1_HUMAN]	37.9207	11.9	1	6	6	9	874	97.6555	5.46533
P98160	Basement membrane-specific heparan sulfate proteoglycan core protein OS=Homo sapiens GN=HSPG2 PE=1 SV=4 - [PGBM_HUMAN]	37.269	1.57	1	5	5	9	4391	468.532	6.50732
Q1R3V4	Acetylornithine deacetylase OS=Escherichia coli (strain UTI89 / UPEC) GN=argE PE=3 SV=1 - [Q1R3V4_ECOUT]	36.3943	31.82	3	8	8	9	396	43.659	5.79541
P13928	Annexin A8 OS=Homo sapiens GN=ANXA8 PE=1 SV=3 - [ANXA8_HUMAN]	35.929	23.24	1	7	7	9	327	36.8576	5.78271
P37802	Transgelin-2 OS=Homo sapiens GN=TAGLN2 PE=1 SV=3 - [TAGL2_HUMAN]	35.6074	49.25	1	6	6	9	199	22.3772	8.25049
Q15286	Ras-related protein Rab-35 OS=Homo sapiens GN=RAB35 PE=1 SV=1 - [RAB35_HUMAN]	35.1964	26.87	5	2	4	9	201	23.0108	8.29443
P30520	Adenylosuccinate synthetase isozyme 2 OS=Homo sapiens GN=ADSS PE=1 SV=3 - [PURA2_HUMAN]	34.1162	17.32	1	6	6	9	456	50.0658	6.55127
Q1RAT0	Pyruvate kinase OS=Escherichia coli (strain UTI89 / UPEC) GN=pykA PE=3 SV=1 - [Q1RAT0_ECOUT]	33.2317	28.65	1	8	8	9	527	56.9384	7.21045
E7ETU3	Cell division control protein 42 homolog OS=Homo sapiens GN=CDC42 PE=2 SV=1 - [E7ETU3_HUMAN]	32.826	33.91	1	5	5	9	233	26.5744	6.90283
Q9UJ70-2	Isoform 2 of N-acetyl-D-glucosamine kinase OS=Homo sapiens GN=NAGK - [NAGK_HUMAN]	32.5158	22.82	2	7	7	9	390	42.0112	6.68311
O00764	Pyridoxal kinase OS=Homo sapiens GN=PDXK PE=1 SV=1 - [PDXK_HUMAN]	32.4032	20.51	1	5	5	9	312	35.0799	6.12549
Q1REJ4	Cytochrome d terminal oxidase, polypeptide subunit I OS=Escherichia coli (strain UTI89 / UPEC) GN=cydA PE=4 SV=1 - [Q1REJ4_ECOUT]	32.3618	16.44	1	7	7	9	523	58.2981	6.81494
Q1RF74	Acridine efflux pump OS=Escherichia coli (strain UTI89 / UPEC) GN=acrB PE=4 SV=1 - [Q1RF74_ECOUT]	31.6787	6.86	1	6	6	9	1049	113.501	5.56689
P22695	Cytochrome b-c1 complex subunit 2, mitochondrial OS=Homo sapiens GN=UQCRC2 PE=1 SV=3 - [QCR2_HUMAN]	31.6083	20.31	1	5	5	9	453	48.4129	8.63135
B5XNA0	30S ribosomal protein S3 OS=Klebsiella pneumoniae (strain 342) GN=rpsC PE=3 SV=1 - [RS3_KLEP3]	30.9783	23.28	4	5	5	9	232	25.8231	10.3013
Q1RBI4	Uncharacterized protein OS=Escherichia coli (strain UTI89 / UPEC) GN=ydgA PE=4 SV=1 - [Q1RBI4_ECOUT]	30.4847	20.72	1	8	8	9	502	54.587	5.22412
Q1RB76	Threonine--tRNA ligase OS=Escherichia coli (strain UTI89 / UPEC) GN=thrS PE=3 SV=1 - [SYT_ECOUT]	30.0153	15.89	1	8	8	9	642	73.9668	6.18896
P59998-3	Isoform 3 of Actin-related protein 2/3 complex subunit 4 OS=Homo sapiens GN=ARPC4 - [ARPC4_HUMAN]	29.9933	32.09	1	5	5	9	187	21.5742	8.5874
Q1R8Q1	Phosphoribosylaminoimidazole-succinocarboxamide synthase OS=Escherichia coli (strain UTI89 / UPEC) GN=purC PE=3 SV=1 - [Q1R8Q1_ECOUT]	29.8741	34.58	1	7	7	9	240	27.35	5.24951
P24539	ATP synthase subunit b, mitochondrial OS=Homo sapiens GN=ATP5F1 PE=1 SV=2 - [AT5F1_HUMAN]	27.9251	28.13	1	6	6	9	256	28.8903	9.36377
P02763	Alpha-1-acid glycoprotein 1 OS=Homo sapiens GN=ORM1 PE=1 SV=1 - [A1AG1_HUMAN]	27.8913	23.38	1	4	4	9	201	23.4968	5.021
Q16610-4	Isoform 4 of Extracellular matrix protein 1 OS=Homo sapiens GN=ECM1 - [ECM1_HUMAN]	27.7044	14.64	1	6	6	9	567	63.5228	6.88818
Q92211	Glyceraldehyde-3-phosphate dehydrogenase OS=Candida albicans (strain WO-1) GN=TDH1 PE=1 SV=2 - [G3P_CANAW]	27.6488	19.1	1	2	5	9	335	35.8107	7.12256
Q1RA52	Histidinol-phosphate aminotransferase OS=Escherichia coli (strain UTI89 / UPEC) GN=hisC PE=3 SV=1 - [HIS8_ECOUT]	26.9078	22.75	1	4	6	9	356	39.3402	5.021
Q1RCK0	Hns transcriptional dual regulator OS=Escherichia coli (strain UTI89 / UPEC) GN=hns PE=4 SV=1 - [Q1RCK0_ECOUT]	26.4066	39.42	1	5	5	9	137	15.53	5.46533
P23396-2	Isoform 2 of 40S ribosomal protein S3 OS=Homo sapiens GN=RPS3 - [RS3_HUMAN]	25.4604	26.25	1	2	7	9	259	28.4685	9.72998
Q1R8Q6	Succinyl-diaminopimelate desuccinylase OS=Escherichia coli (strain UTI89 / UPEC) GN=dapE PE=3 SV=1 - [DAPE_ECOUT]	25.1254	17.87	2	5	5	9	375	41.2428	5.51611
P22891-2	Isoform 2 of Vitamin K-dependent protein Z OS=Homo sapiens GN=PROZ - [PROZ_HUMAN]	24.9998	17.3	1	5	5	9	422	47.0228	6.03662
Q1RGE4	Chaperone SurA OS=Escherichia coli (strain UTI89 / UPEC) GN=surA PE=3 SV=1 - [SURA_ECOUT]	24.6126	20.56	1	5	5	9	428	47.2543	6.97607
Q1RF94	Peptidyl-prolyl cis-trans isomerase D OS=Escherichia coli (strain UTI89 / UPEC) GN=ybaU PE=4 SV=1 - [Q1RF94_ECOUT]	23.9533	10.27	1	2	3	9	623	68.1078	5.07178
D2TLM4	Fe/S biogenesis protein NfuA OS=Citrobacter rodentium (strain ICC168) GN=gntY PE=3 SV=1 - [D2TLM4_CITRI]	23.5348	27.23	2	4	4	9	191	20.9683	4.64014
Q9Y446	Plakophilin-3 OS=Homo sapiens GN=PKP3 PE=1 SV=1 - [PKP3_HUMAN]	54.6739	10.29	1	5	5	8	797	87.029	9.31982
Q1R5U2	30S ribosomal protein S7 OS=Escherichia coli (strain UTI89 / UPEC) GN=rpsG PE=3 SV=1 - [RS7_ECOUT]	43.7484	46.79	1	4	6	8	156	17.5934	10.3013
P02545	Prelamin-A/C OS=Homo sapiens GN=LMNA PE=1 SV=1 - [LMNA_HUMAN]	43.6995	12.2	1	6	7	8	664	74.0947	7.02002
Q13813-3	Isoform 3 of Spectrin alpha chain, non-erythrocytic 1 OS=Homo sapiens GN=SPTAN1 - [SPTN1_HUMAN]	42.1883	4.89	2	8	8	8	2452	282.108	5.33838
E3D9J4	60 kDa chaperonin OS=Gardnerella vaginalis (strain ATCC 14019 / 317) GN=groL PE=3 SV=1 - [E3D9J4_GARV3]	41.7592	21.26	1	6	7	8	541	56.6988	4.88135
P18206	Vinculin OS=Homo sapiens GN=VCL PE=1 SV=4 - [VINC_HUMAN]	41.6671	8.02	1	7	7	8	1134	123.722	5.65576
Q1R7A9	Uncharacterized protein OS=Escherichia coli (strain UTI89 / UPEC) GN=yggB PE=4 SV=1 - [Q1R7A9_ECOUT]	41.141	29.72	1	6	6	8	286	30.8496	6.90283
Q92597	Protein NDRG1 OS=Homo sapiens GN=NDRG1 PE=1 SV=1 - [NDRG1_HUMAN]	40.9043	23.1	1	4	4	8	394	42.8077	5.8208
Q1R3D0	Lysine--tRNA ligase OS=Escherichia coli (strain UTI89 / UPEC) GN=lysU PE=3 SV=1 - [Q1R3D0_ECOUT]	40.8772	17.9	1	4	6	8	514	58.7947	5.43994
D2TTF8	DNA-binding protein HU-alpha OS=Citrobacter rodentium (strain ICC168) GN=hupA PE=3 SV=1 - [D2TTF8_CITRI]	39.8372	46.67	1	4	4	8	90	9.51517	9.5835
Q1R4V3	Flavoprotein affecting synthesis of DNA and pantothenate metabolism OS=Escherichia coli (strain UTI89 / UPEC) GN=dfp PE=4 SV=1 - [Q1R4V3_ECOUT]	39.4158	9.07	2	2	2	8	430	46.2571	8.20654
P61978-2	Isoform 2 of Heterogeneous nuclear ribonucleoprotein K OS=Homo sapiens GN=HNRNPK - [HNRPK_HUMAN]	38.4558	13.15	1	5	5	8	464	50.9964	5.32568
Q6ZVX7	F-box only protein 50 OS=Homo sapiens GN=NCCRP1 PE=1 SV=1 - [FBX50_HUMAN]	38.248	29.09	1	5	5	8	275	30.8279	6.62451
P29350-4	Isoform 4 of Tyrosine-protein phosphatase non-receptor type 6 OS=Homo sapiens GN=PTPN6 - [PTN6_HUMAN]	37.7926	15.06	1	5	5	8	624	70.0874	7.89893
Q1R5N6	33 kDa chaperonin OS=Escherichia coli (strain UTI89 / UPEC) GN=hslO PE=3 SV=1 - [Q1R5N6_ECOUT]	36.5676	26.87	1	5	5	8	294	32.758	4.48779
E3D965	L-lactate dehydrogenase OS=Gardnerella vaginalis (strain ATCC 14019 / 317) GN=ldh PE=3 SV=1 - [E3D965_GARV3]	36.498	25.62	1	4	4	8	320	34.1296	5.8335
E7EMB3	Calmodulin OS=Homo sapiens GN=CALM2 PE=2 SV=1 - [E7EMB3_HUMAN]	36.4264	28.06	1	3	3	8	196	21.6752	4.56396
O75923-8	Isoform 8 of Dysferlin OS=Homo sapiens GN=DYSF - [DYSF_HUMAN]	36.2009	5.63	2	7	7	8	2112	240.582	5.8208
O15144	Actin-related protein 2/3 complex subunit 2 OS=Homo sapiens GN=ARPC2 PE=1 SV=1 - [ARPC2_HUMAN]	35.7842	26.33	1	5	5	8	300	34.3115	7.35693
P12109	Collagen alpha-1(VI) chain OS=Homo sapiens GN=COL6A1 PE=1 SV=3 - [CO6A1_HUMAN]	35.739	7.1	1	5	5	8	1028	108.462	5.42725
Q1RE87	Hypothetical GST-like protein YliJ OS=Escherichia coli (strain UTI89 / UPEC) GN=yliJ PE=3 SV=1 - [Q1RE87_ECOUT]	35.6123	34.76	1	5	5	8	210	23.9163	5.17334
Q1R357	50S ribosomal protein L9 OS=Escherichia coli (strain UTI89 / UPEC) GN=rplI PE=3 SV=1 - [RL9_ECOUT]	35.2903	40.27	1	5	5	8	149	15.7595	6.58057
D2TN40	Iron-sulfur cluster repair protein YtfE OS=Citrobacter rodentium (strain ICC168) GN=ytfE PE=3 SV=1 - [D2TN40_CITRI]	35.2339	41.82	1	1	5	8	220	24.8465	5.73193
P04843	Dolichyl-diphosphooligosaccharide--protein glycosyltransferase subunit 1 OS=Homo sapiens GN=RPN1 PE=1 SV=1 - [RPN1_HUMAN]	34.048	13.01	1	5	5	8	607	68.5268	6.37939
Q1R9A4	Histidine-binding periplasmic protein of high-affinity histidine transport system OS=Escherichia coli (strain UTI89 / UPEC) GN=hisJ PE=3 SV=1 - [Q1R9A4_ECOUT]	33.23	24.23	2	2	4	8	260	28.4797	5.60498
P04844	Dolichyl-diphosphooligosaccharide--protein glycosyltransferase subunit 2 OS=Homo sapiens GN=RPN2 PE=1 SV=3 - [RPN2_HUMAN]	33.1599	14.42	1	5	5	8	631	69.241	5.69385
Q1R7C2	Xaa-Pro aminopeptidase OS=Escherichia coli (strain UTI89 / UPEC) GN=pepP PE=4 SV=1 - [Q1R7C2_ECOUT]	32.5675	19.5	1	4	4	8	441	49.7391	5.38916
Q1RCM3	2-dehydro-3-deoxyphosphooctonate aldolase OS=Escherichia coli (strain UTI89 / UPEC) GN=kdsA PE=3 SV=1 - [KDSA_ECOUT]	32.3769	29.23	1	5	5	8	284	30.8129	6.80029
E3D976	2,3-bisphosphoglycerate-dependent phosphoglycerate mutase OS=Gardnerella vaginalis (strain ATCC 14019 / 317) GN=gpmA PE=3 SV=1 - [E3D976_GARV3]	32.0286	47.56	1	7	7	8	246	27.6962	5.73193
E3D7G0	ABC transporter, ATP-binding protein OS=Gardnerella vaginalis (strain ATCC 14019 / 317) GN=HMPREF0421_20105 PE=3 SV=1 - [E3D7G0_GARV3]	31.9576	13.6	1	4	4	8	375	40.9802	5.52881
Q1R386	HflK protein regulator of FtsH protease, subunit of HflK-HflC complex OS=Escherichia coli (strain UTI89 / UPEC) GN=hflK PE=4 SV=1 - [Q1R386_ECOUT]	31.6521	18.14	1	3	6	8	419	45.5481	6.02393
Q1RD26	Peptidase T OS=Escherichia coli (strain UTI89 / UPEC) GN=pepT PE=3 SV=1 - [PEPT_ECOUT]	31.3063	17.65	1	4	4	8	408	44.8808	5.50342
J3KR44	Ubiquitin thioesterase OTUB1 OS=Homo sapiens GN=OTUB1 PE=4 SV=1 - [J3KR44_HUMAN]	31.0534	15.91	1	4	4	8	308	35.1924	5.59229
E7ER45	Maltase-glucoamylase, intestinal OS=Homo sapiens GN=MGAM PE=2 SV=2 - [E7ER45_HUMAN]	30.8135	5.85	1	7	7	8	2753	311.825	5.41455
Q1RBB2	SufA scaffold protein for iron-sulfur cluster assembly OS=Escherichia coli (strain UTI89 / UPEC) GN=sufA PE=4 SV=1 - [Q1RBB2_ECOUT]	30.6328	71.31	2	4	4	8	122	13.3055	5.021
Q1R5Q3	Tryptophan--tRNA ligase OS=Escherichia coli (strain UTI89 / UPEC) GN=trpS PE=3 SV=1 - [Q1R5Q3_ECOUT]	30.5395	29.94	1	5	5	8	334	37.4001	6.7417
Q1R707	Glutathionylspermidine synthase OS=Escherichia coli (strain UTI89 / UPEC) GN=gsp PE=4 SV=1 - [Q1R707_ECOUT]	30.4348	21.77	1	7	7	8	620	70.7065	5.22412
Q14739	Lamin-B receptor OS=Homo sapiens GN=LBR PE=1 SV=2 - [LBR_HUMAN]	30.2993	8.94	1	4	4	8	615	70.658	9.36377
Q1RAG5	Putative salicylate synthetase OS=Escherichia coli (strain UTI89 / UPEC) GN=ybtS PE=4 SV=1 - [Q1RAG5_ECOUT]	30.257	21.89	1	7	7	8	434	47.9575	5.90967
Q1RF09	Peptidyl-prolyl cis-trans isomerase OS=Escherichia coli (strain UTI89 / UPEC) GN=ppiB PE=3 SV=1 - [Q1RF09_ECOUT]	29.3598	35.37	1	5	5	8	164	18.1419	5.79541
P61224-2	Isoform 2 of Ras-related protein Rap-1b OS=Homo sapiens GN=RAP1B - [RAP1B_HUMAN]	29.232	40.15	1	4	5	8	137	15.3459	8.1333
P16444	Dipeptidase 1 OS=Homo sapiens GN=DPEP1 PE=1 SV=3 - [DPEP1_HUMAN]	29.0413	21.41	1	4	4	8	411	45.645	6.15088
Q1R4G6	Dihydroxy-acid dehydratase OS=Escherichia coli (strain UTI89 / UPEC) GN=ilvD PE=3 SV=1 - [ILVD_ECOUT]	28.8887	16.23	2	7	7	8	616	65.5029	5.79541
P30084	Enoyl-CoA hydratase, mitochondrial OS=Homo sapiens GN=ECHS1 PE=1 SV=4 - [ECHM_HUMAN]	28.2862	16.21	1	3	3	8	290	31.3671	8.07471
D2TU81	Superoxide dismutase OS=Citrobacter rodentium (strain ICC168) GN=sodA PE=3 SV=1 - [D2TU81_CITRI]	28.2268	26.21	1	1	4	8	206	23.1238	6.96143
P30085	UMP-CMP kinase OS=Homo sapiens GN=CMPK1 PE=1 SV=3 - [KCY_HUMAN]	27.7994	26.02	1	5	5	8	196	22.2083	5.56689
Q1RDR0	3-hydroxydecanoyl-[acyl-carrier-protein] dehydratase OS=Escherichia coli (strain UTI89 / UPEC) GN=fabA PE=3 SV=2 - [FABA_ECOUT]	27.7049	41.28	3	7	7	8	172	18.9837	6.56592
Q70J99-3	Isoform 3 of Protein unc-13 homolog D OS=Homo sapiens GN=UNC13D - [UN13D_HUMAN]	27.3665	8.67	1	5	5	8	1142	128.739	6.62451
E9PR17	CD59 glycoprotein OS=Homo sapiens GN=CD59 PE=2 SV=1 - [E9PR17_HUMAN]	26.7295	24.62	1	4	4	8	130	14.519	7.76709
P29373	Cellular retinoic acid-binding protein 2 OS=Homo sapiens GN=CRABP2 PE=1 SV=2 - [RABP2_HUMAN]	25.4393	48.55	1	5	5	8	138	15.683	5.40186
O43175	D-3-phosphoglycerate dehydrogenase OS=Homo sapiens GN=PHGDH PE=1 SV=4 - [SERA_HUMAN]	25.1959	18.39	1	6	6	8	533	56.6144	6.7124
Q1R3P5	Glycerol-3-phosphate acyltransferase OS=Escherichia coli (strain UTI89 / UPEC) GN=plsB PE=3 SV=1 - [PLSB_ECOUT]	23.6824	9.55	1	4	4	8	827	93.6366	8.51416
O60235	Transmembrane protease serine 11D OS=Homo sapiens GN=TMPRSS11D PE=1 SV=1 - [TM11D_HUMAN]	23.6346	15.55	1	4	4	8	418	46.2344	8.38232
P51159	Ras-related protein Rab-27A OS=Homo sapiens GN=RAB27A PE=1 SV=3 - [RB27A_HUMAN]	23.354	22.17	1	5	5	8	221	24.8523	5.22412
Q1RFT3	Xanthine phosphoribosyltransferase OS=Escherichia coli (strain UTI89 / UPEC) GN=gpt PE=3 SV=1 - [XGPT_ECOUT]	23.2948	43.42	1	5	5	8	152	16.9728	6.18896
F5H740	Voltage-dependent anion-selective channel protein 3 OS=Homo sapiens GN=VDAC3 PE=2 SV=1 - [F5H740_HUMAN]	21.8598	24.65	1	4	5	8	284	30.7384	8.66064
D5C6E0	Glyceraldehyde-3-phosphate dehydrogenase, type I OS=Enterobacter cloacae subsp. cloacae (strain ATCC 13047 / DSM 30054 / NBRC 13535 / NCDC 279-56) GN=ECL_01526 PE=3 SV=1 - [D5C6E0_ENTCC]	20.6155	4.76	3	1	2	8	336	35.8317	6.39209
O75947-2	Isoform 2 of ATP synthase subunit d, mitochondrial OS=Homo sapiens GN=ATP5H - [ATP5H_HUMAN]	19.3305	41.61	2	4	4	8	137	15.7632	7.18115
P07476	Involucrin OS=Homo sapiens GN=IVL PE=1 SV=2 - [INVO_HUMAN]	18.3817	8.55	1	3	4	8	585	68.4372	4.61475
P22528	Cornifin-B OS=Homo sapiens GN=SPRR1B PE=1 SV=2 - [SPR1B_HUMAN]	17.6863	42.7	1	3	3	8	89	9.88093	8.48486
Q6NVY1	3-hydroxyisobutyryl-CoA hydrolase, mitochondrial OS=Homo sapiens GN=HIBCH PE=1 SV=2 - [HIBCH_HUMAN]	12.5327	7.77	1	1	1	8	386	43.4544	8.19189
Q9BZQ8	Protein Niban OS=Homo sapiens GN=FAM129A PE=1 SV=1 - [NIBAN_HUMAN]	3.67	4.53	1	2	2	8	928	103.07	4.77979
P26599	Polypyrimidine tract-binding protein 1 OS=Homo sapiens GN=PTBP1 PE=1 SV=1 - [PTBP1_HUMAN]	50.4244	16.2	1	5	5	7	531	57.1856	9.17334
P01023	Alpha-2-macroglobulin OS=Homo sapiens GN=A2M PE=1 SV=3 - [A2MG_HUMAN]	42.4967	6.72	1	6	6	7	1474	163.188	6.45557
B5XYA5	Thioredoxin reductase OS=Klebsiella pneumoniae (strain 342) GN=trxB PE=3 SV=1 - [B5XYA5_KLEP3]	42.3739	22.67	3	4	4	7	322	34.5214	5.63037
Q9UM07	Protein-arginine deiminase type-4 OS=Homo sapiens GN=PADI4 PE=1 SV=2 - [PADI4_HUMAN]	40.877	11.16	1	4	4	7	663	74.0314	6.58057
D5CGF4	Glutamine ABC transporter ATP-binding protein OS=Enterobacter cloacae subsp. cloacae (strain ATCC 13047 / DSM 30054 / NBRC 13535 / NCDC 279-56) GN=ECL_02922 PE=3 SV=1 - [D5CGF4_ENTCC]	40.6465	22.92	2	3	3	7	240	26.43	6.7417
P62330	ADP-ribosylation factor 6 OS=Homo sapiens GN=ARF6 PE=1 SV=2 - [ARF6_HUMAN]	37.7304	45.71	2	5	5	7	175	20.0694	8.95361
P39656	Dolichyl-diphosphooligosaccharide--protein glycosyltransferase 48 kDa subunit OS=Homo sapiens GN=DDOST PE=1 SV=4 - [OST48_HUMAN]	37.0653	21.49	1	6	6	7	456	50.769	6.55127
D2TNJ6	Flavodoxin OS=Citrobacter rodentium (strain ICC168) GN=fldA PE=3 SV=1 - [D2TNJ6_CITRI]	35.89	56.25	2	5	5	7	176	19.6825	4.38623
Q1R6W2	Modulator of drug activity B OS=Escherichia coli (strain UTI89 / UPEC) GN=mdaB PE=4 SV=1 - [Q1R6W2_ECOUT]	35.7469	29.02	1	4	4	7	193	21.8769	6.29053
Q1REC5	Uncharacterized protein OS=Escherichia coli (strain UTI89 / UPEC) GN=ybiB PE=4 SV=1 - [Q1REC5_ECOUT]	34.9383	27.81	1	5	5	7	320	35.0881	6.85889
Q1RG97	Protein translocase subunit SecA OS=Escherichia coli (strain UTI89 / UPEC) GN=secA PE=3 SV=1 - [SECA_ECOUT]	34.7931	8.99	1	5	5	7	901	101.927	5.60498
P32926	Desmoglein-3 OS=Homo sapiens GN=DSG3 PE=1 SV=2 - [DSG3_HUMAN]	34.1079	7.11	1	5	5	7	999	107.465	4.99561
P98164	Low-density lipoprotein receptor-related protein 2 OS=Homo sapiens GN=LRP2 PE=1 SV=3 - [LRP2_HUMAN]	32.7226	2.21	1	5	5	7	4655	521.616	5.08447
Q1RBG0	Glutathione S-transferase OS=Escherichia coli (strain UTI89 / UPEC) GN=gst PE=3 SV=1 - [Q1RBG0_ECOUT]	31.7523	36.32	2	4	4	7	201	22.8428	6.55127
P09917	Arachidonate 5-lipoxygenase OS=Homo sapiens GN=ALOX5 PE=1 SV=2 - [LOX5_HUMAN]	31.6881	9.64	1	5	5	7	674	77.9333	5.77002
P13688-6	Isoform 6 of Carcinoembryonic antigen-related cell adhesion molecule 1 OS=Homo sapiens GN=CEACAM1 - [CEAM1_HUMAN]	31.4451	6.74	3	1	2	7	430	46.8813	5.46533
P63241-2	Isoform 2 of Eukaryotic translation initiation factor 5A-1 OS=Homo sapiens GN=EIF5A - [IF5A1_HUMAN]	31.2364	36.96	1	5	5	7	184	20.1572	7.00537
Q1R9R9	GTP cyclohydrolase 1 OS=Escherichia coli (strain UTI89 / UPEC) GN=folE PE=3 SV=1 - [GCH1_ECOUT]	31.0482	32.43	1	4	4	7	222	24.8149	7.32764
Q1REN7	Glutamine--tRNA ligase OS=Escherichia coli (strain UTI89 / UPEC) GN=glnS PE=3 SV=1 - [SYQ_ECOUT]	30.4149	16.25	1	5	5	7	554	63.4538	6.27783
E1WPF1	Elongation factor Tu OS=Bacteroides fragilis (strain 638R) GN=tuf PE=3 SV=1 - [E1WPF1_BACF6]	28.8824	9.64	1	1	3	7	394	43.5522	5.37646
Q1RDV0	3-phosphoshikimate 1-carboxyvinyltransferase OS=Escherichia coli (strain UTI89 / UPEC) GN=aroA PE=3 SV=1 - [AROA_ECOUT]	28.7492	29.74	1	7	7	7	427	46.1925	5.87158
Q1RD93	Glutaredoxin 2 OS=Escherichia coli (strain UTI89 / UPEC) GN=grxB PE=4 SV=1 - [Q1RD93_ECOUT]	28.6723	41.4	1	6	6	7	215	24.3347	7.95752
A6NC48	ADP-ribosyl cyclase 2 OS=Homo sapiens GN=BST1 PE=2 SV=1 - [A6NC48_HUMAN]	28.216	23.12	1	5	5	7	333	37.458	7.97217
Q86T26	Transmembrane protease serine 11B OS=Homo sapiens GN=TMPRSS11B PE=2 SV=3 - [TM11B_HUMAN]	28.0021	18.27	1	6	6	7	416	46.3072	8.85107
E3D8X0	Glutamine synthetase OS=Gardnerella vaginalis (strain ATCC 14019 / 317) GN=glnA PE=3 SV=1 - [E3D8X0_GARV3]	27.9077	4.66	1	3	3	7	494	55.2002	5.07178
O95171-3	Isoform 3 of Sciellin OS=Homo sapiens GN=SCEL - [SCEL_HUMAN]	27.7642	10.53	3	5	5	7	646	72.7989	9.26123
B4DEK7	Ras-related protein Rab-8A OS=Homo sapiens GN=RAB8A PE=2 SV=1 - [B4DEK7_HUMAN]	27.6587	19.81	5	1	3	7	207	23.5489	8.22119
P07741	Adenine phosphoribosyltransferase OS=Homo sapiens GN=APRT PE=1 SV=2 - [APT_HUMAN]	26.7418	22.78	1	3	3	7	180	19.5954	6.02393
O00571	ATP-dependent RNA helicase DDX3X OS=Homo sapiens GN=DDX3X PE=1 SV=3 - [DDX3X_HUMAN]	26.7323	7.55	1	4	4	7	662	73.198	7.18115
Q1REI5	Protein TolB OS=Escherichia coli (strain UTI89 / UPEC) GN=tolB PE=3 SV=2 - [TOLB_ECOUT]	26.4315	25.12	1	5	5	7	430	45.9272	7.59131
D2TTQ5	Aerobic respiration control protein OS=Citrobacter rodentium (strain ICC168) GN=arcA PE=4 SV=1 - [D2TTQ5_CITRI]	26.3484	21.85	2	4	4	7	238	27.2739	5.42725
P31930	Cytochrome b-c1 complex subunit 1, mitochondrial OS=Homo sapiens GN=UQCRC1 PE=1 SV=3 - [QCR1_HUMAN]	26.2677	15.42	1	6	6	7	480	52.6124	6.3667
P40926	Malate dehydrogenase, mitochondrial OS=Homo sapiens GN=MDH2 PE=1 SV=3 - [MDHM_HUMAN]	26.0085	23.37	1	6	6	7	338	35.4807	8.67529
P30038	Delta-1-pyrroline-5-carboxylate dehydrogenase, mitochondrial OS=Homo sapiens GN=ALDH4A1 PE=1 SV=3 - [AL4A1_HUMAN]	25.4068	20.6	1	6	6	7	563	61.6806	8.07471
P40939	Trifunctional enzyme subunit alpha, mitochondrial OS=Homo sapiens GN=HADHA PE=1 SV=2 - [ECHA_HUMAN]	25.3409	11.14	1	6	6	7	763	82.9469	9.0415
Q92882	Osteoclast-stimulating factor 1 OS=Homo sapiens GN=OSTF1 PE=1 SV=2 - [OSTF1_HUMAN]	25.1699	31.78	1	4	4	7	214	23.7719	5.68115
P55060-4	Isoform 4 of Exportin-2 OS=Homo sapiens GN=CSE1L - [XPO2_HUMAN]	24.9611	6.45	2	3	3	7	915	103.813	6.11279
Q1RD31	Spermidine/putrescine-binding periplasmic protein OS=Escherichia coli (strain UTI89 / UPEC) GN=potD PE=4 SV=1 - [Q1RD31_ECOUT]	24.9073	16.67	1	6	6	7	348	38.8445	5.38916
Q9NZD2	Glycolipid transfer protein OS=Homo sapiens GN=GLTP PE=1 SV=3 - [GLTP_HUMAN]	24.648	32.06	1	4	4	7	209	23.8344	7.38623
Q16539	Mitogen-activated protein kinase 14 OS=Homo sapiens GN=MAPK14 PE=1 SV=3 - [MK14_HUMAN]	24.5747	17.78	4	5	5	7	360	41.267	5.78271
Q58FF8	Putative heat shock protein HSP 90-beta 2 OS=Homo sapiens GN=HSP90AB2P PE=1 SV=2 - [H90B2_HUMAN]	24.1952	14.96	1	3	6	7	381	44.3211	4.84326
Q1RG17	Ribosome-recycling factor OS=Escherichia coli (strain UTI89 / UPEC) GN=frr PE=3 SV=1 - [RRF_ECOUT]	22.935	31.89	1	4	4	7	185	20.6259	6.88818
B1AVU8	Saposin-D OS=Homo sapiens GN=PSAP PE=2 SV=1 - [B1AVU8_HUMAN]	22.8413	7.87	1	4	4	7	559	61.6516	5.22412
Q043V1	Pyruvate kinase OS=Lactobacillus gasseri (strain ATCC 33323 / DSM 20243) GN=LGAS_0882 PE=3 SV=1 - [Q043V1_LACGA]	22.8166	9.85	1	6	6	7	589	63.5972	5.5542
Q9BYE4	Small proline-rich protein 2G OS=Homo sapiens GN=SPRR2G PE=2 SV=1 - [SPR2G_HUMAN]	22.6588	30.14	1	2	2	7	73	8.15173	7.95752
Q1RE21	Serine--tRNA ligase OS=Escherichia coli (strain UTI89 / UPEC) GN=serS PE=3 SV=1 - [SYS_ECOUT]	22.2515	23.02	2	7	7	7	430	48.3835	5.50342
Q32Q12	Nucleoside diphosphate kinase OS=Homo sapiens GN=NME1-NME2 PE=2 SV=1 - [Q32Q12_HUMAN]	21.9099	38.36	1	6	6	7	292	32.6209	8.48486
Q1REB5	Glutamine transport system permease protein glnP OS=Escherichia coli (strain UTI89 / UPEC) GN=glnP PE=3 SV=1 - [Q1REB5_ECOUT]	21.7411	30.14	1	5	5	7	219	24.3486	10.1694
Q06323-2	Isoform 2 of Proteasome activator complex subunit 1 OS=Homo sapiens GN=PSME1 - [PSME1_HUMAN]	21.1507	14.8	1	2	3	7	250	28.5839	6.7124
B5XSS2	30S ribosomal protein S9 OS=Klebsiella pneumoniae (strain 342) GN=rpsI PE=3 SV=1 - [RS9_KLEP3]	20.5263	37.69	2	5	5	7	130	14.817	10.9458
Q1RBD9	Superoxide dismutase OS=Escherichia coli (strain UTI89 / UPEC) GN=sodB PE=3 SV=1 - [Q1RBD9_ECOUT]	20.5239	40.93	3	4	4	7	193	21.2525	5.94775
Q1RC02	FMN-dependent NADH-azoreductase OS=Escherichia coli (strain UTI89 / UPEC) GN=azoR PE=3 SV=1 - [AZOR_ECOUT]	20.3044	31.34	1	4	4	7	201	21.6283	5.22412
P06731	Carcinoembryonic antigen-related cell adhesion molecule 5 OS=Homo sapiens GN=CEACAM5 PE=1 SV=3 - [CEAM5_HUMAN]	20.0011	4.56	1	2	3	7	702	76.7472	5.92236
Q1R7C9	6-phospho-beta-glucosidase BglA OS=Escherichia coli (strain UTI89 / UPEC) GN=bglA PE=3 SV=1 - [Q1R7C9_ECOUT]	19.9763	13.2	1	4	4	7	485	55.9101	5.73193
Q9UKU9	Angiopoietin-related protein 2 OS=Homo sapiens GN=ANGPTL2 PE=2 SV=1 - [ANGL2_HUMAN]	19.728	16.84	1	7	7	7	493	57.0684	7.53271
Q1RBP6	Altronate oxidoreductase OS=Escherichia coli (strain UTI89 / UPEC) GN=uxaB PE=3 SV=1 - [UXAB_ECOUT]	19.354	17.18	1	4	4	7	483	54.8002	5.07178
D2THA2	ATP synthase subunit b OS=Citrobacter rodentium (strain ICC168) GN=atpF PE=3 SV=1 - [D2THA2_CITRI]	19.269	28.21	3	4	4	7	156	17.2673	6.23975
Q1RBM4	Probable oxidoreductase YdfG OS=Escherichia coli (strain UTI89 / UPEC) GN=ydfG PE=3 SV=1 - [Q1RBM4_ECOUT]	18.8073	24.51	1	3	3	7	253	27.8331	5.99854
D5CD36	Acyl carrier protein OS=Enterobacter cloacae subsp. cloacae (strain ATCC 13047 / DSM 30054 / NBRC 13535 / NCDC 279-56) GN=acpP PE=3 SV=1 - [D5CD36_ENTCC]	17.7808	42.31	2	4	4	7	78	8.60523	4.05615
Q1R3Y9	Regulator of ribonuclease activity A OS=Escherichia coli (strain UTI89 / UPEC) GN=rraA PE=3 SV=1 - [RRAA_ECOUT]	17.3689	35.4	1	4	4	7	161	17.3496	4.1958
P53007	Tricarboxylate transport protein, mitochondrial OS=Homo sapiens GN=SLC25A1 PE=1 SV=2 - [TXTP_HUMAN]	17.3037	15.11	1	2	2	7	311	33.991	9.89111
B5XQ63	Endoribonuclease L-PSP family protein OS=Klebsiella pneumoniae (strain 342) GN=KPK_1967 PE=4 SV=1 - [B5XQ63_KLEP3]	14.4556	48.25	1	1	2	7	114	12.5454	4.99561
D5CFD5	Arginine transporter ATP-binding subunit OS=Enterobacter cloacae subsp. cloacae (strain ATCC 13047 / DSM 30054 / NBRC 13535 / NCDC 279-56) GN=ECL_02807 PE=3 SV=1 - [D5CFD5_ENTCC]	11.6991	16.53	1	2	2	7	242	26.8759	6.53662
P53621-2	Isoform 2 of Coatomer subunit alpha OS=Homo sapiens GN=COPA - [COPA_HUMAN]	35.9596	4.06	1	4	4	6	1233	139.235	7.59131
P23284	Peptidyl-prolyl cis-trans isomerase B OS=Homo sapiens GN=PPIB PE=1 SV=2 - [PPIB_HUMAN]	32.9604	18.52	1	4	4	6	216	23.7275	9.40771
P38606	V-type proton ATPase catalytic subunit A OS=Homo sapiens GN=ATP6V1A PE=1 SV=2 - [VATA_HUMAN]	32.6637	15.56	1	5	5	6	617	68.2605	5.51611
Q01082	Spectrin beta chain, non-erythrocytic 1 OS=Homo sapiens GN=SPTBN1 PE=1 SV=2 - [SPTB2_HUMAN]	31.8358	2.16	1	4	4	6	2364	274.439	5.56689
P53618	Coatomer subunit beta OS=Homo sapiens GN=COPB1 PE=1 SV=3 - [COPB_HUMAN]	31.8306	5.77	1	4	4	6	953	107.074	6.04932
Q1RAY4	Uncharacterized protein OS=Escherichia coli (strain UTI89 / UPEC) GN=UTI89_C2004 PE=4 SV=1 - [Q1RAY4_ECOUT]	30.9795	35.38	1	2	3	6	130	14.3923	5.52881
P30154-2	Isoform 2 of Serine/threonine-protein phosphatase 2A 65 kDa regulatory subunit A beta isoform OS=Homo sapiens GN=PPP2R1B - [2AAB_HUMAN]	30.6514	9.6	1	4	4	6	667	73.5382	5.07178
P35606	Coatomer subunit beta' OS=Homo sapiens GN=COPB2 PE=1 SV=2 - [COPB2_HUMAN]	30.3204	6.62	1	3	3	6	906	102.422	5.2749
Q9Y696	Chloride intracellular channel protein 4 OS=Homo sapiens GN=CLIC4 PE=1 SV=4 - [CLIC4_HUMAN]	30.0733	18.18	1	3	3	6	253	28.7537	5.59229
Q14CN2	Calcium-activated chloride channel regulator 4 OS=Homo sapiens GN=CLCA4 PE=1 SV=2 - [CLCA4_HUMAN]	29.9849	6.75	1	4	4	6	919	101.219	5.46533
E3D9D7	Protein translocase subunit SecA OS=Gardnerella vaginalis (strain ATCC 14019 / 317) GN=secA PE=3 SV=1 - [E3D9D7_GARV3]	28.7101	7.91	2	5	5	6	923	104.007	5.36377
Q1R3L1	Single-stranded DNA-binding protein OS=Escherichia coli (strain UTI89 / UPEC) GN=ssb PE=4 SV=1 - [Q1R3L1_ECOUT]	28.5519	26.63	2	4	4	6	199	21.4614	5.63037
D2TTH4	50S ribosomal protein L1 OS=Citrobacter rodentium (strain ICC168) GN=rplA PE=3 SV=1 - [D2TTH4_CITRI]	28.3431	22.22	1	1	4	6	234	24.7163	9.64209
P17858-2	Isoform 2 of 6-phosphofructokinase, liver type OS=Homo sapiens GN=PFKL - [K6PL_HUMAN]	27.671	8.71	2	4	4	6	827	90.1454	7.82568
D3I7Z4	Enolase OS=Prevotella melaninogenica D18 GN=eno PE=3 SV=1 - [D3I7Z4_9BACT]	27.5555	15.63	1	4	4	6	435	47.131	5.57959
D2TQH4	ATP phosphoribosyltransferase OS=Citrobacter rodentium (strain ICC168) GN=hisG PE=3 SV=1 - [D2TQH4_CITRI]	27.4876	15.05	2	3	3	6	299	33.1983	5.63037
Q1R9N2	Nucleoid-associated protein YejK OS=Escherichia coli (strain UTI89 / UPEC) GN=yejK PE=3 SV=1 - [NDPA_ECOUT]	26.8806	20	1	4	4	6	335	37.8001	4.88135
H3BV69	Cytochrome c oxidase subunit 5A, mitochondrial OS=Homo sapiens GN=COX5A PE=2 SV=1 - [H3BV69_HUMAN]	26.342	35.14	1	1	2	6	111	12.0805	8.49951
Q92820	Gamma-glutamyl hydrolase OS=Homo sapiens GN=GGH PE=1 SV=2 - [GGH_HUMAN]	26.3298	15.41	1	3	3	6	318	35.9412	7.10791
D5CBL1	50S ribosomal protein L1 OS=Enterobacter cloacae subsp. cloacae (strain ATCC 13047 / DSM 30054 / NBRC 13535 / NCDC 279-56) GN=rplA PE=3 SV=1 - [D5CBL1_ENTCC]	26.1553	20.09	1	1	4	6	234	24.5872	9.56885
B7Z452	Long-chain-fatty-acid--CoA ligase 1 OS=Homo sapiens GN=ACSL1 PE=2 SV=1 - [B7Z452_HUMAN]	25.8007	7.88	1	4	4	6	698	77.857	7.66455
Q1R6H0	Translation initiation factor IF-2 OS=Escherichia coli (strain UTI89 / UPEC) GN=infB PE=3 SV=1 - [IF2_ECOUT]	25.0683	7.19	1	5	5	6	890	97.2193	6.07471
O60716	Catenin delta-1 OS=Homo sapiens GN=CTNND1 PE=1 SV=1 - [CTND1_HUMAN]	24.7323	7.13	1	5	5	6	968	108.103	6.22705
P07339	Cathepsin D OS=Homo sapiens GN=CTSD PE=1 SV=1 - [CATD_HUMAN]	24.6076	8.5	1	3	3	6	412	44.5236	6.53662
P55786	Puromycin-sensitive aminopeptidase OS=Homo sapiens GN=NPEPPS PE=1 SV=2 - [PSA_HUMAN]	24.5576	8.49	1	6	6	6	919	103.211	5.71924
Q1RF67	Adenine phosphoribosyltransferase OS=Escherichia coli (strain UTI89 / UPEC) GN=apt PE=3 SV=2 - [APT_ECOUT]	24.5353	26.78	1	2	3	6	183	19.8467	5.41455
P36776	Lon protease homolog, mitochondrial OS=Homo sapiens GN=LONP1 PE=1 SV=2 - [LONM_HUMAN]	24.1928	5.01	1	2	2	6	959	106.422	6.39209
Q1R833	DNA-binding protein StpA OS=Escherichia coli (strain UTI89 / UPEC) GN=stpA PE=4 SV=1 - [Q1R833_ECOUT]	24.181	23.88	1	2	2	6	134	15.351	6.87354
B0QZ18	Copine-1 OS=Homo sapiens GN=CPNE1 PE=2 SV=1 - [B0QZ18_HUMAN]	23.415	15.68	1	4	4	6	542	59.6798	6.03662
H9KV28	Protein diaphanous homolog 1 OS=Homo sapiens GN=DIAPH1 PE=2 SV=1 - [H9KV28_HUMAN]	23.0936	6.99	1	5	5	6	1273	141.481	5.46533
P02743	Serum amyloid P-component OS=Homo sapiens GN=APCS PE=1 SV=2 - [SAMP_HUMAN]	22.9459	23.77	1	5	5	6	223	25.3711	6.53662
P51149	Ras-related protein Rab-7a OS=Homo sapiens GN=RAB7A PE=1 SV=1 - [RAB7A_HUMAN]	22.8252	23.19	1	4	4	6	207	23.4748	6.69775
F5H6I0	Beta-2-microglobulin form pI 5.3 OS=Homo sapiens GN=B2M PE=2 SV=1 - [F5H6I0_HUMAN]	22.7229	34.43	1	3	3	6	122	13.9632	7.44482
E3D9M8	Threonine--tRNA ligase OS=Gardnerella vaginalis (strain ATCC 14019 / 317) GN=thrS PE=3 SV=1 - [E3D9M8_GARV3]	22.7132	10.5	1	4	4	6	676	77.2317	5.70654
D5CJI6	Cysteine--tRNA ligase OS=Enterobacter cloacae subsp. cloacae (strain ATCC 13047 / DSM 30054 / NBRC 13535 / NCDC 279-56) GN=cysS PE=3 SV=1 - [D5CJI6_ENTCC]	22.3244	13.02	1	1	5	6	461	52.1377	5.78271
Q13231	Chitotriosidase-1 OS=Homo sapiens GN=CHIT1 PE=1 SV=1 - [CHIT1_HUMAN]	22.1373	19.53	1	6	6	6	466	51.6484	6.96143
Q1R763	Probable Fe(2+)-trafficking protein OS=Escherichia coli (strain UTI89 / UPEC) GN=yggX PE=3 SV=1 - [FETP_ECOUT]	22.1082	53.85	1	5	5	6	91	10.9454	6.30322
Q8TCJ2	Dolichyl-diphosphooligosaccharide--protein glycosyltransferase subunit STT3B OS=Homo sapiens GN=STT3B PE=1 SV=1 - [STT3B_HUMAN]	21.7695	4.96	1	4	4	6	826	93.6137	8.90967
Q1RC41	Probable thiol peroxidase OS=Escherichia coli (strain UTI89 / UPEC) GN=tpx PE=3 SV=1 - [Q1RC41_ECOUT]	21.5908	44.05	1	4	4	6	168	17.8242	4.91943
Q9Y6N5	Sulfide:quinone oxidoreductase, mitochondrial OS=Homo sapiens GN=SQRDL PE=1 SV=1 - [SQRD_HUMAN]	21.2749	13.33	1	5	5	6	450	49.9289	9.11475
Q15084-2	Isoform 2 of Protein disulfide-isomerase A6 OS=Homo sapiens GN=PDIA6 - [PDIA6_HUMAN]	21.1336	13.01	1	4	4	6	492	53.8671	5.32568
P10153	Non-secretory ribonuclease OS=Homo sapiens GN=RNASE2 PE=1 SV=2 - [RNAS2_HUMAN]	20.934	19.88	1	2	2	6	161	18.3421	8.73389
D2TNC5	Biotin carboxylase (Acetyl-CoA carboxylase subunit A) OS=Citrobacter rodentium (strain ICC168) GN=accC PE=4 SV=1 - [D2TNC5_CITRI]	20.6048	10.24	2	5	5	6	449	49.3013	6.99072
O95498	Vascular non-inflammatory molecule 2 OS=Homo sapiens GN=VNN2 PE=1 SV=3 - [VNN2_HUMAN]	20.1326	14.23	1	3	3	6	520	58.4655	6.52197
D2TUX0	Putative lipopolysaccharide core biosynthesis GTP-binding protein OS=Citrobacter rodentium (strain ICC168) GN=typA PE=4 SV=1 - [D2TUX0_CITRI]	19.9935	11.37	2	5	5	6	607	67.4035	5.37646
Q1R7R3	CTP synthase OS=Escherichia coli (strain UTI89 / UPEC) GN=pyrG PE=3 SV=1 - [PYRG_ECOUT]	19.8464	11.93	1	6	6	6	545	60.3361	5.93506
Q1R318	NrdD subunit of ribonucleoside-triphosphate reductase and anaerobic nucleoside-triphosphate reductase activating system OS=Escherichia coli (strain UTI89 / UPEC) GN=nrdD PE=4 SV=1 - [Q1R318_ECOUT]	19.7229	9.83	1	4	4	6	712	80.0181	6.82959
P07954	Fumarate hydratase, mitochondrial OS=Homo sapiens GN=FH PE=1 SV=3 - [FUMH_HUMAN]	19.6728	16.47	1	4	4	6	510	54.6022	8.76318
P01008	Antithrombin-III OS=Homo sapiens GN=SERPINC1 PE=1 SV=1 - [ANT3_HUMAN]	19.67	12.28	1	5	5	6	464	52.5689	6.7124
P61106	Ras-related protein Rab-14 OS=Homo sapiens GN=RAB14 PE=1 SV=4 - [RAB14_HUMAN]	19.5584	23.72	3	3	4	6	215	23.8819	6.21436
Q1RBY6	Tellurite resistance protein TehB OS=Escherichia coli (strain UTI89 / UPEC) GN=tehB PE=4 SV=1 - [Q1RBY6_ECOUT]	18.8626	29.95	1	5	5	6	197	22.4033	6.354
B5XVS9	Phosphocarrier protein HPr OS=Klebsiella pneumoniae (strain 342) GN=pstH PE=4 SV=1 - [B5XVS9_KLEP3]	18.832	23.53	2	2	2	6	85	9.11374	5.8335
L7ZG62	FtsH protease regulator HflK OS=Serratia marcescens WW4 GN=hflK PE=4 SV=1 - [L7ZG62_SERMA]	18.816	16.07	1	1	4	6	417	45.4239	8.19189
Q1R9C5	Putative aminotransferase OS=Escherichia coli (strain UTI89 / UPEC) GN=UTI89_C2572 PE=4 SV=1 - [Q1R9C5_ECOUT]	17.6991	15.06	1	4	4	6	405	45.4884	6.25244
O75390	Citrate synthase, mitochondrial OS=Homo sapiens GN=CS PE=1 SV=2 - [CISY_HUMAN]	17.6597	18.45	1	6	6	6	466	51.6795	8.32373
Q15738	Sterol-4-alpha-carboxylate 3-dehydrogenase, decarboxylating OS=Homo sapiens GN=NSDHL PE=1 SV=2 - [NSDHL_HUMAN]	17.5544	11.26	1	2	2	6	373	41.8736	8.06006
B5XUC6	Phosphoglycerate dehydrogenase OS=Klebsiella pneumoniae (strain 342) GN=serA PE=3 SV=1 - [B5XUC6_KLEP3]	17.5249	15.61	2	4	4	6	410	43.93	6.52197
E7EMM4	Acid ceramidase OS=Homo sapiens GN=ASAH1 PE=2 SV=1 - [E7EMM4_HUMAN]	17.4154	15.14	2	4	4	6	370	41.7694	8.11865
B5Y2U4	Ornithine carbamoyltransferase, catabolic OS=Klebsiella pneumoniae (strain 342) GN=argF PE=3 SV=1 - [B5Y2U4_KLEP3]	17.3843	11.68	1	2	4	6	334	36.5275	6.12549
Q1RFD0	Nucleoside channel receptor of phage T6 and colicin K OS=Escherichia coli (strain UTI89 / UPEC) GN=tsx PE=4 SV=1 - [Q1RFD0_ECOUT]	17.2063	18.06	1	4	4	6	310	35.4578	6.27783
D2THA5	ATP synthase gamma chain OS=Citrobacter rodentium (strain ICC168) GN=atpG PE=3 SV=1 - [D2THA5_CITRI]	16.4309	17.07	2	5	5	6	287	31.5213	8.92432
Q1R6U5	Putative synthetase/amidase OS=Escherichia coli (strain UTI89 / UPEC) GN=ygiC PE=4 SV=1 - [Q1R6U5_ECOUT]	16.2148	13.47	1	4	4	6	386	44.9392	4.77979
Q1R7I5	Prolipoprotein diacylglyceryl transferase OS=Escherichia coli (strain UTI89 / UPEC) GN=lgt PE=3 SV=1 - [LGT_ECOUT]	15.8831	20.96	1	3	3	6	291	33.0863	9.5249
E3D9V5	Phosphoglycerate kinase OS=Gardnerella vaginalis (strain ATCC 14019 / 317) GN=pgk PE=3 SV=1 - [E3D9V5_GARV3]	15.5157	11.97	1	4	4	6	401	41.7851	5.21143
Q96C19	EF-hand domain-containing protein D2 OS=Homo sapiens GN=EFHD2 PE=1 SV=1 - [EFHD2_HUMAN]	14.9513	22.5	1	5	5	6	240	26.6805	5.19873
I0DU98	F0F1 ATP synthase subunit C OS=Providencia stuartii (strain MRSN 2154) GN=S70_10290 PE=3 SV=1 - [I0DU98_PROSM]	12.6143	21.92	4	2	2	6	73	7.45609	4.90674
D2TJV2	Putative lipoprotein OS=Citrobacter rodentium (strain ICC168) GN=ROD_42521 PE=4 SV=1 - [D2TJV2_CITRI]	11.8371	21.19	2	2	2	6	236	25.707	7.28369
D2TNY1	Ornithine carbamoyltransferase, catabolic OS=Citrobacter rodentium (strain ICC168) GN=argI PE=3 SV=1 - [D2TNY1_CITRI]	11.3197	14.37	1	1	3	6	334	36.6894	5.68115
P22792	Carboxypeptidase N subunit 2 OS=Homo sapiens GN=CPN2 PE=1 SV=3 - [CPN2_HUMAN]	11.1386	8.62	1	3	3	6	545	60.5181	5.98584
L7Z970	Superoxide dismutase OS=Serratia marcescens WW4 GN=sodA PE=3 SV=1 - [L7Z970_SERMA]	10.8876	33.5	1	2	3	6	206	23.2496	6.7417
E3D7J9	DNA-directed RNA polymerase subunit beta OS=Gardnerella vaginalis (strain ATCC 14019 / 317) GN=rpoB PE=3 SV=1 - [E3D7J9_GARV3]	73.6175	5.05	1	5	5	5	1188	131.716	5.0083
E7EVF4	Cytoplasmic FMR1-interacting protein 2 OS=Homo sapiens GN=CYFIP2 PE=2 SV=1 - [E7EVF4_HUMAN]	42.7839	5.59	2	2	5	5	1253	145.579	7.10791
P36578	60S ribosomal protein L4 OS=Homo sapiens GN=RPL4 PE=1 SV=5 - [RL4_HUMAN]	39.6189	7.49	1	3	3	5	427	47.6674	11.063
Q1R6Y6	Hypothetical oxidoreductase YqhD OS=Escherichia coli (strain UTI89 / UPEC) GN=yqhD PE=4 SV=1 - [Q1R6Y6_ECOUT]	33.5555	22.48	1	4	4	5	387	42.0608	6.12549
B5Y323	Ribonuclease R OS=Klebsiella pneumoniae (strain 342) GN=rnr PE=3 SV=1 - [B5Y323_KLEP3]	31.7628	9.85	1	2	5	5	812	91.7992	8.45557
P02774-3	Isoform 3 of Vitamin D-binding protein OS=Homo sapiens GN=GC - [VTDB_HUMAN]	30.983	6.69	1	2	2	5	493	55.0871	5.74463
Q1REC4	Hypothetical oxidoreductase YbiC OS=Escherichia coli (strain UTI89 / UPEC) GN=ybiC PE=4 SV=1 - [Q1REC4_ECOUT]	30.8712	18.01	1	4	4	5	361	38.8494	6.39209
Q1RDR5	ABC transporter ATP-binding protein OS=Escherichia coli (strain UTI89 / UPEC) GN=uup PE=3 SV=1 - [Q1RDR5_ECOUT]	29.8891	11.18	1	3	3	5	635	72.0612	5.46533
Q1RGA0	Cell division protein FtsZ OS=Escherichia coli (strain UTI89 / UPEC) GN=ftsZ PE=3 SV=1 - [Q1RGA0_ECOUT]	29.1909	17.49	1	4	4	5	383	40.2986	4.77979
D2TKC6	Enoyl-[acyl-carrier-protein] reductase [NADH] OS=Citrobacter rodentium (strain ICC168) GN=fabI PE=3 SV=1 - [D2TKC6_CITRI]	28.0667	26.72	1	3	4	5	262	27.8991	5.87158
E3D6Y1	ATP synthase subunit alpha OS=Gardnerella vaginalis (strain ATCC 14019 / 317) GN=atpA PE=3 SV=1 - [E3D6Y1_GARV3]	27.7709	5.97	1	2	3	5	553	59.9039	5.49072
P19878-4	Isoform 4 of Neutrophil cytosol factor 2 OS=Homo sapiens GN=NCF2 - [NCF2_HUMAN]	27.4061	11.69	3	4	4	5	445	50.3055	5.36377
Q1RGE0	RNA polymerase-associated protein RapA OS=Escherichia coli (strain UTI89 / UPEC) GN=rapA PE=3 SV=1 - [RAPA_ECOUT]	27.1454	8.78	1	4	4	5	968	109.701	5.17334
P16615	Sarcoplasmic/endoplasmic reticulum calcium ATPase 2 OS=Homo sapiens GN=ATP2A2 PE=1 SV=1 - [AT2A2_HUMAN]	26.8724	3.93	1	3	3	5	1042	114.683	5.33838
D5CEG3	Osmolarity response regulator OS=Enterobacter cloacae subsp. cloacae (strain ATCC 13047 / DSM 30054 / NBRC 13535 / NCDC 279-56) GN=ECL_04769 PE=4 SV=1 - [D5CEG3_ENTCC]	25.5246	16.32	3	3	3	5	239	27.3202	6.39209
Q1R7H7	Putative NAD(P)-linked reductase OS=Escherichia coli (strain UTI89 / UPEC) GN=tas PE=4 SV=1 - [Q1R7H7_ECOUT]	25.1194	18.21	1	3	3	5	346	38.4756	6.75635
Q1REH7	Phospho-2-dehydro-3-deoxyheptonate aldolase OS=Escherichia coli (strain UTI89 / UPEC) GN=aroG PE=3 SV=1 - [Q1REH7_ECOUT]	25.0316	15.43	1	4	4	5	350	37.9574	6.46826
Q045Q8	60 kDa chaperonin OS=Lactobacillus gasseri (strain ATCC 33323 / DSM 20243) GN=groL PE=3 SV=1 - [CH60_LACGA]	24.7769	7	1	2	3	5	543	57.4869	5.12256
E3D8M3	Polyribonucleotide nucleotidyltransferase OS=Gardnerella vaginalis (strain ATCC 14019 / 317) GN=pnp PE=3 SV=1 - [E3D8M3_GARV3]	24.6331	9.19	1	5	5	5	914	102.306	5.10986
Q1RDT3	Chromosome partition protein MukB OS=Escherichia coli (strain UTI89 / UPEC) GN=mukB PE=3 SV=1 - [MUKB_ECOUT]	24.4669	4.17	1	4	4	5	1486	170.089	5.35107
Q1RD22	Adenylosuccinate lyase OS=Escherichia coli (strain UTI89 / UPEC) GN=purB PE=4 SV=1 - [Q1RD22_ECOUT]	24.3647	17.32	1	5	5	5	456	51.4966	6.01123
Q9UI12	V-type proton ATPase subunit H OS=Homo sapiens GN=ATP6V1H PE=1 SV=1 - [VATH_HUMAN]	24.3234	10.35	1	3	3	5	483	55.8471	6.48096
P51659-2	Isoform 2 of Peroxisomal multifunctional enzyme type 2 OS=Homo sapiens GN=HSD17B4 - [DHB4_HUMAN]	23.9322	5.91	1	4	4	5	761	82.9728	8.76318
P01765	Ig heavy chain V-III region TIL OS=Homo sapiens PE=1 SV=1 - [HV304_HUMAN]	23.6394	16.52	3	1	1	5	115	12.3481	9.12939
P09769	Tyrosine-protein kinase Fgr OS=Homo sapiens GN=FGR PE=1 SV=2 - [FGR_HUMAN]	22.9767	14.56	1	4	5	5	529	59.4405	5.59229
I0DRR6	50S ribosomal protein L19 OS=Providencia stuartii (strain MRSN 2154) GN=rplS PE=3 SV=1 - [I0DRR6_PROSM]	22.7976	17.09	1	2	2	5	117	13.3533	10.7847
P38646	Stress-70 protein, mitochondrial OS=Homo sapiens GN=HSPA9 PE=1 SV=2 - [GRP75_HUMAN]	22.3933	10.01	1	5	5	5	679	73.6348	6.16357
C9JRZ8	Aldo-keto reductase family 1 member B15 OS=Homo sapiens GN=AKR1B15 PE=2 SV=1 - [AK1BF_HUMAN]	22.201	12.21	1	3	3	5	344	39.4353	6.46826
Q04446	1,4-alpha-glucan-branching enzyme OS=Homo sapiens GN=GBE1 PE=1 SV=3 - [GLGB_HUMAN]	22.1845	9.12	1	4	4	5	702	80.4226	6.31592
Q14240-2	Isoform 2 of Eukaryotic initiation factor 4A-II OS=Homo sapiens GN=EIF4A2 - [IF4A2_HUMAN]	22.0178	9.56	1	4	4	5	408	46.4598	5.47803
B4F155	Two component system response regulator OS=Proteus mirabilis (strain HI4320) GN=cpxR PE=4 SV=1 - [B4F155_PROMH]	21.8489	14.66	6	2	2	5	232	26.511	5.73193
Q1R397	Phosphatidylserine decarboxylase proenzyme OS=Escherichia coli (strain UTI89 / UPEC) GN=psd PE=3 SV=1 - [PSD_ECOUT]	21.6393	18.94	1	3	3	5	322	35.9697	5.56689
Q1REG3	6-phosphogluconolactonase OS=Escherichia coli (strain UTI89 / UPEC) GN=pgl PE=3 SV=1 - [6PGL_ECOUT]	21.3339	21.75	1	5	5	5	331	36.2699	5.2749
Q1R6E2	Uncharacterized protein OS=Escherichia coli (strain UTI89 / UPEC) GN=yrbC PE=4 SV=1 - [Q1R6E2_ECOUT]	21.3286	22.75	1	3	3	5	211	23.9455	9.36377
Q9UJU6-3	Isoform 3 of Drebrin-like protein OS=Homo sapiens GN=DBNL - [DBNL_HUMAN]	21.0505	15.72	1	4	4	5	439	49.0119	5.04639
Q1R993	USG-1 protein OS=Escherichia coli (strain UTI89 / UPEC) GN=usg PE=3 SV=1 - [Q1R993_ECOUT]	21.021	12.76	1	2	2	5	337	36.3294	4.4751
Q1R5I8	Uncharacterized protein OS=Escherichia coli (strain UTI89 / UPEC) GN=yhhW PE=3 SV=1 - [Q1R5I8_ECOUT]	20.9983	27.27	1	4	4	5	231	26.263	5.42725
Q07065	Cytoskeleton-associated protein 4 OS=Homo sapiens GN=CKAP4 PE=1 SV=2 - [CKAP4_HUMAN]	20.9367	10.96	1	5	5	5	602	65.9827	5.92236
Q1R5V0	50S ribosomal protein L10 OS=Escherichia coli (strain UTI89 / UPEC) GN=rplJ PE=3 SV=1 - [RL10_ECOUT]	20.7866	24.24	1	3	3	5	165	17.7004	8.98291
Q1R8K2	Cysteine desulfurase OS=Escherichia coli (strain UTI89 / UPEC) GN=iscS PE=3 SV=1 - [Q1R8K2_ECOUT]	20.766	6.31	2	2	2	5	412	46.0324	6.48096
Q046P3	2,3-bisphosphoglycerate-dependent phosphoglycerate mutase OS=Lactobacillus gasseri (strain ATCC 33323 / DSM 20243) GN=gpmA PE=3 SV=1 - [Q046P3_LACGA]	20.6336	8.7	1	1	2	5	230	26.5334	5.40186
D5C8G5	Transcriptional repressor MprA OS=Enterobacter cloacae subsp. cloacae (strain ATCC 13047 / DSM 30054 / NBRC 13535 / NCDC 279-56) GN=ECL_04021 PE=4 SV=1 - [D5C8G5_ENTCC]	20.6186	39.77	2	4	4	5	176	20.5804	6.72705
Q1R753	Polysialic acid transport protein KpsD OS=Escherichia coli (strain UTI89 / UPEC) GN=kpsD PE=4 SV=1 - [Q1R753_ECOUT]	19.9552	10.73	1	4	4	5	559	60.4642	7.50342
P49902	Cytosolic purine 5'-nucleotidase OS=Homo sapiens GN=NT5C2 PE=1 SV=1 - [5NTC_HUMAN]	19.8897	8.02	1	3	3	5	561	64.9283	6.13818
C9JMV9	Protein ABHD14A-ACY1 OS=Homo sapiens GN=ABHD14A-ACY1 PE=2 SV=1 - [C9JMV9_HUMAN]	19.8818	11.79	1	2	2	5	509	56.3997	6.39209
Q14166	Tubulin--tyrosine ligase-like protein 12 OS=Homo sapiens GN=TTLL12 PE=1 SV=2 - [TTL12_HUMAN]	19.8459	9.78	1	4	4	5	644	74.356	5.52881
J3KPX7	Prohibitin-2 OS=Homo sapiens GN=PHB2 PE=4 SV=1 - [J3KPX7_HUMAN]	19.7803	24.41	1	5	5	5	299	33.382	9.80322
Q1R381	Ribonuclease R OS=Escherichia coli (strain UTI89 / UPEC) GN=vacB PE=3 SV=1 - [Q1R381_ECOUT]	19.744	7.86	1	1	5	5	827	93.7074	8.52881
Q1RB10	Uncharacterized protein OS=Escherichia coli (strain UTI89 / UPEC) GN=yeaF PE=4 SV=1 - [Q1RB10_ECOUT]	19.7299	30.65	1	5	5	5	248	27.8135	5.84619
Q14134	Tripartite motif-containing protein 29 OS=Homo sapiens GN=TRIM29 PE=1 SV=2 - [TRI29_HUMAN]	19.6198	7.48	1	4	4	5	588	65.7933	7.15186
Q58FF6	Putative heat shock protein HSP 90-beta 4 OS=Homo sapiens GN=HSP90AB4P PE=5 SV=1 - [H90B4_HUMAN]	19.5928	10.1	1	1	4	5	505	58.2276	4.729
Q93088	Betaine--homocysteine S-methyltransferase 1 OS=Homo sapiens GN=BHMT PE=1 SV=2 - [BHMT1_HUMAN]	19.2959	9.61	1	3	3	5	406	44.9699	7.03467
O15145	Actin-related protein 2/3 complex subunit 3 OS=Homo sapiens GN=ARPC3 PE=1 SV=3 - [ARPC3_HUMAN]	19.2797	15.17	1	3	3	5	178	20.5334	8.5874
D5CDB1	Rod shape-determining protein mreB OS=Enterobacter cloacae subsp. cloacae (strain ATCC 13047 / DSM 30054 / NBRC 13535 / NCDC 279-56) GN=ECL_04634 PE=4 SV=1 - [D5CDB1_ENTCC]	19.2018	16.43	3	5	5	5	347	36.929	5.26221
P58107	Epiplakin OS=Homo sapiens GN=EPPK1 PE=1 SV=2 - [EPIPL_HUMAN]	19.1703	7.33	1	3	5	5	5090	555.279	5.60498
D5CH25	Carbamoyl-phosphate synthase large chain OS=Enterobacter cloacae subsp. cloacae (strain ATCC 13047 / DSM 30054 / NBRC 13535 / NCDC 279-56) GN=carB PE=3 SV=1 - [D5CH25_ENTCC]	19.1496	5.03	2	4	4	5	1074	117.927	5.19873
Q1R8M1	Outer membrane protein assembly factor BamB OS=Escherichia coli (strain UTI89 / UPEC) GN=yfgL PE=3 SV=1 - [Q1R8M1_ECOUT]	19.1044	14.03	1	4	4	5	392	41.8583	4.90674
O60494	Cubilin OS=Homo sapiens GN=CUBN PE=1 SV=5 - [CUBN_HUMAN]	18.9194	1.57	1	5	5	5	3623	398.48	5.35107
Q1R5N2	Phosphoenolpyruvate carboxykinase [ATP] OS=Escherichia coli (strain UTI89 / UPEC) GN=pckA PE=3 SV=1 - [Q1R5N2_ECOUT]	18.4757	17.76	1	5	5	5	563	62.3784	6.06201
D2TJ01	Phosphoheptose isomerase OS=Citrobacter rodentium (strain ICC168) GN=gmhA PE=3 SV=1 - [D2TJ01_CITRI]	18.4183	16.67	2	3	3	5	192	20.8386	6.41748
Q1R7P7	Uncharacterized protein OS=Escherichia coli (strain UTI89 / UPEC) GN=ygdH PE=4 SV=1 - [Q1R7P7_ECOUT]	18.2828	12.56	1	4	4	5	454	50.9392	6.48096
P40121	Macrophage-capping protein OS=Homo sapiens GN=CAPG PE=1 SV=2 - [CAPG_HUMAN]	18.165	16.09	1	4	4	5	348	38.4745	6.18896
D2TQH7	Histidine biosynthesis bifunctional protein HisB OS=Citrobacter rodentium (strain ICC168) GN=hisB PE=3 SV=1 - [D2TQH7_CITRI]	18.1546	10.14	2	2	2	5	355	40.1272	6.21436
B4E1Z4	Complement factor B OS=Homo sapiens GN=CFB PE=2 SV=1 - [B4E1Z4_HUMAN]	17.8542	4.11	1	3	3	5	1266	140.853	7.18115
Q1R6R0	Uncharacterized protein OS=Escherichia coli (strain UTI89 / UPEC) GN=yqjH PE=4 SV=1 - [Q1R6R0_ECOUT]	17.8209	20.08	1	4	4	5	254	28.8595	5.66846
E9PKL7	Ras-related protein Rab-2A OS=Homo sapiens GN=RAB2A PE=2 SV=1 - [E9PKL7_HUMAN]	17.661	27.62	1	4	4	5	181	20.766	9.86182
Q1RFR0	Uncharacterized protein OS=Escherichia coli (strain UTI89 / UPEC) GN=yagU PE=4 SV=1 - [Q1RFR0_ECOUT]	17.6558	13.73	1	2	2	5	204	22.9679	7.02002
Q1R4Z8	Mannitol-1-phosphate 5-dehydrogenase OS=Escherichia coli (strain UTI89 / UPEC) GN=mtlD PE=3 SV=1 - [Q1R4Z8_ECOUT]	17.5979	10.86	1	2	2	5	442	47.6429	6.30322
D2TUK6	Glutamate dehydrogenase OS=Citrobacter rodentium (strain ICC168) GN=gdhA PE=3 SV=1 - [D2TUK6_CITRI]	17.5655	12.98	1	4	4	5	447	48.8255	6.7417
E3DAD9	50S ribosomal protein L25 OS=Gardnerella vaginalis (strain ATCC 14019 / 317) GN=rplY PE=3 SV=1 - [E3DAD9_GARV3]	17.5174	22.93	1	4	4	5	205	21.7785	4.97021
Q9H4A4	Aminopeptidase B OS=Homo sapiens GN=RNPEP PE=1 SV=2 - [AMPB_HUMAN]	17.4149	8.62	1	5	5	5	650	72.5495	5.74463
B5XQD2	Integration host factor subunit alpha OS=Klebsiella pneumoniae (strain 342) GN=ihfA PE=3 SV=1 - [IHFA_KLEP3]	16.9325	22.22	3	3	3	5	99	11.346	9.70068
J9JID7	Lamin B2, isoform CRA_a OS=Homo sapiens GN=LMNB2 PE=3 SV=1 - [J9JID7_HUMAN]	16.867	6.29	1	2	4	5	620	69.9057	5.59229
D2TRZ3	Purine nucleoside phosphorylase DeoD-type OS=Citrobacter rodentium (strain ICC168) GN=deoD PE=3 SV=1 - [D2TRZ3_CITRI]	16.3941	18.41	2	3	3	5	239	25.973	5.66846
Q15233	Non-POU domain-containing octamer-binding protein OS=Homo sapiens GN=NONO PE=1 SV=4 - [NONO_HUMAN]	16.274	4.88	1	1	1	5	471	54.1973	8.95361
Q1RD64	3-oxoacyl-[acyl-carrier-protein] reductase OS=Escherichia coli (strain UTI89 / UPEC) GN=fabG PE=3 SV=1 - [Q1RD64_ECOUT]	15.8693	22.13	1	3	3	5	244	25.5442	7.41553
P36222	Chitinase-3-like protein 1 OS=Homo sapiens GN=CHI3L1 PE=1 SV=2 - [CH3L1_HUMAN]	15.8524	16.19	1	5	5	5	383	42.5984	8.45557
E3D951	Cell division protein FtsZ OS=Gardnerella vaginalis (strain ATCC 14019 / 317) GN=ftsZ PE=3 SV=1 - [E3D951_GARV3]	15.7855	19.25	1	5	5	5	400	41.6391	4.66553
Q9UKR3	Kallikrein-13 OS=Homo sapiens GN=KLK13 PE=1 SV=1 - [KLK13_HUMAN]	15.5544	20.22	1	5	5	5	277	30.5505	8.45557
P63167	Dynein light chain 1, cytoplasmic OS=Homo sapiens GN=DYNLL1 PE=1 SV=1 - [DYL1_HUMAN]	14.3278	24.72	1	2	2	5	89	10.3591	7.40088
Q15056-2	Isoform Short of Eukaryotic translation initiation factor 4H OS=Homo sapiens GN=EIF4H - [IF4H_HUMAN]	14.2819	18.42	2	2	2	5	228	25.1845	8.08936
E3D7Y2	30S ribosomal protein S3 OS=Gardnerella vaginalis (strain ATCC 14019 / 317) GN=rpsC PE=3 SV=1 - [E3D7Y2_GARV3]	13.8771	10.7	1	3	3	5	271	30.6812	10.3892
B5XQ43	Transcriptional regulator KdgR OS=Klebsiella pneumoniae (strain 342) GN=kdgR PE=4 SV=1 - [B5XQ43_KLEP3]	13.8058	13.31	4	3	3	5	263	29.9154	5.43994
Q1R3I8	Glutamate-aspartate symport protein OS=Escherichia coli (strain UTI89 / UPEC) GN=gltP PE=4 SV=1 - [Q1R3I8_ECOUT]	13.6503	9.15	1	2	2	5	437	47.0748	8.48486
P15880	40S ribosomal protein S2 OS=Homo sapiens GN=RPS2 PE=1 SV=2 - [RS2_HUMAN]	13.5673	12.63	2	3	3	5	293	31.3046	10.2427
P08294	Extracellular superoxide dismutase [Cu-Zn] OS=Homo sapiens GN=SOD3 PE=1 SV=2 - [SODE_HUMAN]	13.3936	13.75	1	3	3	5	240	25.8347	6.60986
Q1R522	Valine--pyruvate aminotransferase OS=Escherichia coli (strain UTI89 / UPEC) GN=avtA PE=4 SV=1 - [Q1R522_ECOUT]	13.3913	10.18	1	2	2	5	452	50.6279	5.59229
P08567	Pleckstrin OS=Homo sapiens GN=PLEK PE=1 SV=3 - [PLEK_HUMAN]	12.6514	7.43	1	2	2	5	350	40.0994	8.27979
Q9HCU0	Endosialin OS=Homo sapiens GN=CD248 PE=1 SV=1 - [CD248_HUMAN]	12.054	5.15	1	4	4	5	757	80.8073	5.35107
A6V0K4	Fe(III) dicitrate transport protein FecA OS=Pseudomonas aeruginosa (strain PA7) GN=fecA PE=3 SV=1 - [A6V0K4_PSEA7]	11.9259	4.72	1	1	1	5	784	85.2215	5.74463
Q10567-4	Isoform 4 of AP-1 complex subunit beta-1 OS=Homo sapiens GN=AP1B1 - [AP1B1_HUMAN]	10.323	5.66	1	2	2	5	919	101.283	5.10986
Q1RF28	HTH-type transcriptional repressor AllR OS=Escherichia coli (strain UTI89 / UPEC) GN=allR PE=3 SV=1 - [ALLR_ECOUT]	9.10134	16.97	1	2	2	5	271	29.2673	6.13818
Q9H299	SH3 domain-binding glutamic acid-rich-like protein 3 OS=Homo sapiens GN=SH3BGRL3 PE=1 SV=1 - [SH3L3_HUMAN]	5.77218	35.48	1	1	1	5	93	10.4313	4.93213
P51991	Heterogeneous nuclear ribonucleoprotein A3 OS=Homo sapiens GN=HNRNPA3 PE=1 SV=2 - [ROA3_HUMAN]	29.3656	10.05	2	2	3	4	378	39.5706	9.01221
P98171-2	Isoform 2 of Rho GTPase-activating protein 4 OS=Homo sapiens GN=ARHGAP4 - [RHG04_HUMAN]	28.3548	2.13	1	1	1	4	986	109.325	6.46826
L7ZJE4	TonB-dependent siderophore receptor OS=Serratia marcescens WW4 GN=SMWW4_v1c08610 PE=3 SV=1 - [L7ZJE4_SERMA]	28.0285	4.96	1	1	1	4	746	82.1472	5.42725
P18124	60S ribosomal protein L7 OS=Homo sapiens GN=RPL7 PE=1 SV=1 - [RL7_HUMAN]	27.547	11.69	1	2	2	4	248	29.2072	10.6528
Q1R4G7	Branched-chain amino acid aminotransferase OS=Escherichia coli (strain UTI89 / UPEC) GN=ilvE PE=3 SV=1 - [Q1R4G7_ECOUT]	25.395	15.21	2	3	3	4	309	34.0531	5.79541
P01766	Ig heavy chain V-III region BRO OS=Homo sapiens PE=1 SV=1 - [HV305_HUMAN]	24.9302	25	1	2	2	4	120	13.2184	6.56592
Q5JWF2	Guanine nucleotide-binding protein G(s) subunit alpha isoforms XLas OS=Homo sapiens GN=GNAS PE=1 SV=2 - [GNAS1_HUMAN]	24.4815	3.66	1	1	2	4	1037	110.956	5.03369
C4YDI1	Enolase OS=Candida albicans (strain WO-1) GN=CAWG_00576 PE=3 SV=1 - [C4YDI1_CANAW]	24.3516	9.55	1	3	3	4	440	47.2025	5.80811
O96009	Napsin-A OS=Homo sapiens GN=NAPSA PE=1 SV=1 - [NAPSA_HUMAN]	24.2658	17.86	1	3	3	4	420	45.3578	6.60986
P42224	Signal transducer and activator of transcription 1-alpha/beta OS=Homo sapiens GN=STAT1 PE=1 SV=2 - [STAT1_HUMAN]	23.8215	8	1	4	4	4	750	87.2795	6.04932
O75874	Isocitrate dehydrogenase [NADP] cytoplasmic OS=Homo sapiens GN=IDH1 PE=1 SV=2 - [IDHC_HUMAN]	23.5046	10.14	1	2	3	4	414	46.6295	7.00537
Q1RCN1	Ribose-phosphate pyrophosphokinase OS=Escherichia coli (strain UTI89 / UPEC) GN=prsA PE=3 SV=1 - [Q1RCN1_ECOUT]	23.3151	16.91	1	4	4	4	337	36.626	5.74463
Q96I99-2	Isoform 2 of Succinyl-CoA ligase [GDP-forming] subunit beta, mitochondrial OS=Homo sapiens GN=SUCLG2 - [SUCB2_HUMAN]	23.1507	7.27	1	3	3	4	440	47.7018	6.43018
D2TH54	Histidine ABC transporter, substrate-binding periplasmic protein OS=Citrobacter rodentium (strain ICC168) GN=hisJ PE=3 SV=1 - [D2TH54_CITRI]	23.1446	18.46	2	1	3	4	260	28.5087	5.61768
D3I8L6	Elongation factor Tu OS=Prevotella melaninogenica D18 GN=tuf PE=3 SV=1 - [D3I8L6_9BACT]	22.8698	15.33	1	3	4	4	398	43.9693	5.17334
Q1RFH5	Delta-aminolevulinic acid dehydratase OS=Escherichia coli (strain UTI89 / UPEC) GN=hemB PE=3 SV=1 - [Q1RFH5_ECOUT]	22.4108	14.33	1	3	3	4	335	36.8745	5.40186
Q16836-2	Isoform 2 of Hydroxyacyl-coenzyme A dehydrogenase, mitochondrial OS=Homo sapiens GN=HADH - [HCDH_HUMAN]	22.0183	13.33	1	2	2	4	390	42.1128	9.26123
Q08188	Protein-glutamine gamma-glutamyltransferase E OS=Homo sapiens GN=TGM3 PE=1 SV=4 - [TGM3_HUMAN]	21.6914	6.35	1	3	3	4	693	76.5836	5.85889
Q14697-2	Isoform 2 of Neutral alpha-glucosidase AB OS=Homo sapiens GN=GANAB - [GANAB_HUMAN]	21.4038	6.11	1	4	4	4	966	109.369	6.23975
P55084	Trifunctional enzyme subunit beta, mitochondrial OS=Homo sapiens GN=HADHB PE=1 SV=3 - [ECHB_HUMAN]	21.321	14.35	1	4	4	4	474	51.2615	9.40771
P51654	Glypican-3 OS=Homo sapiens GN=GPC3 PE=1 SV=1 - [GPC3_HUMAN]	21.2685	12.41	2	4	4	4	580	65.5198	6.3667
Q1R8D0	Outer membrane protein assembly factor BamD OS=Escherichia coli (strain UTI89 / UPEC) GN=bamD PE=3 SV=1 - [Q1R8D0_ECOUT]	21.2594	17.55	1	3	3	4	245	27.8118	6.59521
Q9UN36	Protein NDRG2 OS=Homo sapiens GN=NDRG2 PE=1 SV=2 - [NDRG2_HUMAN]	20.9092	19.95	1	3	3	4	371	40.7722	5.21143
G3V325	Pentatricopeptide repeat-containing protein 1, mitochondrial OS=Homo sapiens GN=ATP5J2-PTCD1 PE=4 SV=1 - [G3V325_HUMAN]	20.8017	3.2	1	2	2	4	749	84.0566	8.71924
Q1R5Q1	Ribulose-phosphate 3-epimerase OS=Escherichia coli (strain UTI89 / UPEC) GN=rpe PE=3 SV=1 - [Q1R5Q1_ECOUT]	20.5593	32.89	1	3	3	4	225	24.5387	5.31299
Q7L576-2	Isoform 2 of Cytoplasmic FMR1-interacting protein 1 OS=Homo sapiens GN=CYFIP1 - [CYFP1_HUMAN]	20.3622	7.42	1	1	4	4	822	94.4054	7.06396
P12956	X-ray repair cross-complementing protein 6 OS=Homo sapiens GN=XRCC6 PE=1 SV=2 - [XRCC6_HUMAN]	20.1917	9.69	1	4	4	4	609	69.7991	6.63916
E9PGN7	Plasma protease C1 inhibitor OS=Homo sapiens GN=SERPING1 PE=2 SV=1 - [E9PGN7_HUMAN]	19.9753	9.94	1	4	4	4	543	59.4546	6.75635
F8VQ10	Spliceosome RNA helicase DDX39B OS=Homo sapiens GN=DDX39B PE=2 SV=1 - [F8VQ10_HUMAN]	19.7568	6.77	1	2	2	4	443	50.7129	5.88428
P13804	Electron transfer flavoprotein subunit alpha, mitochondrial OS=Homo sapiens GN=ETFA PE=1 SV=1 - [ETFA_HUMAN]	19.6318	12.01	1	3	3	4	333	35.0576	8.38232
J3KPD6	Tyrosine-protein kinase HCK OS=Homo sapiens GN=HCK PE=4 SV=1 - [J3KPD6_HUMAN]	19.5958	5.13	1	3	3	4	526	59.5437	6.69775
Q9BS26	Endoplasmic reticulum resident protein 44 OS=Homo sapiens GN=ERP44 PE=1 SV=1 - [ERP44_HUMAN]	19.3664	12.56	1	3	3	4	406	46.9414	5.26221
O75367	Core histone macro-H2A.1 OS=Homo sapiens GN=H2AFY PE=1 SV=4 - [H2AY_HUMAN]	19.3409	11.02	1	2	3	4	372	39.5925	9.78857
P02753	Retinol-binding protein 4 OS=Homo sapiens GN=RBP4 PE=1 SV=3 - [RET4_HUMAN]	19.3366	9.95	1	2	2	4	201	22.9953	6.07471
Q1REF8	Putative lipoprotein YbhC OS=Escherichia coli (strain UTI89 / UPEC) GN=ybhC PE=3 SV=1 - [Q1REF8_ECOUT]	19.2897	14.99	1	3	3	4	427	45.9798	6.26514
J3KPA1	Cysteine-rich secretory protein 3 OS=Homo sapiens GN=CRISP3 PE=4 SV=1 - [J3KPA1_HUMAN]	19.0615	9.06	1	2	2	4	276	30.9546	7.60596
E3DAG4	Pyruvate kinase OS=Gardnerella vaginalis (strain ATCC 14019 / 317) GN=pyk PE=3 SV=1 - [E3DAG4_GARV3]	18.9233	8.67	1	4	4	4	496	54.0925	5.66846
Q1R8K9	Peptidase B OS=Escherichia coli (strain UTI89 / UPEC) GN=pepB PE=3 SV=1 - [PEPB_ECOUT]	18.8375	18.27	1	4	4	4	427	46.2023	5.77002
P30049	ATP synthase subunit delta, mitochondrial OS=Homo sapiens GN=ATP5D PE=1 SV=2 - [ATPD_HUMAN]	18.7884	32.14	1	2	2	4	168	17.4792	5.49072
D5C695	Histidine/lysine/arginine/ornithine transport system substrate-binding protein OS=Enterobacter cloacae subsp. cloacae (strain ATCC 13047 / DSM 30054 / NBRC 13535 / NCDC 279-56) GN=ECL_03658 PE=3 SV=1 - [D5C695_ENTCC]	18.7854	18.46	2	1	3	4	260	28.4368	7.85498
P21964	Catechol O-methyltransferase OS=Homo sapiens GN=COMT PE=1 SV=2 - [COMT_HUMAN]	18.5262	21.4	1	4	4	4	271	30.0176	5.46533
Q08211	ATP-dependent RNA helicase A OS=Homo sapiens GN=DHX9 PE=1 SV=4 - [DHX9_HUMAN]	18.2586	3.62	1	3	3	4	1270	140.869	6.84424
Q15185	Prostaglandin E synthase 3 OS=Homo sapiens GN=PTGES3 PE=1 SV=1 - [TEBP_HUMAN]	18.2078	26.25	1	3	3	4	160	18.6854	4.53857
D5CJ81	Histidinol-phosphate aminotransferase OS=Enterobacter cloacae subsp. cloacae (strain ATCC 13047 / DSM 30054 / NBRC 13535 / NCDC 279-56) GN=hisC PE=3 SV=1 - [D5CJ81_ENTCC]	17.9397	11.05	1	1	3	4	353	39.1082	5.33838
P04179-2	Isoform 2 of Superoxide dismutase [Mn], mitochondrial OS=Homo sapiens GN=SOD2 - [SODM_HUMAN]	17.6042	16.39	2	3	3	4	183	20.6825	8.25049
M0QYJ8	Glia maturation factor gamma OS=Homo sapiens GN=GMFG PE=4 SV=1 - [M0QYJ8_HUMAN]	17.5408	39.13	1	3	3	4	138	16.125	6.16357
L7ZJJ6	Outer membrane protein assembly factor BamA OS=Serratia marcescens WW4 GN=bamA PE=3 SV=1 - [L7ZJJ6_SERMA]	17.4797	4.95	1	1	3	4	808	89.6047	5.68115
Q1R754	Polysialic acid capsule synthesis protein KpsE OS=Escherichia coli (strain UTI89 / UPEC) GN=kpsE PE=4 SV=1 - [Q1R754_ECOUT]	17.4733	6.54	1	2	2	4	382	43.0174	6.21436
D2TMF4	Putative DNA binding protein OS=Citrobacter rodentium (strain ICC168) GN=ROD_44731 PE=4 SV=1 - [D2TMF4_CITRI]	17.4326	27.5	3	3	3	4	240	26.8377	5.8335
D6RAC2	Guanine nucleotide-binding protein subunit beta-2-like 1 OS=Homo sapiens GN=GNB2L1 PE=2 SV=1 - [D6RAC2_HUMAN]	17.2279	27.14	1	3	4	4	269	29.7318	6.41748
P01781	Ig heavy chain V-III region GAL OS=Homo sapiens PE=1 SV=1 - [HV320_HUMAN]	16.9612	17.24	1	2	2	4	116	12.7222	8.48486
P67775-2	Isoform 2 of Serine/threonine-protein phosphatase 2A catalytic subunit alpha isoform OS=Homo sapiens GN=PPP2CA - [PP2AA_HUMAN]	16.8755	21.96	1	4	4	4	255	29.7157	5.80811
F8WBT9	Apolipoprotein D OS=Homo sapiens GN=APOD PE=2 SV=1 - [F8WBT9_HUMAN]	16.8056	12.96	1	1	1	4	108	11.7859	7.56201
E3D7L3	Glucose-6-phosphate isomerase OS=Gardnerella vaginalis (strain ATCC 14019 / 317) GN=pgi PE=3 SV=1 - [E3D7L3_GARV3]	16.6804	9.93	1	4	4	4	564	62.4608	5.45264
Q07021	Complement component 1 Q subcomponent-binding protein, mitochondrial OS=Homo sapiens GN=C1QBP PE=1 SV=1 - [C1QBP_HUMAN]	16.6391	29.43	1	3	3	4	282	31.3426	4.84326
B5Y0X6	6,7-dimethyl-8-ribityllumazine synthase OS=Klebsiella pneumoniae (strain 342) GN=ribH PE=3 SV=1 - [RISB_KLEP3]	16.5976	55.77	1	3	3	4	156	16.1466	5.24951
Q9UH99-2	Isoform 2 of SUN domain-containing protein 2 OS=Homo sapiens GN=SUN2 - [SUN2_HUMAN]	16.5678	6.91	1	3	3	4	738	82.4516	6.46826
Q99714	3-hydroxyacyl-CoA dehydrogenase type-2 OS=Homo sapiens GN=HSD17B10 PE=1 SV=3 - [HCD2_HUMAN]	16.5632	9.96	1	1	1	4	261	26.9061	7.78174
Q1RGA7	UDP-N-acetylmuramoylalanine--D-glutamate ligase OS=Escherichia coli (strain UTI89 / UPEC) GN=murD PE=3 SV=1 - [MURD_ECOUT]	16.5506	14.16	1	4	4	4	438	46.8998	5.31299
Q1R646	Peptide deformylase OS=Escherichia coli (strain UTI89 / UPEC) GN=def PE=3 SV=1 - [DEF_ECOUT]	16.5041	21.89	1	2	2	4	169	19.3163	5.35107
B5XUC4	Ribose-5-phosphate isomerase A OS=Klebsiella pneumoniae (strain 342) GN=rpiA PE=3 SV=1 - [RPIA_KLEP3]	16.4335	26.94	4	3	3	4	219	22.646	5.38916
Q1RDL3	NAD(P)H dehydrogenase (quinone) OS=Escherichia coli (strain UTI89 / UPEC) GN=UTI89_C1067 PE=3 SV=1 - [NQOR_ECOUT]	16.3915	26.26	1	3	3	4	198	20.8324	5.85889
P06703	Protein S100-A6 OS=Homo sapiens GN=S100A6 PE=1 SV=1 - [S10A6_HUMAN]	16.3551	24.44	1	3	3	4	90	10.1733	5.47803
Q1RB12	Conserved protein YeaD OS=Escherichia coli (strain UTI89 / UPEC) GN=yeaD PE=4 SV=1 - [Q1RB12_ECOUT]	16.1292	18.94	1	3	3	4	301	33.4181	6.354
P00403	Cytochrome c oxidase subunit 2 OS=Homo sapiens GN=MT-CO2 PE=1 SV=1 - [COX2_HUMAN]	16.1083	15.86	1	2	2	4	227	25.5482	4.81787
E3D954	DivIVA domain protein OS=Gardnerella vaginalis (strain ATCC 14019 / 317) GN=HMPREF0421_20516 PE=4 SV=1 - [E3D954_GARV3]	16.0706	8.45	1	3	3	4	438	48.9999	4.76709
O60506-2	Isoform 2 of Heterogeneous nuclear ribonucleoprotein Q OS=Homo sapiens GN=SYNCRIP - [HNRPQ_HUMAN]	16.0654	3.57	1	2	2	4	588	65.6416	8.60205
D2TTR9	Ribonuclease E OS=Citrobacter rodentium (strain ICC168) GN=rne PE=4 SV=1 - [D2TTR9_CITRI]	16.044	4.65	1	3	3	4	1076	119.464	5.56689
P61020-2	Isoform 2 of Ras-related protein Rab-5B OS=Homo sapiens GN=RAB5B - [RAB5B_HUMAN]	15.9734	12.64	1	2	2	4	174	19.0784	7.29834
Q3B7A4	60S acidic ribosomal protein P0 OS=Homo sapiens GN=RPLP0 PE=2 SV=1 - [Q3B7A4_HUMAN]	15.6819	16.47	3	4	4	4	255	27.4183	8.23584
Q1RBU4	Formate dehydrogenase-N gamma subunit OS=Escherichia coli (strain UTI89 / UPEC) GN=fdnI PE=4 SV=1 - [Q1RBU4_ECOUT]	15.6115	5.99	1	1	1	4	217	25.3335	9.96436
E3DAH6	1,4-alpha-glucan branching enzyme GlgB OS=Gardnerella vaginalis (strain ATCC 14019 / 317) GN=glgB PE=3 SV=1 - [E3DAH6_GARV3]	15.6065	5.65	1	3	3	4	761	86.0048	5.68115
Q1R6Y5	Bifunctional beta-keto ester reductase/2,5-diketo-D-gluconate reductase A OS=Escherichia coli (strain UTI89 / UPEC) GN=dkgA PE=4 SV=1 - [Q1R6Y5_ECOUT]	15.5357	9.09	1	2	2	4	275	31.1183	6.45557
J3KRE2	Rho GDP-dissociation inhibitor 1 OS=Homo sapiens GN=ARHGDIA PE=4 SV=1 - [J3KRE2_HUMAN]	15.5285	38.76	1	1	3	4	129	14.8052	4.67822
P33908	Mannosyl-oligosaccharide 1,2-alpha-mannosidase IA OS=Homo sapiens GN=MAN1A1 PE=1 SV=3 - [MA1A1_HUMAN]	15.2488	4.75	1	2	2	4	653	72.9223	6.46826
Q1R776	Uncharacterized protein OS=Escherichia coli (strain UTI89 / UPEC) GN=yggS PE=3 SV=1 - [Q1R776_ECOUT]	15.1262	20.09	1	3	3	4	234	25.8014	6.55127
P30405	Peptidyl-prolyl cis-trans isomerase F, mitochondrial OS=Homo sapiens GN=PPIF PE=1 SV=1 - [PPIF_HUMAN]	14.9597	20.77	1	3	3	4	207	22.0262	9.37842
P20073	Annexin A7 OS=Homo sapiens GN=ANXA7 PE=1 SV=3 - [ANXA7_HUMAN]	14.9184	7.79	1	3	4	4	488	52.7058	5.68115
Q1R6Z1	TonB-dependent enterochelin uptake protein OS=Escherichia coli (strain UTI89 / UPEC) GN=exbB PE=3 SV=1 - [Q1R6Z1_ECOUT]	14.773	21.31	1	3	3	4	244	26.2709	8.1626
Q047B4	(R)-2-hydroxyisocaproate dehydrogenase OS=Lactobacillus gasseri (strain ATCC 33323 / DSM 20243) GN=LGAS_0043 PE=3 SV=1 - [Q047B4_LACGA]	14.5913	11.66	1	4	4	4	343	38.3756	5.23682
Q15067	Peroxisomal acyl-coenzyme A oxidase 1 OS=Homo sapiens GN=ACOX1 PE=1 SV=3 - [ACOX1_HUMAN]	14.4063	5.45	1	2	2	4	660	74.3762	8.1626
D2TNC6	Biotin carboxyl carrier protein of acetyl-CoA carboxylase OS=Citrobacter rodentium (strain ICC168) GN=accB PE=4 SV=1 - [D2TNC6_CITRI]	14.2253	24.18	3	3	3	4	153	16.1813	4.65283
Q9UHG3	Prenylcysteine oxidase 1 OS=Homo sapiens GN=PCYOX1 PE=1 SV=3 - [PCYOX_HUMAN]	14.0989	8.32	1	4	4	4	505	56.6037	6.17627
Q12907	Vesicular integral-membrane protein VIP36 OS=Homo sapiens GN=LMAN2 PE=1 SV=1 - [LMAN2_HUMAN]	13.9133	16.29	1	4	4	4	356	40.2031	6.94678
P52597	Heterogeneous nuclear ribonucleoprotein F OS=Homo sapiens GN=HNRNPF PE=1 SV=3 - [HNRPF_HUMAN]	13.889	10.36	1	2	2	4	415	45.6429	5.57959
Q1R3C7	Probable cadaverine/lysine antiporter OS=Escherichia coli (strain UTI89 / UPEC) GN=cadB PE=4 SV=1 - [Q1R3C7_ECOUT]	13.8479	6.76	1	3	3	4	444	46.6341	8.27979
Q1R385	Modulator of FtsH protease HflC OS=Escherichia coli (strain UTI89 / UPEC) GN=hflC PE=3 SV=1 - [Q1R385_ECOUT]	13.8156	9.88	3	3	3	4	334	37.6265	6.68311
P17655	Calpain-2 catalytic subunit OS=Homo sapiens GN=CAPN2 PE=1 SV=6 - [CAN2_HUMAN]	13.8013	5.14	1	3	3	4	700	79.9448	4.98291
D2TNI5	N-acetylglucosamine-specific PTS system EIICBA components OS=Citrobacter rodentium (strain ICC168) GN=nagE PE=4 SV=1 - [D2TNI5_CITRI]	13.6742	4.31	2	2	2	4	649	68.1138	5.85889
E3D8P7	50S ribosomal protein L11 OS=Gardnerella vaginalis (strain ATCC 14019 / 317) GN=rplK PE=3 SV=1 - [E3D8P7_GARV3]	13.5432	25.97	1	3	3	4	154	16.6089	9.83252
E3DAT7	30S ribosomal protein S4 OS=Gardnerella vaginalis (strain ATCC 14019 / 317) GN=rpsD PE=3 SV=1 - [E3DAT7_GARV3]	13.543	25	2	4	4	4	208	23.6477	10.5503
P28799	Granulins OS=Homo sapiens GN=GRN PE=1 SV=2 - [GRN_HUMAN]	13.2376	8.26	1	2	2	4	593	63.4998	6.82959
O95274	Ly6/PLAUR domain-containing protein 3 OS=Homo sapiens GN=LYPD3 PE=1 SV=2 - [LYPD3_HUMAN]	13.1849	5.78	1	1	1	4	346	35.9476	7.75244
Q9HD89	Resistin OS=Homo sapiens GN=RETN PE=2 SV=1 - [RETN_HUMAN]	13.1598	37.96	1	3	3	4	108	11.4115	6.85889
Q1R8L9	Histidine--tRNA ligase OS=Escherichia coli (strain UTI89 / UPEC) GN=hisS PE=3 SV=1 - [SYH_ECOUT]	13.0384	4.72	2	2	2	4	424	47	5.90967
Q1RBX0	Uncharacterized protein OS=Escherichia coli (strain UTI89 / UPEC) GN=ydcY PE=4 SV=1 - [Q1RBX0_ECOUT]	13.002	36.36	1	1	1	4	77	8.79446	5.97314
D2TKZ3	Putative preprotein translocase subunit OS=Citrobacter rodentium (strain ICC168) GN=ROD_04551 PE=4 SV=1 - [D2TKZ3_CITRI]	12.9698	27.27	3	3	3	4	110	11.8664	9.5835
P57735	Ras-related protein Rab-25 OS=Homo sapiens GN=RAB25 PE=1 SV=2 - [RAB25_HUMAN]	12.9063	18.31	1	3	4	4	213	23.481	5.96045
Q1R3Z4	Flavodoxin NADP+ reductase OS=Escherichia coli (strain UTI89 / UPEC) GN=fpr PE=4 SV=1 - [Q1R3Z4_ECOUT]	12.8831	29.84	1	4	4	4	248	27.6953	6.30322
P07858	Cathepsin B OS=Homo sapiens GN=CTSB PE=1 SV=3 - [CATB_HUMAN]	12.8419	8.55	1	2	2	4	339	37.7968	6.30322
Q1RB79	50S ribosomal protein L20 OS=Escherichia coli (strain UTI89 / UPEC) GN=rplT PE=3 SV=1 - [RL20_ECOUT]	12.668	22.88	1	3	3	4	118	13.4887	11.4731
E3D7X6	50S ribosomal protein L5 OS=Gardnerella vaginalis (strain ATCC 14019 / 317) GN=rplE PE=3 SV=1 - [E3D7X6_GARV3]	12.5834	14.21	2	3	3	4	190	21.24	8.35303
P84095	Rho-related GTP-binding protein RhoG OS=Homo sapiens GN=RHOG PE=1 SV=1 - [RHOG_HUMAN]	12.4025	22.51	1	2	3	4	191	21.2949	8.11865
Q5JR95	40S ribosomal protein S8 OS=Homo sapiens GN=RPS8 PE=2 SV=1 - [Q5JR95_HUMAN]	12.3973	25	2	4	4	4	188	21.866	10.3599
Q13268-2	Isoform 2 of Dehydrogenase/reductase SDR family member 2, mitochondrial OS=Homo sapiens GN=DHRS2 - [DHRS2_HUMAN]	12.3537	17	1	4	4	4	300	31.4756	9.94971
O95716	Ras-related protein Rab-3D OS=Homo sapiens GN=RAB3D PE=1 SV=1 - [RAB3D_HUMAN]	11.6319	15.53	3	1	3	4	219	24.2518	4.93213
Q8WVV4-1	Isoform 1 of Protein POF1B OS=Homo sapiens GN=POF1B - [POF1B_HUMAN]	11.6283	6.55	1	4	4	4	595	68.6527	6.354
P07910-4	Isoform 4 of Heterogeneous nuclear ribonucleoproteins C1/C2 OS=Homo sapiens GN=HNRNPC - [HNRPC_HUMAN]	11.4509	12.8	2	3	3	4	250	27.8045	4.69092
B7Z9G5	BRO1 domain-containing protein BROX OS=Homo sapiens GN=C1orf58 PE=2 SV=1 - [B7Z9G5_HUMAN]	11.3213	6.6	2	1	1	4	379	42.8448	7.6499
Q5TCU8	Tropomyosin beta chain OS=Homo sapiens GN=TPM2 PE=2 SV=1 - [Q5TCU8_HUMAN]	10.932	9.01	1	1	3	4	322	36.7245	4.77979
P04075-2	Isoform 2 of Fructose-bisphosphate aldolase A OS=Homo sapiens GN=ALDOA - [ALDOA_HUMAN]	10.9185	9.57	1	2	4	4	418	45.2321	8.25049
Q02978	Mitochondrial 2-oxoglutarate/malate carrier protein OS=Homo sapiens GN=SLC25A11 PE=1 SV=3 - [M2OM_HUMAN]	10.7547	8.92	1	3	3	4	314	34.0399	9.90576
P01033	Metalloproteinase inhibitor 1 OS=Homo sapiens GN=TIMP1 PE=1 SV=1 - [TIMP1_HUMAN]	10.2743	16.43	1	2	2	4	207	23.1555	8.104
Q1R970	Uncharacterized protein OS=Escherichia coli (strain UTI89 / UPEC) GN=yfcZ PE=4 SV=1 - [Q1R970_ECOUT]	10.263	33.33	1	3	3	4	102	11.2922	4.66553
O14579-2	Isoform 2 of Coatomer subunit epsilon OS=Homo sapiens GN=COPE - [COPE_HUMAN]	10.1499	10.12	3	1	1	4	257	28.7786	5.2876
B0V043	Valine--tRNA ligase OS=Homo sapiens GN=VARS PE=2 SV=1 - [B0V043_HUMAN]	9.82121	3.4	1	1	2	4	1264	140.377	7.59131
P13073	Cytochrome c oxidase subunit 4 isoform 1, mitochondrial OS=Homo sapiens GN=COX4I1 PE=1 SV=1 - [COX41_HUMAN]	9.76236	27.81	1	4	4	4	169	19.564	9.51025
P45954	Short/branched chain specific acyl-CoA dehydrogenase, mitochondrial OS=Homo sapiens GN=ACADSB PE=1 SV=1 - [ACDSB_HUMAN]	9.58845	9.95	1	2	2	4	432	47.4553	6.99072
O95497	Pantetheinase OS=Homo sapiens GN=VNN1 PE=1 SV=2 - [VNN1_HUMAN]	9.50592	8.97	1	2	2	4	513	56.9751	5.5542
Q1RAH5	Molecular chaperone Hsp31 and glyoxalase 3 OS=Escherichia coli (strain UTI89 / UPEC) GN=hchA PE=3 SV=1 - [HCHA_ECOUT]	9.20589	18.37	1	2	2	4	283	31.1856	5.73193
Q14019	Coactosin-like protein OS=Homo sapiens GN=COTL1 PE=1 SV=3 - [COTL1_HUMAN]	8.31219	23.94	1	2	2	4	142	15.935	5.66846
B5XUF3	Peptide chain release factor 2 OS=Klebsiella pneumoniae (strain 342) GN=prfB PE=3 SV=1 - [RF2_KLEP3]	8.23445	7.12	2	2	2	4	365	41.1784	4.77979
Q9UHA7	Interleukin-36 alpha OS=Homo sapiens GN=IL36A PE=1 SV=1 - [IL36A_HUMAN]	8.22288	20.25	1	3	3	4	158	17.673	6.30322
G3XAH0	HCG2002594, isoform CRA_c OS=Homo sapiens GN=SEPT5 PE=2 SV=1 - [G3XAH0_HUMAN]	8.21346	9.26	1	1	1	4	378	43.8173	6.66846
Q8NBY1	Serine/threonine-protein kinase MST4 OS=Homo sapiens GN=MST4 PE=2 SV=1 - [Q8NBY1_HUMAN]	7.84684	11.99	3	3	3	4	392	43.8403	5.41455
A8YYY8	Ornithine carbamoyltransferase OS=Staphylococcus aureus (strain USA300 / TCH1516) GN=arcB1 PE=3 SV=1 - [A8YYY8_STAAT]	7.76702	10.54	1	1	2	4	332	37.4887	5.19873
Q14002	Carcinoembryonic antigen-related cell adhesion molecule 7 OS=Homo sapiens GN=CEACAM7 PE=1 SV=1 - [CEAM7_HUMAN]	7.6887	15.85	1	2	2	4	265	29.3609	5.5415
D5CE17	Glyoxylate/hydroxypyruvate reductase A OS=Enterobacter cloacae subsp. cloacae (strain ATCC 13047 / DSM 30054 / NBRC 13535 / NCDC 279-56) GN=ghrA PE=3 SV=1 - [D5CE17_ENTCC]	5.14398	7.37	1	1	1	4	312	34.7819	6.62451
Q043M2	Transcriptional regulator, TetR family OS=Lactobacillus gasseri (strain ATCC 33323 / DSM 20243) GN=LGAS_0966 PE=4 SV=1 - [Q043M2_LACGA]	4.94477	11.79	1	1	1	4	195	22.6797	8.01611
Q9Y4K1	Absent in melanoma 1 protein OS=Homo sapiens GN=AIM1 PE=1 SV=3 - [AIM1_HUMAN]	50.7412	3.08	1	2	2	3	1723	188.558	5.85889
Q04637-9	Isoform 9 of Eukaryotic translation initiation factor 4 gamma 1 OS=Homo sapiens GN=EIF4G1 - [IF4G1_HUMAN]	40.0378	2.43	1	3	3	3	1606	176.128	5.33838
P78527	DNA-dependent protein kinase catalytic subunit OS=Homo sapiens GN=PRKDC PE=1 SV=3 - [PRKDC_HUMAN]	34.3071	0.75	1	3	3	3	4128	468.788	7.12256
A6V8X5	Uncharacterized protein OS=Pseudomonas aeruginosa (strain PA7) GN=PSPA7_4156 PE=4 SV=1 - [A6V8X5_PSEA7]	25.8594	2.32	1	1	1	3	302	33.5608	9.64209
Q1RF98	ATP-dependent Clp protease proteolytic subunit OS=Escherichia coli (strain UTI89 / UPEC) GN=clpP PE=3 SV=1 - [CLPP_ECOUT]	25.8307	13.04	1	2	2	3	207	23.1716	5.79541
P35221-2	Isoform 2 of Catenin alpha-1 OS=Homo sapiens GN=CTNNA1 - [CTNA1_HUMAN]	25.8274	7.1	1	3	3	3	930	102.571	6.34131
Q00839	Heterogeneous nuclear ribonucleoprotein U OS=Homo sapiens GN=HNRNPU PE=1 SV=6 - [HNRPU_HUMAN]	25.2487	2.67	1	2	2	3	825	90.528	5.99854
E9PL22	Hypoxia up-regulated protein 1 OS=Homo sapiens GN=HYOU1 PE=2 SV=1 - [E9PL22_HUMAN]	22.9679	4.59	2	2	2	3	937	104.713	5.71924
P53396	ATP-citrate synthase OS=Homo sapiens GN=ACLY PE=1 SV=3 - [ACLY_HUMAN]	22.4651	2.27	1	2	2	3	1101	120.762	7.32764
P54136	Arginine--tRNA ligase, cytoplasmic OS=Homo sapiens GN=RARS PE=1 SV=2 - [SYRC_HUMAN]	22.201	2.88	1	1	2	3	660	75.3309	6.68311
Q1R3Z0	Cell division protein ZapB OS=Escherichia coli (strain UTI89 / UPEC) GN=zapB PE=3 SV=2 - [ZAPB_ECOUT]	21.6587	27.16	1	2	2	3	81	9.62881	4.66553
Q1R270	Peptide chain release factor 3 OS=Escherichia coli (strain UTI89 / UPEC) GN=prfC PE=3 SV=1 - [RF3_ECOUT]	21.338	9.85	1	2	2	3	528	59.2902	5.97314
B1AK88	Capping protein (Actin filament) muscle Z-line, beta, isoform CRA_d OS=Homo sapiens GN=CAPZB PE=2 SV=1 - [B1AK88_HUMAN]	19.8022	10.96	1	2	2	3	301	33.7599	6.43018
Q05655	Protein kinase C delta type OS=Homo sapiens GN=PRKCD PE=1 SV=2 - [KPCD_HUMAN]	19.2767	5.77	2	2	2	3	676	77.4549	7.75244
P30048	Thioredoxin-dependent peroxide reductase, mitochondrial OS=Homo sapiens GN=PRDX3 PE=1 SV=3 - [PRDX3_HUMAN]	18.9063	16.8	1	3	3	3	256	27.6752	7.78174
Q1RGE3	LPS-assembly protein LptD OS=Escherichia coli (strain UTI89 / UPEC) GN=lptD PE=3 SV=1 - [LPTD_ECOUT]	18.8129	5.23	1	3	3	3	784	89.5693	5.30029
P40227	T-complex protein 1 subunit zeta OS=Homo sapiens GN=CCT6A PE=1 SV=3 - [TCPZ_HUMAN]	18.6983	3.95	1	1	1	3	531	57.9876	6.68311
I0DTC6	30S ribosomal protein S7 OS=Providencia stuartii (strain MRSN 2154) GN=rpsG PE=3 SV=1 - [I0DTC6_PROSM]	18.6813	21.15	2	1	3	3	156	17.5624	10.3013
E9PCR7	2-oxoglutarate dehydrogenase, mitochondrial OS=Homo sapiens GN=OGDH PE=2 SV=1 - [E9PCR7_HUMAN]	18.6806	2.7	1	3	3	3	1038	117.59	6.91748
Q042T5	Elongation factor Tu OS=Lactobacillus gasseri (strain ATCC 33323 / DSM 20243) GN=tuf PE=3 SV=2 - [EFTU_LACGA]	18.2227	4.04	1	1	1	3	396	43.6502	4.98291
P43304	Glycerol-3-phosphate dehydrogenase, mitochondrial OS=Homo sapiens GN=GPD2 PE=1 SV=3 - [GPDM_HUMAN]	18.127	3.44	1	1	1	3	727	80.8016	7.69385
P55196-5	Isoform 5 of Afadin OS=Homo sapiens GN=MLLT4 - [AFAD_HUMAN]	18.012	1.85	1	2	2	3	1834	207.659	6.39209
B7ZAC3	Solute carrier family 2, facilitated glucose transporter member 14 OS=Homo sapiens GN=SLC2A14 PE=2 SV=1 - [B7ZAC3_HUMAN]	18.0048	5.42	1	2	2	3	535	58.2115	7.2251
Q16762	Thiosulfate sulfurtransferase OS=Homo sapiens GN=TST PE=1 SV=4 - [THTR_HUMAN]	17.7688	11.11	2	2	3	3	297	33.4078	7.25439
Q1R344	Peptidyl-prolyl cis-trans isomerase OS=Escherichia coli (strain UTI89 / UPEC) GN=fklB PE=4 SV=1 - [Q1R344_ECOUT]	17.7284	15.44	1	2	2	3	259	28.2037	5.21143
Q96KP4	Cytosolic non-specific dipeptidase OS=Homo sapiens GN=CNDP2 PE=1 SV=2 - [CNDP2_HUMAN]	17.3175	5.05	1	2	2	3	475	52.8449	5.97314
Q02878	60S ribosomal protein L6 OS=Homo sapiens GN=RPL6 PE=1 SV=3 - [RL6_HUMAN]	17.1824	11.11	1	2	2	3	288	32.7076	10.5796
P05062	Fructose-bisphosphate aldolase B OS=Homo sapiens GN=ALDOB PE=1 SV=2 - [ALDOB_HUMAN]	16.9635	9.07	1	2	3	3	364	39.4481	7.86963
Q1RFD3	Protein translocase subunit SecD OS=Escherichia coli (strain UTI89 / UPEC) GN=secD PE=3 SV=1 - [Q1RFD3_ECOUT]	16.9015	5.37	1	2	3	3	615	66.5637	8.60205
B7ZKL3	EPS8L2 protein OS=Homo sapiens GN=EPS8L2 PE=2 SV=1 - [B7ZKL3_HUMAN]	16.7779	4.1	1	2	2	3	731	82.271	7.03467
D2TS07	UPF0149 protein ROD_49241 OS=Citrobacter rodentium (strain ICC168) GN=ROD_49241 PE=3 SV=1 - [D2TS07_CITRI]	16.7531	17.71	2	2	2	3	192	21.2222	4.48779
Q49X74	Ribonuclease Y OS=Staphylococcus saprophyticus subsp. saprophyticus (strain ATCC 15305 / DSM 20229) GN=rny PE=3 SV=1 - [RNY_STAS1]	16.3751	3.08	1	1	1	3	519	58.27	5.30029
A0AVT1	Ubiquitin-like modifier-activating enzyme 6 OS=Homo sapiens GN=UBA6 PE=1 SV=1 - [UBA6_HUMAN]	16.3316	3.8	1	3	3	3	1052	117.895	6.13818
Q1R321	PmbA protease involved in Microcin B17 maturation and sensitivity to the DNA gyrase inhibitor LetD OS=Escherichia coli (strain UTI89 / UPEC) GN=pmbA PE=4 SV=1 - [Q1R321_ECOUT]	16.1883	7.11	1	3	3	3	450	48.3284	5.50342
Q1R6H8	Cold-shock DEAD-box protein A OS=Escherichia coli (strain UTI89 / UPEC) GN=deaD PE=3 SV=1 - [Q1R6H8_ECOUT]	16.1255	5.38	1	2	2	3	651	73.1879	8.44092
P49411	Elongation factor Tu, mitochondrial OS=Homo sapiens GN=TUFM PE=1 SV=2 - [EFTU_HUMAN]	16.1061	9.07	1	3	3	3	452	49.5102	7.60596
Q96QK1	Vacuolar protein sorting-associated protein 35 OS=Homo sapiens GN=VPS35 PE=1 SV=2 - [VPS35_HUMAN]	16.1029	4.9	1	3	3	3	796	91.6489	5.49072
Q9HBI6	Cytochrome P450 4F11 OS=Homo sapiens GN=CYP4F11 PE=2 SV=3 - [CP4FB_HUMAN]	16.0669	5.53	1	1	2	3	524	60.1069	6.72705
Q9BTT0	Acidic leucine-rich nuclear phosphoprotein 32 family member E OS=Homo sapiens GN=ANP32E PE=1 SV=1 - [AN32E_HUMAN]	15.9911	13.06	1	2	2	3	268	30.6738	3.85303
Q1R261	Thymidine phosphorylase OS=Escherichia coli (strain UTI89 / UPEC) GN=deoA PE=3 SV=1 - [Q1R261_ECOUT]	15.8042	6.48	1	1	1	3	463	49.8254	5.32568
O00187	Mannan-binding lectin serine protease 2 OS=Homo sapiens GN=MASP2 PE=1 SV=4 - [MASP2_HUMAN]	15.7036	6.41	1	3	3	3	686	75.6536	5.63037
P45974	Ubiquitin carboxyl-terminal hydrolase 5 OS=Homo sapiens GN=USP5 PE=1 SV=2 - [UBP5_HUMAN]	15.667	4.66	1	3	3	3	858	95.7253	5.03369
P13473-3	Isoform LAMP-2C of Lysosome-associated membrane glycoprotein 2 OS=Homo sapiens GN=LAMP2 - [LAMP2_HUMAN]	15.66	5.11	1	2	2	3	411	45.1415	5.90967
P28288-2	Isoform 2 of ATP-binding cassette sub-family D member 3 OS=Homo sapiens GN=ABCD3 - [ABCD3_HUMAN]	15.6063	8.74	2	3	3	3	549	62.6858	9.23193
D2TL89	Nitrite extrusion protein OS=Citrobacter rodentium (strain ICC168) GN=narK PE=4 SV=1 - [D2TL89_CITRI]	15.5999	8.42	3	2	2	3	463	49.5549	9.62744
B3KSQ1	Very-long-chain enoyl-CoA reductase OS=Homo sapiens GN=TECR PE=2 SV=1 - [B3KSQ1_HUMAN]	15.3869	4.95	1	2	2	3	323	37.4425	9.40771
Q6NUK1	Calcium-binding mitochondrial carrier protein SCaMC-1 OS=Homo sapiens GN=SLC25A24 PE=1 SV=2 - [SCMC1_HUMAN]	15.3646	3.35	1	1	1	3	477	53.3203	6.32861
Q1R624	50S ribosomal protein L6 OS=Escherichia coli (strain UTI89 / UPEC) GN=rplF PE=3 SV=1 - [RL6_ECOUT]	15.3582	15.25	1	2	2	3	177	18.8922	9.70068
Q6DN03	Putative histone H2B type 2-C OS=Homo sapiens GN=HIST2H2BC PE=5 SV=3 - [H2B2C_HUMAN]	15.2919	12.95	1	3	3	3	193	21.4582	10.6968
P50552	Vasodilator-stimulated phosphoprotein OS=Homo sapiens GN=VASP PE=1 SV=3 - [VASP_HUMAN]	15.183	6.58	1	2	2	3	380	39.8051	8.93896
P52272	Heterogeneous nuclear ribonucleoprotein M OS=Homo sapiens GN=HNRNPM PE=1 SV=3 - [HNRPM_HUMAN]	15.0629	1.23	1	1	1	3	730	77.4643	8.70459
E3D7E4	Uracil phosphoribosyltransferase OS=Gardnerella vaginalis (strain ATCC 14019 / 317) GN=upp PE=3 SV=1 - [E3D7E4_GARV3]	15.0094	17.92	1	3	3	3	212	23.4742	5.33838
P29972-3	Isoform 3 of Aquaporin-1 OS=Homo sapiens GN=AQP1 - [AQP1_HUMAN]	15.0008	24.31	1	2	2	3	218	23.4103	7.03467
H3BP20	Beta-hexosaminidase OS=Homo sapiens GN=HEXA PE=2 SV=1 - [H3BP20_HUMAN]	14.9556	9.07	1	3	3	3	540	61.9599	5.21143
P12724	Eosinophil cationic protein OS=Homo sapiens GN=RNASE3 PE=1 SV=2 - [ECP_HUMAN]	14.8882	11.88	1	2	2	3	160	18.3733	10.0229
P17987	T-complex protein 1 subunit alpha OS=Homo sapiens GN=TCP1 PE=1 SV=1 - [TCPA_HUMAN]	14.8589	10.07	1	3	3	3	556	60.3056	6.11279
Q1R338	2',3'-cyclic-nucleotide 2'-phosphodiesterase OS=Escherichia coli (strain UTI89 / UPEC) GN=cpdB PE=3 SV=1 - [Q1R338_ECOUT]	14.8394	8.19	1	3	3	3	647	70.7878	5.73193
B5XZS3	UPF0250 protein KPK_3910 OS=Klebsiella pneumoniae (strain 342) GN=KPK_3910 PE=3 SV=1 - [Y3910_KLEP3]	14.8047	37.93	3	2	2	3	87	9.77904	5.32568
E3D923	Isoleucine--tRNA ligase OS=Gardnerella vaginalis (strain ATCC 14019 / 317) GN=ileS PE=3 SV=1 - [E3D923_GARV3]	14.7875	3.7	1	3	3	3	1136	127.447	5.35107
Q9H3G5	Probable serine carboxypeptidase CPVL OS=Homo sapiens GN=CPVL PE=1 SV=2 - [CPVL_HUMAN]	14.7511	4.2	1	2	2	3	476	54.1291	5.61768
C9JDE9	3-ketoacyl-CoA thiolase, peroxisomal OS=Homo sapiens GN=ACAA1 PE=2 SV=1 - [C9JDE9_HUMAN]	14.5307	7.83	1	2	2	3	383	40.244	8.85107
Q15181	Inorganic pyrophosphatase OS=Homo sapiens GN=PPA1 PE=1 SV=2 - [IPYR_HUMAN]	14.4986	9	1	2	2	3	289	32.6392	5.85889
Q1R9G6	CinA-like protein OS=Escherichia coli (strain UTI89 / UPEC) GN=UTI89_C2531 PE=3 SV=1 - [Q1R9G6_ECOUT]	14.4862	7	1	2	2	3	400	44.1615	5.36377
P26022	Pentraxin-related protein PTX3 OS=Homo sapiens GN=PTX3 PE=1 SV=3 - [PTX3_HUMAN]	14.3853	9.97	1	3	3	3	381	41.9488	5.0083
H0YL72	Isocitrate dehydrogenase [NAD] subunit alpha, mitochondrial OS=Homo sapiens GN=IDH3A PE=2 SV=1 - [H0YL72_HUMAN]	14.3179	8.16	2	2	2	3	331	35.763	6.44287
Q1R3V6	Protein YijP OS=Escherichia coli (strain UTI89 / UPEC) GN=yijP PE=4 SV=1 - [Q1R3V6_ECOUT]	14.1085	8.45	1	3	3	3	592	68.3458	7.41553
Q1R6G2	Phosphoglucosamine mutase OS=Escherichia coli (strain UTI89 / UPEC) GN=glmM PE=3 SV=1 - [GLMM_ECOUT]	13.9417	5.62	1	2	2	3	445	47.4865	6.02393
P13164	Interferon-induced transmembrane protein 1 OS=Homo sapiens GN=IFITM1 PE=1 SV=3 - [IFM1_HUMAN]	13.9262	12.8	1	1	1	3	125	13.9553	7.92822
D5CJ80	Histidinol dehydrogenase OS=Enterobacter cloacae subsp. cloacae (strain ATCC 13047 / DSM 30054 / NBRC 13535 / NCDC 279-56) GN=hisD PE=3 SV=1 - [D5CJ80_ENTCC]	13.8154	7.14	2	2	2	3	434	46.4018	5.08447
Q6ZNJ1-2	Isoform 2 of Neurobeachin-like protein 2 OS=Homo sapiens GN=NBEAL2 - [NBEL2_HUMAN]	13.7348	2.45	2	3	3	3	2570	282.682	6.53662
E3D7Q9	DNA gyrase subunit A OS=Gardnerella vaginalis (strain ATCC 14019 / 317) GN=gyrA PE=3 SV=1 - [E3D7Q9_GARV3]	13.6583	5.57	1	2	2	3	879	98.5581	5.5415
Q9P0M6	Core histone macro-H2A.2 OS=Homo sapiens GN=H2AFY2 PE=1 SV=3 - [H2AW_HUMAN]	13.6292	12.37	1	1	2	3	372	40.0334	9.68604
D2TN89	30S ribosomal protein S13 OS=Citrobacter rodentium (strain ICC168) GN=rpsM PE=3 SV=1 - [D2TN89_CITRI]	13.5416	26.27	1	2	2	3	118	13.0953	10.9604
P16435	NADPH--cytochrome P450 reductase OS=Homo sapiens GN=POR PE=1 SV=2 - [NCPR_HUMAN]	13.5192	3.84	1	1	1	3	677	76.6413	5.57959
Q9P4E9	GTP-binding nuclear protein GSP1/Ran OS=Candida albicans (strain WO-1) GN=GSP1 PE=3 SV=2 - [GSP1_CANAW]	13.4362	10.28	1	2	2	3	214	24.2985	7.02002
Q92608	Dedicator of cytokinesis protein 2 OS=Homo sapiens GN=DOCK2 PE=1 SV=2 - [DOCK2_HUMAN]	13.4314	2.24	1	2	2	3	1830	211.812	6.87354
B5XZD1	Succinyl-CoA ligase [ADP-forming] subunit beta OS=Klebsiella pneumoniae (strain 342) GN=sucC PE=3 SV=1 - [SUCC_KLEP3]	13.4105	9.54	3	3	3	3	388	41.4767	5.51611
Q1R698	p-hydroxybenzoic acid efflux pump subunit AaeA OS=Escherichia coli (strain UTI89 / UPEC) GN=aaeA PE=3 SV=1 - [AAEA_ECOUT]	13.3977	15.16	1	2	2	3	310	34.7392	9.30518
B5XZD0	Succinyl-CoA ligase [ADP-forming] subunit alpha OS=Klebsiella pneumoniae (strain 342) GN=sucD PE=3 SV=1 - [B5XZD0_KLEP3]	13.3545	10.38	7	2	2	3	289	29.7846	6.53662
Q1R982	Protein-(Glutamine-N5) methyltransferase OS=Escherichia coli (strain UTI89 / UPEC) GN=prmB PE=3 SV=1 - [Q1R982_ECOUT]	13.3394	4.28	1	1	1	3	421	47.8782	5.41455
P14550	Alcohol dehydrogenase [NADP(+)] OS=Homo sapiens GN=AKR1A1 PE=1 SV=3 - [AK1A1_HUMAN]	13.3293	10.46	2	3	3	3	325	36.5499	6.78564
L7ZQ26	Acetate kinase OS=Serratia marcescens WW4 GN=ackA PE=3 SV=1 - [L7ZQ26_SERMA]	13.3289	10.25	1	1	2	3	400	43.0779	6.29053
Q1R4K5	Bifunctional protein GlmU OS=Escherichia coli (strain UTI89 / UPEC) GN=glmU PE=3 SV=1 - [GLMU_ECOUT]	13.2972	8.99	1	3	3	3	456	49.1896	6.53662
P37837	Transaldolase OS=Homo sapiens GN=TALDO1 PE=1 SV=2 - [TALDO_HUMAN]	13.1706	5.34	1	1	2	3	337	37.5165	6.81494
Q6ZUI0	Tumor protein p63-regulated gene 1 protein OS=Homo sapiens GN=TPRG1 PE=2 SV=1 - [TPRG1_HUMAN]	13.1434	12	1	2	2	3	275	31.2097	7.09326
Q1RGG8	Carbamoyl-phosphate synthase small chain OS=Escherichia coli (strain UTI89 / UPEC) GN=carA PE=3 SV=1 - [Q1RGG8_ECOUT]	13.1055	10.23	1	2	2	3	391	42.3666	6.26514
Q13200	26S proteasome non-ATPase regulatory subunit 2 OS=Homo sapiens GN=PSMD2 PE=1 SV=3 - [PSMD2_HUMAN]	13.0984	4.63	1	3	3	3	908	100.136	5.19873
B7Z416	Dehydrogenase/reductase SDR family member 9 OS=Homo sapiens GN=DHRS9 PE=2 SV=1 - [B7Z416_HUMAN]	13.0965	6.33	1	1	1	3	379	41.9002	8.89502
D2TS29	Putative isochorismatase OS=Citrobacter rodentium (strain ICC168) GN=ROD_09611 PE=4 SV=1 - [D2TS29_CITRI]	13.0871	18.27	2	2	2	3	208	23.0437	5.24951
Q1RA57	Protein YeeZ OS=Escherichia coli (strain UTI89 / UPEC) GN=UTI89_C2289 PE=4 SV=1 - [Q1RA57_ECOUT]	13.0727	8.39	1	1	1	3	274	29.6772	5.46533
Q1R6P1	Serine/threonine transporter SstT OS=Escherichia coli (strain UTI89 / UPEC) GN=sstT PE=3 SV=1 - [SSTT_ECOUT]	13.0343	6.28	2	2	2	3	414	43.4113	8.1333
Q53GQ0	Estradiol 17-beta-dehydrogenase 12 OS=Homo sapiens GN=HSD17B12 PE=1 SV=2 - [DHB12_HUMAN]	13.0217	9.62	1	2	2	3	312	34.3022	9.31982
B4F1I8	30S ribosomal protein S19 OS=Proteus mirabilis (strain HI4320) GN=rpsS PE=3 SV=1 - [RS19_PROMH]	12.9692	20.65	5	2	2	3	92	10.3837	10.3306
P60903	Protein S100-A10 OS=Homo sapiens GN=S100A10 PE=1 SV=2 - [S10AA_HUMAN]	12.9314	17.53	1	1	1	3	97	11.1955	7.37158
P20292	Arachidonate 5-lipoxygenase-activating protein OS=Homo sapiens GN=ALOX5AP PE=1 SV=2 - [AL5AP_HUMAN]	12.8622	10.56	1	2	2	3	161	18.1454	8.44092
Q08AI8	Uncharacterized protein C2orf54 OS=Homo sapiens GN=C2orf54 PE=2 SV=2 - [CB054_HUMAN]	12.8377	7.16	1	3	3	3	447	49.5338	6.48096
P61247	40S ribosomal protein S3a OS=Homo sapiens GN=RPS3A PE=1 SV=2 - [RS3A_HUMAN]	12.7169	14.39	1	3	3	3	264	29.9257	9.72998
O15260	Surfeit locus protein 4 OS=Homo sapiens GN=SURF4 PE=1 SV=3 - [SURF4_HUMAN]	12.631	4.83	1	1	1	3	269	30.3738	7.78174
Q1RBJ5	NAD(P) transhydrogenase subunit alpha OS=Escherichia coli (strain UTI89 / UPEC) GN=pntA PE=3 SV=1 - [Q1RBJ5_ECOUT]	12.6036	11.55	1	3	3	3	528	56.4124	5.84619
Q7L1Q6-3	Isoform 3 of Basic leucine zipper and W2 domain-containing protein 1 OS=Homo sapiens GN=BZW1 - [BZW1_HUMAN]	12.5807	7.32	1	2	2	3	451	51.2494	6.62451
D2TM17	Site-determining protein OS=Citrobacter rodentium (strain ICC168) GN=minD PE=3 SV=1 - [D2TM17_CITRI]	12.5623	10	3	2	2	3	270	29.4815	5.37646
Q9BVK6	Transmembrane emp24 domain-containing protein 9 OS=Homo sapiens GN=TMED9 PE=1 SV=2 - [TMED9_HUMAN]	12.5102	16.17	1	3	3	3	235	27.2602	8.01611
Q1RAM1	D-cysteine desulfhydrase OS=Escherichia coli (strain UTI89 / UPEC) GN=dcyD PE=3 SV=1 - [DCYD_ECOUT]	12.4379	10.98	1	3	3	3	328	35.1612	5.04639
E3D870	ABC transporter, solute-binding protein OS=Gardnerella vaginalis (strain ATCC 14019 / 317) GN=HMPREF0421_20221 PE=4 SV=1 - [E3D870_GARV3]	12.4033	7.97	1	2	2	3	439	47.9024	8.63135
Q1R775	Putative resistance protein OS=Escherichia coli (strain UTI89 / UPEC) GN=yggT PE=4 SV=1 - [Q1R775_ECOUT]	12.4001	10.11	1	1	1	3	188	21.1528	9.48096
E7EMS2	Epididymal secretory protein E1 OS=Homo sapiens GN=NPC2 PE=2 SV=1 - [E7EMS2_HUMAN]	12.3842	24.38	1	3	3	3	201	22.4263	8.52881
Q1R706	Hypothetical GST-like protein YghU OS=Escherichia coli (strain UTI89 / UPEC) GN=yghU PE=4 SV=1 - [Q1R706_ECOUT]	12.3435	12.83	1	3	3	3	304	34.1924	7.07861
Q1R5Y6	Bacterioferritin OS=Escherichia coli (strain UTI89 / UPEC) GN=bfr PE=3 SV=1 - [Q1R5Y6_ECOUT]	12.3065	27.85	2	3	3	3	158	18.4833	4.80518
Q1REF7	Possible kinase regulator OS=Escherichia coli (strain UTI89 / UPEC) GN=ybhB PE=4 SV=1 - [Q1REF7_ECOUT]	12.299	20.89	1	2	2	3	158	17.0883	5.65576
B4DWL3	Lysosome-associated membrane glycoprotein 1 OS=Homo sapiens GN=LAMP1 PE=2 SV=1 - [B4DWL3_HUMAN]	12.2134	7.42	2	2	2	3	364	38.9609	8.86572
P50440	Glycine amidinotransferase, mitochondrial OS=Homo sapiens GN=GATM PE=1 SV=1 - [GATM_HUMAN]	12.1504	11.11	1	3	3	3	423	48.4243	8.04541
Q1RF95	DNA-binding protein HU-beta, NS1 (HU-1) OS=Escherichia coli (strain UTI89 / UPEC) GN=hupB PE=3 SV=1 - [Q1RF95_ECOUT]	12.1301	25.56	2	2	2	3	90	9.22	9.70068
P02042	Hemoglobin subunit delta OS=Homo sapiens GN=HBD PE=1 SV=2 - [HBD_HUMAN]	12.0765	23.81	1	3	3	3	147	16.0453	8.04541
Q1RFE0	Branched-chain amino acid transport system II carrier protein OS=Escherichia coli (strain UTI89 / UPEC) GN=brnQ PE=4 SV=1 - [Q1RFE0_ECOUT]	12.0764	3.19	1	1	1	3	439	46.1929	8.33838
P07307	Asialoglycoprotein receptor 2 OS=Homo sapiens GN=ASGR2 PE=1 SV=2 - [ASGR2_HUMAN]	12.0001	7.4	1	1	1	3	311	35.07	6.25244
Q042K0	Glucose-6-phosphate isomerase OS=Lactobacillus gasseri (strain ATCC 33323 / DSM 20243) GN=pgi PE=3 SV=1 - [G6PI_LACGA]	11.9777	10.51	1	3	3	3	447	49.8259	5.09717
Q1R779	UPF0301 protein YqgE OS=Escherichia coli (strain UTI89 / UPEC) GN=yqgE PE=3 SV=2 - [YQGE_ECOUT]	11.8068	16.58	2	2	2	3	187	20.6728	5.56689
Q99961-3	Isoform 3 of Endophilin-A2 OS=Homo sapiens GN=SH3GL1 - [SH3G1_HUMAN]	11.8046	14.8	2	1	2	3	304	34.4976	5.8208
P35232	Prohibitin OS=Homo sapiens GN=PHB PE=1 SV=1 - [PHB_HUMAN]	11.7952	21.32	1	3	3	3	272	29.7859	5.75732
H3BNX8	Cytochrome c oxidase subunit 5A, mitochondrial OS=Homo sapiens GN=COX5A PE=2 SV=1 - [H3BNX8_HUMAN]	11.7607	26.14	1	2	3	3	153	17.2238	5.99854
O60763-2	Isoform 2 of General vesicular transport factor p115 OS=Homo sapiens GN=USO1 - [USO1_HUMAN]	11.7427	4.21	1	3	3	3	973	109.127	4.89404
Q1RD94	Uncharacterized protein OS=Escherichia coli (strain UTI89 / UPEC) GN=yceB PE=4 SV=1 - [Q1RD94_ECOUT]	11.6889	19.51	1	2	2	3	205	22.5946	5.93506
Q1R7B1	Uncharacterized protein OS=Escherichia coli (strain UTI89 / UPEC) GN=yggE PE=4 SV=1 - [Q1R7B1_ECOUT]	11.5945	14.63	1	3	3	3	246	26.6108	6.7124
Q7KZF4	Staphylococcal nuclease domain-containing protein 1 OS=Homo sapiens GN=SND1 PE=1 SV=1 - [SND1_HUMAN]	11.5134	5.16	1	2	2	3	910	101.934	7.1665
Q1R838	Uncharacterized protein OS=Escherichia coli (strain UTI89 / UPEC) GN=ygaU PE=4 SV=1 - [Q1R838_ECOUT]	11.3845	21.48	1	3	3	3	149	16.0533	5.99854
Q14376	UDP-glucose 4-epimerase OS=Homo sapiens GN=GALE PE=1 SV=2 - [GALE_HUMAN]	11.2558	6.32	1	2	2	3	348	38.2573	6.72705
P43405-2	Isoform Short of Tyrosine-protein kinase SYK OS=Homo sapiens GN=SYK - [KSYK_HUMAN]	11.24	5.56	2	3	3	3	612	69.4659	7.56201
Q9Y2A7-2	Isoform 2 of Nck-associated protein 1 OS=Homo sapiens GN=NCKAP1 - [NCKP1_HUMAN]	11.109	2.38	1	2	2	3	1134	129.433	6.68311
P80748	Ig lambda chain V-III region LOI OS=Homo sapiens PE=1 SV=1 - [LV302_HUMAN]	11.0959	21.62	1	2	2	3	111	11.9278	5.08447
Q1RAM0	Cystine-binding periplasmic protein OS=Escherichia coli (strain UTI89 / UPEC) GN=fliY PE=3 SV=1 - [Q1RAM0_ECOUT]	11.0442	10.53	1	3	3	3	285	31.0632	6.16357
P46734-3	Isoform 2 of Dual specificity mitogen-activated protein kinase kinase 3 OS=Homo sapiens GN=MAP2K3 - [MP2K3_HUMAN]	11.0397	5.11	1	1	1	3	352	39.9144	7.45947
Q1RB72	6-phosphofructokinase II OS=Escherichia coli (strain UTI89 / UPEC) GN=pfkB PE=4 SV=1 - [Q1RB72_ECOUT]	11.0369	7.74	1	2	2	3	310	32.5809	5.36377
Q1R6D6	Uncharacterized protein OS=Escherichia coli (strain UTI89 / UPEC) GN=yrbI PE=4 SV=1 - [Q1R6D6_ECOUT]	11.0365	26.6	1	3	3	3	188	20.0025	5.10986
P28838	Cytosol aminopeptidase OS=Homo sapiens GN=LAP3 PE=1 SV=3 - [AMPL_HUMAN]	11.0324	6.17	1	3	3	3	519	56.1308	7.92822
E9PD14	Guanine nucleotide-binding protein subunit beta-2-like 1 OS=Homo sapiens GN=GNB2L1 PE=2 SV=1 - [E9PD14_HUMAN]	10.9911	22.88	1	1	2	3	153	17.0027	9.70068
Q1R395	Oligoribonuclease OS=Escherichia coli (strain UTI89 / UPEC) GN=orn PE=3 SV=1 - [Q1R395_ECOUT]	10.9254	10.45	1	2	2	3	220	25.3386	5.07178
P60228	Eukaryotic translation initiation factor 3 subunit E OS=Homo sapiens GN=EIF3E PE=1 SV=1 - [EIF3E_HUMAN]	10.8736	8.31	1	3	3	3	445	52.1874	6.03662
B5XNJ4	Inositol-1-monophosphatase OS=Klebsiella pneumoniae (strain 342) GN=suhB PE=4 SV=1 - [B5XNJ4_KLEP3]	10.8477	14.98	2	3	3	3	267	29.2839	7.18115
B5XPX9	Uncharacterized protein OS=Klebsiella pneumoniae (strain 342) GN=KPK_1883 PE=4 SV=1 - [B5XPX9_KLEP3]	10.8326	27.71	3	2	2	3	83	9.20887	5.10986
P05091	Aldehyde dehydrogenase, mitochondrial OS=Homo sapiens GN=ALDH2 PE=1 SV=2 - [ALDH2_HUMAN]	10.7453	5.22	1	2	2	3	517	56.3456	7.04932
Q9BYD5	Cornifelin OS=Homo sapiens GN=CNFN PE=1 SV=2 - [CNFN_HUMAN]	10.7286	19.64	1	1	1	3	112	12.3675	6.1001
Q6UX73	UPF0764 protein C16orf89 OS=Homo sapiens GN=C16orf89 PE=1 SV=2 - [CP089_HUMAN]	10.7168	3.23	1	1	1	3	402	45.362	6.18896
D2TNH6	PhoH-like protein OS=Citrobacter rodentium (strain ICC168) GN=ROD_06721 PE=4 SV=1 - [D2TNH6_CITRI]	10.6659	11.02	2	3	3	3	354	39.966	6.29053
Q1EHB4	Sodium-coupled monocarboxylate transporter 2 OS=Homo sapiens GN=SLC5A12 PE=2 SV=2 - [SC5AC_HUMAN]	10.6604	4.05	1	2	2	3	618	67.6026	8.104
Q86XP0	Cytosolic phospholipase A2 delta OS=Homo sapiens GN=PLA2G4D PE=2 SV=2 - [PA24D_HUMAN]	10.5542	3.67	1	2	2	3	818	91.8944	5.50342
P42126	Enoyl-CoA delta isomerase 1, mitochondrial OS=Homo sapiens GN=ECI1 PE=1 SV=1 - [ECI1_HUMAN]	10.5278	13.91	1	3	3	3	302	32.7952	8.54346
Q045V5	50S ribosomal protein L7/L12 OS=Lactobacillus gasseri (strain ATCC 33323 / DSM 20243) GN=rplL PE=3 SV=1 - [RL7_LACGA]	10.5266	16.67	1	2	2	3	120	12.4416	4.53857
D2TN86	50S ribosomal protein L15 OS=Citrobacter rodentium (strain ICC168) GN=rplO PE=3 SV=1 - [D2TN86_CITRI]	10.505	14.58	3	2	2	3	144	14.9913	11.1802
H0UI06	Cytochrome c oxidase subunit 7A2, mitochondrial OS=Homo sapiens GN=COX7A2 PE=2 SV=1 - [H0UI06_HUMAN]	10.4803	20	1	2	2	3	115	12.8357	9.12939
O14617-4	Isoform 4 of AP-3 complex subunit delta-1 OS=Homo sapiens GN=AP3D1 - [AP3D1_HUMAN]	10.444	3.23	2	3	3	3	1021	114.635	7.98682
P00367	Glutamate dehydrogenase 1, mitochondrial OS=Homo sapiens GN=GLUD1 PE=1 SV=2 - [DHE3_HUMAN]	10.4352	5.02	1	3	3	3	558	61.3592	7.79639
Q1RG57	Pantothenate synthetase OS=Escherichia coli (strain UTI89 / UPEC) GN=panC PE=3 SV=1 - [PANC_ECOUT]	10.3877	8.48	3	2	2	3	283	31.5587	6.27783
E3D8E3	Glycine oxidase ThiO OS=Gardnerella vaginalis (strain ATCC 14019 / 317) GN=thiO PE=4 SV=1 - [E3D8E3_GARV3]	10.2801	6.46	1	2	2	3	356	38.6251	5.84619
P14384	Carboxypeptidase M OS=Homo sapiens GN=CPM PE=1 SV=2 - [CBPM_HUMAN]	10.2644	8.13	1	3	3	3	443	50.4815	7.35693
B4E040	Ras-related protein Ral-B OS=Homo sapiens GN=RALB PE=2 SV=1 - [B4E040_HUMAN]	10.2344	16.67	1	3	3	3	228	25.9502	7.81104
P14854	Cytochrome c oxidase subunit 6B1 OS=Homo sapiens GN=COX6B1 PE=1 SV=2 - [CX6B1_HUMAN]	10.2302	47.67	1	3	3	3	86	10.1857	7.04932
Q1R9J8	Positive response regulator for colanic capsule biosynthesis OS=Escherichia coli (strain UTI89 / UPEC) GN=rcsB PE=4 SV=1 - [Q1R9J8_ECOUT]	10.2234	11.26	1	1	1	3	231	25.3495	8.32373
Q1RAS0	Probable transcriptional regulatory protein YebC OS=Escherichia coli (strain UTI89 / UPEC) GN=yebC PE=3 SV=1 - [YEBC_ECOUT]	10.1207	14.23	1	3	3	3	246	26.4199	4.88135
C9IZQ1	Translocon-associated protein subunit alpha OS=Homo sapiens GN=SSR1 PE=2 SV=1 - [C9IZQ1_HUMAN]	10.1	7.72	1	2	2	3	298	33.8662	4.69092
Q1R3X8	Cystathionine gamma-synthase OS=Escherichia coli (strain UTI89 / UPEC) GN=metB PE=3 SV=1 - [Q1R3X8_ECOUT]	10.0575	12.74	1	2	2	3	424	45.9988	6.63916
Q1RBU5	Formate dehydrogenase-N beta subunit OS=Escherichia coli (strain UTI89 / UPEC) GN=fdnH PE=4 SV=1 - [Q1RBU5_ECOUT]	10.0425	9.86	2	3	3	3	294	32.1366	5.92236
Q1R3C5	Uncharacterized protein OS=Escherichia coli (strain UTI89 / UPEC) GN=yjdC PE=4 SV=1 - [Q1R3C5_ECOUT]	9.96303	21.11	2	3	3	3	199	22.7614	5.03369
O75351	Vacuolar protein sorting-associated protein 4B OS=Homo sapiens GN=VPS4B PE=1 SV=2 - [VPS4B_HUMAN]	9.9264	6.98	2	2	2	3	444	49.2715	7.2251
O75340	Programmed cell death protein 6 OS=Homo sapiens GN=PDCD6 PE=1 SV=1 - [PDCD6_HUMAN]	9.86528	16.75	1	3	3	3	191	21.8548	5.40186
Q1R4Y1	Uncharacterized protein OS=Escherichia coli (strain UTI89 / UPEC) GN=yibN PE=4 SV=1 - [Q1R4Y1_ECOUT]	9.81438	17.01	1	2	2	3	147	16.0247	9.33447
Q1R8V2	Pyridoxine kinase OS=Escherichia coli (strain UTI89 / UPEC) GN=pdxK PE=3 SV=1 - [PDXK_ECOUT]	9.78606	14.13	1	3	3	3	283	30.8291	5.23682
E3D9M4	ABC transporter, substrate-binding protein OS=Gardnerella vaginalis (strain ATCC 14019 / 317) GN=HMPREF0421_20686 PE=4 SV=1 - [E3D9M4_GARV3]	9.78528	7.36	1	2	2	3	394	41.9494	6.53662
Q9NP72	Ras-related protein Rab-18 OS=Homo sapiens GN=RAB18 PE=1 SV=1 - [RAB18_HUMAN]	9.76151	16.5	1	3	3	3	206	22.9626	5.23682
P55263-3	Isoform 3 of Adenosine kinase OS=Homo sapiens GN=ADK - [ADK_HUMAN]	9.64741	18.36	2	2	2	3	305	34.0624	6.72705
P49023-2	Isoform Alpha of Paxillin OS=Homo sapiens GN=PXN - [PAXI_HUMAN]	9.63989	3.95	2	1	1	3	557	60.9273	6.354
B4DV75	Leukotriene-B(4) omega-hydroxylase 1 OS=Homo sapiens GN=CYP4F2 PE=2 SV=1 - [B4DV75_HUMAN]	9.61566	13.16	1	1	2	3	190	21.6951	8.47021
Q1RGA1	Cell division protein ftsA OS=Escherichia coli (strain UTI89 / UPEC) GN=ftsA PE=3 SV=1 - [Q1RGA1_ECOUT]	9.60962	4.29	1	1	1	3	420	45.3015	6.23975
Q14344	Guanine nucleotide-binding protein subunit alpha-13 OS=Homo sapiens GN=GNA13 PE=1 SV=2 - [GNA13_HUMAN]	9.50221	6.63	1	1	2	3	377	44.0217	8.00146
P46781	40S ribosomal protein S9 OS=Homo sapiens GN=RPS9 PE=1 SV=3 - [RS9_HUMAN]	9.48769	9.28	1	3	3	3	194	22.5776	10.6528
Q9Y6C9	Mitochondrial carrier homolog 2 OS=Homo sapiens GN=MTCH2 PE=1 SV=1 - [MTCH2_HUMAN]	9.44886	4.62	1	1	1	3	303	33.3089	7.97217
B5XSX5	Ribosome-binding factor A OS=Klebsiella pneumoniae (strain 342) GN=rbfA PE=3 SV=1 - [RBFA_KLEP3]	9.42568	21.05	4	2	2	3	133	15.0868	7.25439
Q1R6D1	Probable sigma-54 modulation protein OS=Escherichia coli (strain UTI89 / UPEC) GN=yhbH PE=4 SV=1 - [Q1R6D1_ECOUT]	9.38443	9.47	1	1	1	3	95	10.7436	7.04932
P63000-2	Isoform B of Ras-related C3 botulinum toxin substrate 1 OS=Homo sapiens GN=RAC1 - [RAC1_HUMAN]	9.36547	13.74	1	2	3	3	211	23.4523	8.63135
H0YKK6	Proteasome activator complex subunit 1 OS=Homo sapiens GN=PSME1 PE=2 SV=1 - [H0YKK6_HUMAN]	9.21701	21.11	1	1	2	3	90	10.5695	8.90967
E3D7T4	Carbonic anhydrase OS=Gardnerella vaginalis (strain ATCC 14019 / 317) GN=cah PE=3 SV=1 - [E3D7T4_GARV3]	9.18695	10.96	1	1	1	3	219	23.3429	4.60205
D2TLY8	GTP-dependent nucleic acid-binding protein OS=Citrobacter rodentium (strain ICC168) GN=engD PE=4 SV=1 - [D2TLY8_CITRI]	8.97563	17.36	2	3	3	3	363	39.5932	4.93213
Q1REK0	2-oxoglutarate dehydrogenase decarboxylase component OS=Escherichia coli (strain UTI89 / UPEC) GN=sucA PE=4 SV=1 - [Q1REK0_ECOUT]	8.89607	2.89	2	2	2	3	933	104.996	6.49365
P80723-2	Isoform 2 of Brain acid soluble protein 1 OS=Homo sapiens GN=BASP1 - [BASP1_HUMAN]	8.67635	28.32	2	3	3	3	173	17.6536	4.76709
Q13630	GDP-L-fucose synthase OS=Homo sapiens GN=TSTA3 PE=1 SV=1 - [FCL_HUMAN]	8.52944	5.61	1	2	2	3	321	35.87	6.59521
P15428	15-hydroxyprostaglandin dehydrogenase [NAD(+)] OS=Homo sapiens GN=HPGD PE=1 SV=1 - [PGDH_HUMAN]	8.51714	15.41	1	2	2	3	266	28.9589	5.85889
P20061	Transcobalamin-1 OS=Homo sapiens GN=TCN1 PE=1 SV=2 - [TCO1_HUMAN]	8.5112	5.31	1	2	2	3	433	48.176	5.03369
I0DWD6	ABC transporter periplasmic binding protein MlaC OS=Providencia stuartii (strain MRSN 2154) GN=S70_14110 PE=4 SV=1 - [I0DWD6_PROSM]	8.35405	11.06	1	1	1	3	208	23.8123	9.1001
Q042F2	Phosphoglycerate kinase OS=Lactobacillus gasseri (strain ATCC 33323 / DSM 20243) GN=pgk PE=3 SV=1 - [PGK_LACGA]	8.1535	7.69	1	3	3	3	403	43.0167	5.78271
Q9UIV8	Serpin B13 OS=Homo sapiens GN=SERPINB13 PE=1 SV=2 - [SPB13_HUMAN]	8.08443	6.65	1	2	2	3	391	44.2482	5.70654
P18065	Insulin-like growth factor-binding protein 2 OS=Homo sapiens GN=IGFBP2 PE=1 SV=2 - [IBP2_HUMAN]	7.96337	11.38	1	3	3	3	325	34.7912	7.50342
Q1R455	Thiol:disulfide interchange protein OS=Escherichia coli (strain UTI89 / UPEC) GN=dsbA PE=3 SV=1 - [Q1R455_ECOUT]	7.93601	9.62	1	2	2	3	208	23.1037	6.34131
Q14210	Lymphocyte antigen 6D OS=Homo sapiens GN=LY6D PE=1 SV=1 - [LY6D_HUMAN]	7.80502	14.84	1	2	2	3	128	13.2777	8.20654
P03973	Antileukoproteinase OS=Homo sapiens GN=SLPI PE=1 SV=2 - [SLPI_HUMAN]	7.52747	27.27	1	3	3	3	132	14.3159	8.74854
Q1RF48	Copper-transporting P-type ATPase OS=Escherichia coli (strain UTI89 / UPEC) GN=ybaR PE=3 SV=1 - [Q1RF48_ECOUT]	7.41111	3.48	1	3	3	3	834	87.9409	5.51611
E3D7B5	FAD dependent oxidoreductase OS=Gardnerella vaginalis (strain ATCC 14019 / 317) GN=HMPREF0421_20060 PE=4 SV=1 - [E3D7B5_GARV3]	7.40956	2.42	1	1	1	3	538	61.3236	6.44287
Q96LJ7	Dehydrogenase/reductase SDR family member 1 OS=Homo sapiens GN=DHRS1 PE=1 SV=1 - [DHRS1_HUMAN]	7.38824	6.07	1	1	1	3	313	33.8873	7.82568
Q01469	Fatty acid-binding protein, epidermal OS=Homo sapiens GN=FABP5 PE=1 SV=3 - [FABP5_HUMAN]	7.32424	22.22	1	2	2	3	135	15.1546	7.00537
A2BFH1	Peptidyl-prolyl cis-trans isomerase A-like 4G OS=Homo sapiens GN=PPIAL4G PE=2 SV=1 - [PAL4G_HUMAN]	7.25222	4.27	1	1	1	3	164	18.1541	9.05615
Q15435	Protein phosphatase 1 regulatory subunit 7 OS=Homo sapiens GN=PPP1R7 PE=1 SV=1 - [PP1R7_HUMAN]	7.24528	5	1	1	1	3	360	41.5385	4.90674
P02647	Apolipoprotein A-I OS=Homo sapiens GN=APOA1 PE=1 SV=1 - [APOA1_HUMAN]	7.17181	9.36	1	3	3	3	267	30.7589	5.75732
Q02543	60S ribosomal protein L18a OS=Homo sapiens GN=RPL18A PE=1 SV=2 - [RL18A_HUMAN]	7.10414	9.09	1	2	2	3	176	20.7489	10.7114
Q14103	Heterogeneous nuclear ribonucleoprotein D0 OS=Homo sapiens GN=HNRNPD PE=1 SV=1 - [HNRPD_HUMAN]	7.01977	5.63	1	2	2	3	355	38.4103	7.81104
P08571	Monocyte differentiation antigen CD14 OS=Homo sapiens GN=CD14 PE=1 SV=2 - [CD14_HUMAN]	6.97101	6.4	1	2	2	3	375	40.0507	6.22705
G5EA09	Syndecan binding protein (Syntenin), isoform CRA_a OS=Homo sapiens GN=SDCBP PE=2 SV=1 - [G5EA09_HUMAN]	6.59834	7.23	1	1	1	3	318	34.7973	8.51416
Q1R8X4	Divalent metal cation transporter MntH OS=Escherichia coli (strain UTI89 / UPEC) GN=mntH PE=3 SV=1 - [MNTH_ECOUT]	6.48816	5.58	1	3	3	3	412	44.165	9.81787
E3D9Y5	ROK family protein OS=Gardnerella vaginalis (strain ATCC 14019 / 317) GN=HMPREF0421_20797 PE=4 SV=1 - [E3D9Y5_GARV3]	6.43053	9.77	1	2	2	3	256	27.4582	6.13818
Q9Y6W5	Wiskott-Aldrich syndrome protein family member 2 OS=Homo sapiens GN=WASF2 PE=1 SV=3 - [WASF2_HUMAN]	6.40739	6.43	1	2	2	3	498	54.2504	5.52881
O60784-3	Isoform 3 of Target of Myb protein 1 OS=Homo sapiens GN=TOM1 - [TOM1_HUMAN]	5.87627	6.71	2	1	1	3	447	48.6423	4.66553
P35754	Glutaredoxin-1 OS=Homo sapiens GN=GLRX PE=1 SV=2 - [GLRX1_HUMAN]	5.72872	27.36	1	1	1	3	106	11.7682	8.08936
P25311	Zinc-alpha-2-glycoprotein OS=Homo sapiens GN=AZGP1 PE=1 SV=2 - [ZA2G_HUMAN]	5.66054	7.05	1	1	1	3	298	34.2371	6.04932
Q1R789	Biosynthetic arginine decarboxylase OS=Escherichia coli (strain UTI89 / UPEC) GN=speA PE=3 SV=1 - [Q1R789_ECOUT]	5.58489	3.63	1	2	2	3	662	74.3446	4.97021
Q1R7M7	Putative enzyme OS=Escherichia coli (strain UTI89 / UPEC) GN=ygdL PE=4 SV=1 - [Q1R7M7_ECOUT]	5.51105	12.69	1	1	1	3	268	28.5426	8.51416
A4D126-2	Isoform 2 of Isoprenoid synthase domain-containing protein OS=Homo sapiens GN=ISPD - [ISPD_HUMAN]	5.50099	1.75	2	1	1	3	401	44.3611	6.40479
Q49W01	Triosephosphate isomerase OS=Staphylococcus saprophyticus subsp. saprophyticus (strain ATCC 15305 / DSM 20229) GN=tpiA PE=3 SV=1 - [TPIS_STAS1]	5.48929	10.67	1	1	1	3	253	27.3069	4.97021
E3DA28	Peroxiredoxin OS=Gardnerella vaginalis (strain ATCC 14019 / 317) GN=ahpC PE=4 SV=1 - [E3DA28_GARV3]	5.4238	11.17	1	1	1	3	206	22.9255	5.16064
Q8WUI4-7	Isoform 7 of Histone deacetylase 7 OS=Homo sapiens GN=HDAC7 - [HDAC7_HUMAN]	4.96833	2.73	2	1	1	3	954	102.841	7.29834
D2TTB5	Putative peroxiredoxin (Bacterioferritin comigratory protein) OS=Citrobacter rodentium (strain ICC168) GN=bcp PE=4 SV=1 - [D2TTB5_CITRI]	4.44262	16.03	3	1	1	3	156	17.5857	5.12256
Q1R4M1	Uncharacterized protein OS=Escherichia coli (strain UTI89 / UPEC) GN=yieF PE=4 SV=1 - [Q1R4M1_ECOUT]	3.8984	15.96	1	1	1	3	188	20.3926	5.14795
Q1REW2	Hypothetical oxidoreductase YbdH OS=Escherichia coli (strain UTI89 / UPEC) GN=ybdH PE=3 SV=1 - [Q1REW2_ECOUT]	2.19613	11.88	1	1	1	3	362	39.2283	5.36377
C4YGJ3	Pyruvate decarboxylase OS=Candida albicans (strain WO-1) GN=CAWG_03171 PE=3 SV=1 - [C4YGJ3_CANAW]	43.3713	3.17	1	1	1	2	567	62.4019	5.57959
Q5K651	Sterile alpha motif domain-containing protein 9 OS=Homo sapiens GN=SAMD9 PE=1 SV=1 - [SAMD9_HUMAN]	37.9196	1.76	1	2	2	2	1589	184.165	7.82568
Q6N022	Teneurin-4 OS=Homo sapiens GN=TENM4 PE=1 SV=2 - [TEN4_HUMAN]	27.1451	0.25	1	1	1	2	2769	307.761	6.55127
C4YSX3	Putative uncharacterized protein OS=Candida albicans (strain WO-1) GN=CAWG_05668 PE=4 SV=1 - [C4YSX3_CANAW]	25.8944	2.59	1	1	1	2	309	35.2934	6.15088
Q9UQ16-4	Isoform 4 of Dynamin-3 OS=Homo sapiens GN=DNM3 - [DYN3_HUMAN]	25.6986	3.21	1	2	2	2	873	98.0982	8.45557
Q1RGK0	Threonine synthase OS=Escherichia coli (strain UTI89 / UPEC) GN=thrC PE=4 SV=1 - [Q1RGK0_ECOUT]	25.617	5.37	1	1	1	2	428	47.0363	5.40186
B5Y0U0	Lon protease OS=Klebsiella pneumoniae (strain 342) GN=lon PE=3 SV=1 - [B5Y0U0_KLEP3]	24.768	3.32	2	1	1	2	784	87.4118	6.354
Q1R6C1	Glutamate synthase [NADPH] large chain OS=Escherichia coli (strain UTI89 / UPEC) GN=gltB PE=4 SV=1 - [Q1R6C1_ECOUT]	23.8856	1.77	2	2	2	2	1522	167.204	6.771
Q9H254	Spectrin beta chain, non-erythrocytic 4 OS=Homo sapiens GN=SPTBN4 PE=1 SV=2 - [SPTN4_HUMAN]	23.6799	0.43	1	1	1	2	2564	288.808	6.01123
Q1R6H3	30S ribosomal protein S15 OS=Escherichia coli (strain UTI89 / UPEC) GN=rpsO PE=3 SV=1 - [RS15_ECOUT]	19.8411	7.87	1	1	1	2	89	10.2625	10.4038
P21926	CD9 antigen OS=Homo sapiens GN=CD9 PE=1 SV=4 - [CD9_HUMAN]	19.2467	10.96	1	1	1	2	228	25.399	7.15186
Q02790	Peptidyl-prolyl cis-trans isomerase FKBP4 OS=Homo sapiens GN=FKBP4 PE=1 SV=3 - [FKBP4_HUMAN]	19.195	5.23	1	2	2	2	459	51.7721	5.42725
E3D8B1	Uncharacterized protein OS=Gardnerella vaginalis (strain ATCC 14019 / 317) GN=HMPREF0421_21342 PE=4 SV=1 - [E3D8B1_GARV3]	18.8909	21.57	1	2	2	2	153	17.8234	9.30518
P09543	2',3'-cyclic-nucleotide 3'-phosphodiesterase OS=Homo sapiens GN=CNP PE=1 SV=2 - [CN37_HUMAN]	18.7432	5.94	1	1	1	2	421	47.5487	9.0708
P47897	Glutamine--tRNA ligase OS=Homo sapiens GN=QARS PE=1 SV=1 - [SYQ_HUMAN]	18.314	8.26	1	2	2	2	775	87.7429	7.15186
Q9H2G2	STE20-like serine/threonine-protein kinase OS=Homo sapiens GN=SLK PE=1 SV=1 - [SLK_HUMAN]	18.1716	1.7	1	1	1	2	1235	142.607	5.14795
B4EZ40	Naphthoate synthase OS=Proteus mirabilis (strain HI4320) GN=menB PE=3 SV=1 - [B4EZ40_PROMH]	18.118	5.26	5	1	1	2	285	31.6716	6.31592
Q99536	Synaptic vesicle membrane protein VAT-1 homolog OS=Homo sapiens GN=VAT1 PE=1 SV=2 - [VAT1_HUMAN]	17.45	7.63	1	2	2	2	393	41.8934	6.29053
L7ZDP9	Drug efflux secretion protein OS=Serratia marcescens WW4 GN=SMWW4_v1c17590 PE=4 SV=1 - [L7ZDP9_SERMA]	16.93	8.03	1	1	1	2	361	38.3663	9.1001
Q13576	Ras GTPase-activating-like protein IQGAP2 OS=Homo sapiens GN=IQGAP2 PE=1 SV=4 - [IQGA2_HUMAN]	16.8794	2.67	1	2	2	2	1575	180.465	5.64307
Q1REI8	TolQ protein OS=Escherichia coli (strain UTI89 / UPEC) GN=tolQ PE=3 SV=1 - [Q1REI8_ECOUT]	16.845	14.35	1	2	2	2	230	25.5674	7.06396
D2TTC8	Polyphosphate kinase OS=Citrobacter rodentium (strain ICC168) GN=ppk PE=3 SV=1 - [D2TTC8_CITRI]	16.7165	2.03	1	1	1	2	688	80.4813	9.01221
Q16698	2,4-dienoyl-CoA reductase, mitochondrial OS=Homo sapiens GN=DECR1 PE=1 SV=1 - [DECR_HUMAN]	16.6686	10.45	1	2	2	2	335	36.0448	9.27588
Q1RFB4	UPF0234 protein YajQ OS=Escherichia coli (strain UTI89 / UPEC) GN=yajQ PE=3 SV=3 - [YAJQ_ECOUT]	16.4799	10.43	1	1	1	2	163	18.3326	6.23975
D2TTS9	3-oxoacyl-[acyl-carrier-protein] synthase 2 OS=Citrobacter rodentium (strain ICC168) GN=fabF PE=3 SV=1 - [D2TTS9_CITRI]	16.4016	5.74	2	1	1	2	401	41.5887	5.79541
O60664	Perilipin-3 OS=Homo sapiens GN=PLIN3 PE=1 SV=3 - [PLIN3_HUMAN]	16.3172	4.38	1	1	1	2	434	47.0459	5.43994
L7ZS49	GTPase Der OS=Serratia marcescens WW4 GN=der PE=3 SV=1 - [L7ZS49_SERMA]	16.2718	3.83	1	1	1	2	496	55.1845	5.79541
D5C8G1	Glycine betaine/proline transport system ATP-binding protein OS=Enterobacter cloacae subsp. cloacae (strain ATCC 13047 / DSM 30054 / NBRC 13535 / NCDC 279-56) GN=proV PE=3 SV=1 - [D5C8G1_ENTCC]	16.1147	5.75	1	1	1	2	400	44.0441	5.5542
P06748	Nucleophosmin OS=Homo sapiens GN=NPM1 PE=1 SV=2 - [NPM_HUMAN]	16.0312	7.14	1	1	1	2	294	32.5548	4.77979
B3KXW5	AP-1 complex subunit gamma-1 OS=Homo sapiens GN=AP1G1 PE=2 SV=1 - [B3KXW5_HUMAN]	15.8972	3.67	1	2	2	2	845	94.0795	7.04932
Q8TE68-3	Isoform 3 of Epidermal growth factor receptor kinase substrate 8-like protein 1 OS=Homo sapiens GN=EPS8L1 - [ES8L1_HUMAN]	15.5957	3.27	2	1	1	2	551	61.6447	6.15088
D2TV16	Magnesium transport protein OS=Citrobacter rodentium (strain ICC168) GN=corA PE=4 SV=1 - [D2TV16_CITRI]	15.234	14.87	3	2	2	2	316	36.5696	4.70361
B5Y2W7	Protein PmbA OS=Klebsiella pneumoniae (strain 342) GN=pmbA PE=4 SV=1 - [B5Y2W7_KLEP3]	15.2088	8.67	1	2	2	2	450	48.5135	5.63037
B5XVX2	3-oxoacyl-[acyl-carrier-protein] synthase 1 OS=Klebsiella pneumoniae (strain 342) GN=fabB PE=3 SV=1 - [B5XVX2_KLEP3]	14.9819	5.67	1	1	1	2	406	42.3829	5.52881
P36542	ATP synthase subunit gamma, mitochondrial OS=Homo sapiens GN=ATP5C1 PE=1 SV=1 - [ATPG_HUMAN]	14.9634	6.38	1	2	2	2	298	32.9753	9.21729
K7ELJ7	Calpain small subunit 1 OS=Homo sapiens GN=CAPNS1 PE=4 SV=1 - [K7ELJ7_HUMAN]	14.9543	15.11	1	2	2	2	278	29.4213	5.31299
O75396	Vesicle-trafficking protein SEC22b OS=Homo sapiens GN=SEC22B PE=1 SV=4 - [SC22B_HUMAN]	14.9349	11.16	1	2	2	2	215	24.5775	6.91748
H0Y626	Uncharacterized protein OS=Homo sapiens PE=4 SV=2 - [H0Y626_HUMAN]	14.8999	3.15	1	2	2	2	953	107.903	7.25439
Q1R8C7	Putative YhbH sigma 54 modulator OS=Escherichia coli (strain UTI89 / UPEC) GN=UTI89_C2931 PE=4 SV=1 - [Q1R8C7_ECOUT]	14.8524	12.39	1	1	1	2	113	12.7766	6.68311
B5XTJ2	Glycerol-3-phosphate dehydrogenase [NAD(P)+] OS=Klebsiella pneumoniae (strain 342) GN=gpsA PE=3 SV=1 - [GPDA_KLEP3]	14.6292	8.55	1	1	1	2	339	36.2148	6.80029
P01764	Ig heavy chain V-III region VH26 OS=Homo sapiens PE=1 SV=1 - [HV303_HUMAN]	14.5253	9.4	1	1	1	2	117	12.5742	8.27979
Q92621	Nuclear pore complex protein Nup205 OS=Homo sapiens GN=NUP205 PE=1 SV=3 - [NU205_HUMAN]	14.5188	1.69	1	1	1	2	2012	227.776	6.18896
P17900	Ganglioside GM2 activator OS=Homo sapiens GN=GM2A PE=1 SV=4 - [SAP3_HUMAN]	14.2541	10.36	1	1	1	2	193	20.8247	5.31299
I0DRP4	Glycoporin OS=Providencia stuartii (strain MRSN 2154) GN=S70_05685 PE=4 SV=1 - [I0DRP4_PROSM]	13.6723	1.52	2	1	1	2	462	52.3351	5.87158
Q1R622	30S ribosomal protein S8 OS=Escherichia coli (strain UTI89 / UPEC) GN=rpsH PE=3 SV=1 - [RS8_ECOUT]	13.539	23.85	1	2	2	2	130	14.1175	9.42236
Q8N5J2-3	Isoform 3 of Protein FAM63A OS=Homo sapiens GN=FAM63A - [FA63A_HUMAN]	13.4404	7.35	1	1	1	2	517	56.9552	5.0083
Q1R9Q3	Fructose-1-phosphate kinase OS=Escherichia coli (strain UTI89 / UPEC) GN=fruK PE=4 SV=1 - [Q1R9Q3_ECOUT]	13.4262	6.73	1	1	1	2	312	33.7344	5.5415
Q13045	Protein flightless-1 homolog OS=Homo sapiens GN=FLII PE=1 SV=2 - [FLII_HUMAN]	13.3691	2.21	1	2	2	2	1269	144.66	6.04932
Q1R5S6	Uncharacterized protein OS=Escherichia coli (strain UTI89 / UPEC) GN=yhfA PE=4 SV=1 - [Q1R5S6_ECOUT]	13.3453	14.18	1	2	2	2	134	14.5073	5.80811
B5XVU8	Glucokinase OS=Klebsiella pneumoniae (strain 342) GN=glk PE=3 SV=1 - [GLK_KLEP3]	13.3328	7.17	1	2	2	2	321	34.4137	6.37939
P50990	T-complex protein 1 subunit theta OS=Homo sapiens GN=CCT8 PE=1 SV=4 - [TCPQ_HUMAN]	13.3047	5.84	1	2	2	2	548	59.5825	5.60498
Q8NBX0	Saccharopine dehydrogenase-like oxidoreductase OS=Homo sapiens GN=SCCPDH PE=1 SV=1 - [SCPDL_HUMAN]	13.25	13.29	1	2	2	2	429	47.1215	9.14404
Q1R755	Arabinose 5-phosphate isomerase OS=Escherichia coli (strain UTI89 / UPEC) GN=kpsF PE=3 SV=1 - [Q1R755_ECOUT]	13.1135	7.67	1	2	2	2	339	36.7627	6.62451
P46379	Large proline-rich protein BAG6 OS=Homo sapiens GN=BAG6 PE=1 SV=2 - [BAG6_HUMAN]	13.0846	2.47	2	1	1	2	1132	119.334	5.60498
O94804	Serine/threonine-protein kinase 10 OS=Homo sapiens GN=STK10 PE=1 SV=1 - [STK10_HUMAN]	12.987	2.17	1	1	1	2	968	112.065	6.94678
O95782-2	Isoform B of AP-2 complex subunit alpha-1 OS=Homo sapiens GN=AP2A1 - [AP2A1_HUMAN]	12.977	2.83	2	2	2	2	955	105.295	7.66455
Q1R8P9	4-hydroxy-tetrahydrodipicolinate synthase OS=Escherichia coli (strain UTI89 / UPEC) GN=dapA PE=3 SV=1 - [Q1R8P9_ECOUT]	12.9715	9.73	1	2	2	2	298	32.0285	6.68311
Q1RE23	Outer-membrane lipoprotein carrier protein OS=Escherichia coli (strain UTI89 / UPEC) GN=lolA PE=3 SV=1 - [Q1RE23_ECOUT]	12.8551	9.8	1	2	2	2	204	22.6142	6.80029
P27487	Dipeptidyl peptidase 4 OS=Homo sapiens GN=DPP4 PE=1 SV=2 - [DPP4_HUMAN]	12.7759	4.57	1	2	2	2	766	88.2225	6.03662
Q86VP6-2	Isoform 2 of Cullin-associated NEDD8-dissociated protein 1 OS=Homo sapiens GN=CAND1 - [CAND1_HUMAN]	12.7572	1.32	2	1	1	2	1062	117.814	5.69385
P01762	Ig heavy chain V-III region TRO OS=Homo sapiens PE=1 SV=1 - [HV301_HUMAN]	12.7461	15.57	1	1	1	2	122	13.4635	9.71533
D2TLA7	2-C-methyl-D-erythritol 2,4-cyclodiphosphate synthase OS=Citrobacter rodentium (strain ICC168) GN=ispF PE=3 SV=1 - [D2TLA7_CITRI]	12.6479	17.86	1	1	1	2	168	17.7772	6.01123
O00584	Ribonuclease T2 OS=Homo sapiens GN=RNASET2 PE=1 SV=2 - [RNT2_HUMAN]	12.4946	6.64	1	1	1	2	256	29.4618	7.07861
E3D8H9	ABC transporter, substrate-binding protein, family 5 OS=Gardnerella vaginalis (strain ATCC 14019 / 317) GN=HMPREF0421_20289 PE=4 SV=1 - [E3D8H9_GARV3]	12.3753	3.07	1	2	2	2	586	64.1049	9.20264
Q9UM54	Unconventional myosin-VI OS=Homo sapiens GN=MYO6 PE=1 SV=4 - [MYO6_HUMAN]	12.3134	1.78	1	1	2	2	1294	149.596	8.52881
O14745	Na(+)/H(+) exchange regulatory cofactor NHE-RF1 OS=Homo sapiens GN=SLC9A3R1 PE=1 SV=4 - [NHRF1_HUMAN]	12.2827	7.82	1	2	2	2	358	38.8446	5.77002
P19835	Bile salt-activated lipase OS=Homo sapiens GN=CEL PE=1 SV=3 - [CEL_HUMAN]	12.2316	3.05	1	1	1	2	753	79.2717	5.33838
K7ELL7	Glucosidase 2 subunit beta OS=Homo sapiens GN=PRKCSH PE=4 SV=1 - [K7ELL7_HUMAN]	12.2121	3.74	1	2	2	2	535	60.1542	4.41162
B4ETC8	Malonyl CoA-acyl carrier protein transacylase OS=Proteus mirabilis (strain HI4320) GN=fabD PE=3 SV=1 - [B4ETC8_PROMH]	12.1648	2.26	1	1	1	2	310	32.9169	4.99561
Q92616	Translational activator GCN1 OS=Homo sapiens GN=GCN1L1 PE=1 SV=6 - [GCN1L_HUMAN]	12.1484	1.5	1	2	2	2	2671	292.572	7.47412
J3KNX9	Unconventional myosin-XVIIIa OS=Homo sapiens GN=MYO18A PE=4 SV=1 - [J3KNX9_HUMAN]	12.0586	0.88	1	1	1	2	2054	232.995	6.37939
L7ZC52	Glutamate, aspartate ABC transporter ATP-binding subunit OS=Serratia marcescens WW4 GN=gltL PE=3 SV=1 - [L7ZC52_SERMA]	11.9593	9.96	1	2	2	2	241	26.6648	7.91357
D2TTJ8	Formate acetyltransferase 2 OS=Citrobacter rodentium (strain ICC168) GN=pflD PE=4 SV=1 - [D2TTJ8_CITRI]	11.9227	0.92	1	1	1	2	765	85.8559	5.94775
Q13636	Ras-related protein Rab-31 OS=Homo sapiens GN=RAB31 PE=1 SV=1 - [RAB31_HUMAN]	11.9193	12.89	1	2	2	2	194	21.5549	7.06396
Q1RE60	Putative lipoprotein YbjP OS=Escherichia coli (strain UTI89 / UPEC) GN=ybjP PE=4 SV=1 - [Q1RE60_ECOUT]	11.9121	17.32	1	2	2	2	179	19.8639	6.90283
Q8TCT9-5	Isoform 5 of Minor histocompatibility antigen H13 OS=Homo sapiens GN=HM13 - [HM13_HUMAN]	11.8852	10.15	2	2	2	2	335	36.7901	6.68311
Q7L2H7	Eukaryotic translation initiation factor 3 subunit M OS=Homo sapiens GN=EIF3M PE=1 SV=1 - [EIF3M_HUMAN]	11.8388	10.96	1	2	2	2	374	42.4758	5.63037
Q9GZS3	WD repeat-containing protein 61 OS=Homo sapiens GN=WDR61 PE=1 SV=1 - [WDR61_HUMAN]	11.7904	6.56	1	1	1	2	305	33.5598	5.46533
P08962	CD63 antigen OS=Homo sapiens GN=CD63 PE=1 SV=2 - [CD63_HUMAN]	11.7879	5.04	1	2	2	2	238	25.6191	7.81104
Q1R4M9	Membrane protein insertase YidC OS=Escherichia coli (strain UTI89 / UPEC) GN=yidC PE=3 SV=1 - [YIDC_ECOUT]	11.7864	4.56	1	2	2	2	548	61.5004	7.98682
L7ZE34	ATP-dependent RNA helicase RhlB OS=Serratia marcescens WW4 GN=rhlB PE=3 SV=1 - [L7ZE34_SERMA]	11.7734	5.61	2	2	2	2	428	47.8367	7.66455
P07099	Epoxide hydrolase 1 OS=Homo sapiens GN=EPHX1 PE=1 SV=1 - [HYEP_HUMAN]	11.7147	5.93	1	2	2	2	455	52.915	7.25439
Q1R3V2	Acetylglutamate kinase OS=Escherichia coli (strain UTI89 / UPEC) GN=argB PE=3 SV=2 - [ARGB_ECOUT]	11.7147	8.91	1	2	2	2	258	27.1425	5.61768
E7ENR4	Hexokinase-1 OS=Homo sapiens GN=HK1 PE=2 SV=1 - [E7ENR4_HUMAN]	11.672	2.31	1	2	2	2	952	106.245	7.06396
Q9Y262-2	Isoform 2 of Eukaryotic translation initiation factor 3 subunit L OS=Homo sapiens GN=EIF3L - [EIF3L_HUMAN]	11.6653	4.07	2	2	2	2	516	60.9747	7.03467
Q1R2X5	Putative regulator PapX protein OS=Escherichia coli (strain UTI89 / UPEC) GN=papX PE=4 SV=1 - [Q1R2X5_ECOUT]	11.6326	23.5	1	2	2	2	183	21.4187	7.84033
E3D753	30S ribosomal protein S16 OS=Gardnerella vaginalis (strain ATCC 14019 / 317) GN=rpsP PE=3 SV=1 - [E3D753_GARV3]	11.5577	17.65	1	2	2	2	153	16.5617	8.71924
P36957	Dihydrolipoyllysine-residue succinyltransferase component of 2-oxoglutarate dehydrogenase complex, mitochondrial OS=Homo sapiens GN=DLST PE=1 SV=4 - [ODO2_HUMAN]	11.5092	5.52	1	2	2	2	453	48.7245	8.95361
Q1RBT9	NAD-dependent malic enzyme OS=Escherichia coli (strain UTI89 / UPEC) GN=maeA PE=3 SV=2 - [MAO1_ECOUT]	11.4762	7.26	1	2	2	2	565	63.1323	5.37646
Q044D0	30S ribosomal protein S2 OS=Lactobacillus gasseri (strain ATCC 33323 / DSM 20243) GN=rpsB PE=3 SV=2 - [RS2_LACGA]	11.4742	9.58	1	2	2	2	261	29.3109	4.88135
Q8IX19	Mast cell-expressed membrane protein 1 OS=Homo sapiens GN=MCEMP1 PE=1 SV=1 - [MCEM1_HUMAN]	11.4717	11.76	1	1	2	2	187	21.215	8.86572
K7EN98	Tubulin beta-6 chain OS=Homo sapiens GN=TUBB6 PE=4 SV=1 - [K7EN98_HUMAN]	11.4516	19.85	2	1	1	2	136	14.7902	8.96826
Q1REU6	Citrate lyase alpha chain OS=Escherichia coli (strain UTI89 / UPEC) GN=citF PE=4 SV=1 - [Q1REU6_ECOUT]	11.4449	7.65	1	1	1	2	510	55.1263	6.43018
D2TPG5	Transcriptional regulator OS=Citrobacter rodentium (strain ICC168) GN=modE PE=4 SV=1 - [D2TPG5_CITRI]	11.3656	13.74	3	2	2	2	262	28.3139	5.66846
Q1R9Q4	PTS system, fructose-specific IIBC component OS=Escherichia coli (strain UTI89 / UPEC) GN=fruA PE=4 SV=1 - [Q1R9Q4_ECOUT]	11.2094	5.68	1	1	1	2	563	57.6257	8.74854
E3D8S6	Phosphoglucomutase, alpha-D-glucose phosphate-specific OS=Gardnerella vaginalis (strain ATCC 14019 / 317) GN=pgm PE=3 SV=1 - [E3D8S6_GARV3]	11.1608	4.85	1	2	2	2	557	60.0165	5.38916
B1VES9	30S ribosomal protein S7 OS=Corynebacterium urealyticum (strain ATCC 43042 / DSM 7109) GN=rpsG PE=3 SV=1 - [RS7_CORU7]	11.0734	10.9	1	1	1	2	156	17.5375	10.2573
Q1R6W8	Uncharacterized protein OS=Escherichia coli (strain UTI89 / UPEC) GN=ygiW PE=4 SV=1 - [Q1R6W8_ECOUT]	11.0465	14.77	1	2	2	2	149	16.1654	8.11865
Q1RF55	UDP-sugar hydrolase (5'-nucleotidase) OS=Escherichia coli (strain UTI89 / UPEC) GN=ushA PE=3 SV=1 - [Q1RF55_ECOUT]	11.0429	4.55	1	2	2	2	550	60.8398	5.63037
C4YNN1	Putative uncharacterized protein OS=Candida albicans (strain WO-1) GN=CAWG_01494 PE=4 SV=1 - [C4YNN1_CANAW]	11.0413	1.82	1	1	1	2	660	73.7331	8.63135
Q045K7	Fructose-bisphosphate aldolase OS=Lactobacillus gasseri (strain ATCC 33323 / DSM 20243) GN=LGAS_0467 PE=4 SV=1 - [Q045K7_LACGA]	11.04	5.57	1	1	1	2	305	33.2028	5.08447
D2TIS0	Transcriptional regulator of virulence RegA OS=Citrobacter rodentium (strain ICC168) GN=regA PE=4 SV=1 - [D2TIS0_CITRI]	11.0324	2.54	1	1	1	2	276	31.6158	9.39307
Q00005-7	Isoform 7 of Serine/threonine-protein phosphatase 2A 55 kDa regulatory subunit B beta isoform OS=Homo sapiens GN=PPP2R2B - [2ABB_HUMAN]	11.0223	2.55	1	1	1	2	549	62.4649	6.78564
Q1R3M7	Aromatic-amino-acid aminotransferase OS=Escherichia coli (strain UTI89 / UPEC) GN=tyrB PE=3 SV=1 - [Q1R3M7_ECOUT]	11.0113	4.38	1	2	2	2	411	45.2861	5.98584
O00602	Ficolin-1 OS=Homo sapiens GN=FCN1 PE=1 SV=2 - [FCN1_HUMAN]	10.9943	13.19	1	2	2	2	326	35.0561	6.85889
Q1RFP4	Putative aldo/keto reductase OS=Escherichia coli (strain UTI89 / UPEC) GN=UTI89_C0319 PE=4 SV=1 - [Q1RFP4_ECOUT]	10.9815	16.11	1	2	2	2	329	36.2151	6.07471
P08574	Cytochrome c1, heme protein, mitochondrial OS=Homo sapiens GN=CYC1 PE=1 SV=3 - [CY1_HUMAN]	10.9668	11.08	1	2	2	2	325	35.399	8.99756
B5XN97	50S ribosomal protein L2 OS=Klebsiella pneumoniae (strain 342) GN=rplB PE=3 SV=1 - [RL2_KLEP3]	10.9463	5.13	3	1	1	2	273	29.816	10.9312
P80511	Protein S100-A12 OS=Homo sapiens GN=S100A12 PE=1 SV=2 - [S10AC_HUMAN]	10.9444	19.57	1	1	1	2	92	10.5685	6.25244
D2TN68	Murein peptide ligase OS=Citrobacter rodentium (strain ICC168) GN=mpl PE=3 SV=1 - [D2TN68_CITRI]	10.9335	7.88	3	2	2	2	457	49.6641	5.99854
Q042E8	ATP-dependent Clp protease proteolytic subunit OS=Lactobacillus gasseri (strain ATCC 33323 / DSM 20243) GN=clpP PE=3 SV=1 - [CLPP_LACGA]	10.8732	12.31	1	1	1	2	195	21.3662	5.41455
Q1RAE8	AMP nucleosidase OS=Escherichia coli (strain UTI89 / UPEC) GN=amn PE=4 SV=1 - [Q1RAE8_ECOUT]	10.8317	7.65	1	2	2	2	536	60.3876	6.7124
Q1R9Z1	Uncharacterized protein OS=Escherichia coli (strain UTI89 / UPEC) GN=yegP PE=4 SV=1 - [Q1R9Z1_ECOUT]	10.822	13.01	1	1	1	2	123	13.5348	9.59814
P78380	Oxidized low-density lipoprotein receptor 1 OS=Homo sapiens GN=OLR1 PE=1 SV=1 - [OLR1_HUMAN]	10.7768	13.55	1	2	2	2	273	30.9395	7.28369
P61604	10 kDa heat shock protein, mitochondrial OS=Homo sapiens GN=HSPE1 PE=1 SV=2 - [CH10_HUMAN]	10.7544	11.76	1	1	1	2	102	10.9249	8.92432
E3D768	50S ribosomal protein L9 OS=Gardnerella vaginalis (strain ATCC 14019 / 317) GN=rplI PE=3 SV=1 - [E3D768_GARV3]	10.7185	9.46	1	1	1	2	148	15.1323	9.59814
O15143	Actin-related protein 2/3 complex subunit 1B OS=Homo sapiens GN=ARPC1B PE=1 SV=3 - [ARC1B_HUMAN]	10.6888	8.87	2	2	2	2	372	40.9234	8.35303
Q16718	NADH dehydrogenase [ubiquinone] 1 alpha subcomplex subunit 5 OS=Homo sapiens GN=NDUFA5 PE=1 SV=3 - [NDUA5_HUMAN]	10.643	35.34	1	2	2	2	116	13.4502	5.98584
E3D7T8	Ferritin-like protein OS=Gardnerella vaginalis (strain ATCC 14019 / 317) GN=HMPREF0421_20160 PE=3 SV=1 - [E3D7T8_GARV3]	10.6396	26.83	1	2	2	2	164	18.4983	4.94482
Q9UJZ1	Stomatin-like protein 2, mitochondrial OS=Homo sapiens GN=STOML2 PE=1 SV=1 - [STML2_HUMAN]	10.529	10.11	1	2	2	2	356	38.5102	7.38623
Q1R8C6	Bifunctional chorismate mutase/prephenate dehydratase OS=Escherichia coli (strain UTI89 / UPEC) GN=pheA PE=4 SV=1 - [Q1R8C6_ECOUT]	10.5157	8.29	2	2	2	2	386	43.0274	6.68311
Q1R6A9	50S ribosomal protein L13 OS=Escherichia coli (strain UTI89 / UPEC) GN=rplM PE=1 SV=2 - [RL13_ECOUT]	10.505	11.97	1	1	2	2	142	16.0085	9.90576
Q02818	Nucleobindin-1 OS=Homo sapiens GN=NUCB1 PE=1 SV=4 - [NUCB1_HUMAN]	10.4178	7.59	1	2	2	2	461	53.8463	5.24951
P18510-3	Isoform 3 of Interleukin-1 receptor antagonist protein OS=Homo sapiens GN=IL1RN - [IL1RA_HUMAN]	10.2893	21.11	1	2	2	2	180	19.8846	4.80518
D2TP81	Putative organic solvent tolerance ABC transporter, ATP-binding protein OS=Citrobacter rodentium (strain ICC168) GN=ROD_46191 PE=3 SV=1 - [D2TP81_CITRI]	10.2496	11.2	1	2	2	2	241	26.7401	6.17627
E7EUC7	UTP--glucose-1-phosphate uridylyltransferase OS=Homo sapiens GN=UGP2 PE=2 SV=1 - [E7EUC7_HUMAN]	10.2339	4.06	1	2	2	2	517	57.7692	8.1333
L7ZRY4	L-lysine 6-monooxygenase OS=Serratia marcescens WW4 GN=SMWW4_v1c41520 PE=4 SV=1 - [L7ZRY4_SERMA]	10.1927	3.71	1	1	1	2	431	48.8465	7.06396
Q1R8X3	Nucleoside permease NupC OS=Escherichia coli (strain UTI89 / UPEC) GN=nupC PE=4 SV=1 - [Q1R8X3_ECOUT]	10.1809	8.72	2	2	2	2	413	44.819	8.33838
Q99439-2	Isoform 2 of Calponin-2 OS=Homo sapiens GN=CNN2 - [CNN2_HUMAN]	10.168	6.3	3	1	1	2	270	29.4812	6.99072
I0DXQ5	Leucine-responsive transcriptional regulator OS=Providencia stuartii (strain MRSN 2154) GN=S70_16545 PE=4 SV=1 - [I0DXQ5_PROSM]	10.1635	20.73	2	2	2	2	164	18.875	8.77783
Q1R6N2	Uncharacterized protein OS=Escherichia coli (strain UTI89 / UPEC) GN=yqjD PE=4 SV=1 - [Q1R6N2_ECOUT]	10.1196	23.76	1	2	2	2	101	11.0449	9.08545
Q1R5E7	Uncharacterized protein OS=Escherichia coli (strain UTI89 / UPEC) GN=UTI89_C3988 PE=4 SV=1 - [Q1R5E7_ECOUT]	10.0713	12.81	1	2	2	2	203	22.1164	6.58057
Q1RA36	Glucose-1-phosphate thymidylyltransferase OS=Escherichia coli (strain UTI89 / UPEC) GN=rfbA PE=3 SV=1 - [Q1RA36_ECOUT]	10.0595	8.93	1	1	1	2	291	32.3205	5.90967
A8Z3G2	Squalene synthase OS=Staphylococcus aureus (strain USA300 / TCH1516) GN=crtN PE=4 SV=1 - [A8Z3G2_STAAT]	10.0572	4.78	1	1	1	2	502	56.7058	5.50342
D5CDE4	Large-conductance mechanosensitive channel OS=Enterobacter cloacae subsp. cloacae (strain ATCC 13047 / DSM 30054 / NBRC 13535 / NCDC 279-56) GN=mscL PE=3 SV=1 - [D5CDE4_ENTCC]	10.0202	13.24	5	1	1	2	136	15.0272	7.25439
Q1RC96	Possible protease SohB OS=Escherichia coli (strain UTI89 / UPEC) GN=sohB PE=4 SV=1 - [Q1RC96_ECOUT]	10.0128	7.74	1	2	2	2	349	39.3838	9.23193
D2TI91	D-methionine ABC transporter, ATP-binding protein OS=Citrobacter rodentium (strain ICC168) GN=metN PE=3 SV=1 - [D2TI91_CITRI]	10.0098	2.04	2	1	1	2	343	37.6318	6.62451
P22102	Trifunctional purine biosynthetic protein adenosine-3 OS=Homo sapiens GN=GART PE=1 SV=1 - [PUR2_HUMAN]	9.93392	3.47	1	2	2	2	1010	107.699	6.69775
Q8IUI8	Cytokine receptor-like factor 3 OS=Homo sapiens GN=CRLF3 PE=1 SV=2 - [CRLF3_HUMAN]	9.92285	13.12	1	2	2	2	442	49.7349	5.13525
D2THA3	ATP synthase subunit delta OS=Citrobacter rodentium (strain ICC168) GN=atpH PE=3 SV=1 - [D2THA3_CITRI]	9.91775	8.47	1	1	1	2	177	19.3399	5.021
Q1R3Y6	ATP-dependent protease ATPase subunit HslU OS=Escherichia coli (strain UTI89 / UPEC) GN=hslU PE=3 SV=1 - [HSLU_ECOUT]	9.87217	7.67	2	2	2	2	443	49.5499	5.35107
A6NIW5	Peroxiredoxin 2, isoform CRA_a OS=Homo sapiens GN=PRDX2 PE=2 SV=2 - [A6NIW5_HUMAN]	9.78088	13.24	1	1	1	2	136	15.1288	6.12549
C4YS13	Alcohol dehydrogenase I OS=Candida albicans (strain WO-1) GN=CAWG_04871 PE=3 SV=1 - [C4YS13_CANAW]	9.72318	2.76	1	1	1	2	435	46.1337	8.22119
B5XWM5	Lactoylglutathione lyase OS=Klebsiella pneumoniae (strain 342) GN=gloA PE=4 SV=1 - [B5XWM5_KLEP3]	9.70057	8.89	4	1	1	2	135	14.8594	4.80518
H7C1X1	Uncharacterized protein OS=Homo sapiens PE=4 SV=1 - [H7C1X1_HUMAN]	9.66978	6.92	1	1	1	2	130	14.3582	8.00146
Q1R544	Putative outer membrane protein OS=Escherichia coli (strain UTI89 / UPEC) GN=yiaD PE=3 SV=1 - [Q1R544_ECOUT]	9.60646	16.44	1	2	2	2	219	22.2136	9.80322
Q5W0H4	Translationally-controlled tumor protein OS=Homo sapiens GN=TPT1 PE=2 SV=1 - [Q5W0H4_HUMAN]	9.55896	15.43	1	2	2	2	188	21.5117	5.49072
Q1RBI5	Mannose-6-phosphate isomerase OS=Escherichia coli (strain UTI89 / UPEC) GN=manA PE=3 SV=1 - [Q1RBI5_ECOUT]	9.5555	8.44	1	2	2	2	391	42.769	5.45264
Q00765	Receptor expression-enhancing protein 5 OS=Homo sapiens GN=REEP5 PE=1 SV=3 - [REEP5_HUMAN]	9.53088	10.05	1	2	2	2	189	21.479	8.104
O94905	Erlin-2 OS=Homo sapiens GN=ERLIN2 PE=1 SV=1 - [ERLN2_HUMAN]	9.50118	8.55	1	2	2	2	339	37.8155	5.61768
D2TP52	Putative membrane protein OS=Citrobacter rodentium (strain ICC168) GN=ROD_45901 PE=4 SV=1 - [D2TP52_CITRI]	9.4857	18.18	2	2	2	2	132	14.9955	5.88428
Q1RFX9	Hydroxyacylglutathione hydrolase OS=Escherichia coli (strain UTI89 / UPEC) GN=gloB PE=3 SV=1 - [GLO2_ECOUT]	9.46456	15.54	1	2	2	2	251	28.4584	5.89697
Q1RD55	Putative deoxyribonuclease YcfH OS=Escherichia coli (strain UTI89 / UPEC) GN=ycfH PE=4 SV=1 - [Q1RD55_ECOUT]	9.42873	8.77	1	2	2	2	285	32.2344	5.78271
Q96N66	Lysophospholipid acyltransferase 7 OS=Homo sapiens GN=MBOAT7 PE=1 SV=2 - [MBOA7_HUMAN]	9.4124	4.66	1	1	1	2	472	52.7303	8.96826
O94826	Mitochondrial import receptor subunit TOM70 OS=Homo sapiens GN=TOMM70A PE=1 SV=1 - [TOM70_HUMAN]	9.40143	2.96	1	1	1	2	608	67.412	7.12256
P00734	Prothrombin OS=Homo sapiens GN=F2 PE=1 SV=2 - [THRB_HUMAN]	9.35188	4.5	1	2	2	2	622	69.9921	5.89697
Q9NQC3	Reticulon-4 OS=Homo sapiens GN=RTN4 PE=1 SV=2 - [RTN4_HUMAN]	9.34244	2.18	1	2	2	2	1192	129.851	4.50049
Q1RGB9	Acetolactate synthase OS=Escherichia coli (strain UTI89 / UPEC) GN=ilvI PE=3 SV=1 - [Q1RGB9_ECOUT]	9.21917	3.81	1	1	1	2	604	66.4017	6.60986
O14791-2	Isoform 2 of Apolipoprotein L1 OS=Homo sapiens GN=APOL1 - [APOL1_HUMAN]	9.20225	2.9	1	1	1	2	414	45.8899	6.29053
D2TP73	Enhancing lycopene biosynthesis protein 2 (Sigma cross-reacting protein 27A) OS=Citrobacter rodentium (strain ICC168) GN=elbB PE=4 SV=1 - [D2TP73_CITRI]	9.15481	16.13	1	1	2	2	217	22.7917	4.86865
Q1RB54	NH(3)-dependent NAD(+) synthetase OS=Escherichia coli (strain UTI89 / UPEC) GN=nadE PE=3 SV=1 - [NADE_ECOUT]	9.15021	8.36	1	2	2	2	275	30.6618	5.43994
P99999	Cytochrome c OS=Homo sapiens GN=CYCS PE=1 SV=2 - [CYC_HUMAN]	9.11503	17.14	1	2	2	2	105	11.7411	9.56885
Q1R4V2	Deoxyuridine 5'-triphosphate nucleotidohydrolase OS=Escherichia coli (strain UTI89 / UPEC) GN=dut PE=3 SV=1 - [DUT_ECOUT]	9.08227	36.18	1	2	2	2	152	16.3043	5.10986
E3D805	10 kDa chaperonin OS=Gardnerella vaginalis (strain ATCC 14019 / 317) GN=groS PE=3 SV=1 - [E3D805_GARV3]	9.07708	26.98	1	2	2	2	126	13.8033	5.31299
Q1R9T1	Putative transporter OS=Escherichia coli (strain UTI89 / UPEC) GN=yohK PE=4 SV=1 - [Q1R9T1_ECOUT]	9.05165	12.12	1	1	1	2	231	24.4533	9.21729
O95466-3	Isoform 3 of Formin-like protein 1 OS=Homo sapiens GN=FMNL1 - [FMNL_HUMAN]	9.01566	2.59	1	2	2	2	1158	128.254	6.03662
P19338	Nucleolin OS=Homo sapiens GN=NCL PE=1 SV=3 - [NUCL_HUMAN]	8.95922	3.1	1	1	1	2	710	76.5684	4.70361
Q1R3P0	Putative zinc uptake regulation protein OS=Escherichia coli (strain UTI89 / UPEC) GN=yjbK PE=4 SV=1 - [Q1R3P0_ECOUT]	8.91076	8.33	1	1	1	2	228	25.982	8.00146
G3V145	Epidermal retinol dehydrogenase 2 OS=Homo sapiens GN=SDR16C5 PE=2 SV=1 - [G3V145_HUMAN]	8.88298	7.23	1	2	2	2	318	35.1101	8.27979
Q1R4G5	Threonine dehydratase biosynthetic OS=Escherichia coli (strain UTI89 / UPEC) GN=ilvA PE=4 SV=1 - [Q1R4G5_ECOUT]	8.8653	6.21	2	2	2	2	515	56.2797	5.96045
Q1R6Y9	Cystathionine beta-lyase OS=Escherichia coli (strain UTI89 / UPEC) GN=metC PE=3 SV=1 - [Q1R6Y9_ECOUT]	8.86484	8.86	1	2	2	2	440	48.3407	6.99072
P01714	Ig lambda chain V-III region SH OS=Homo sapiens PE=1 SV=1 - [LV301_HUMAN]	8.84072	25	1	2	2	2	108	11.3856	6.52197
O43286	Beta-1,4-galactosyltransferase 5 OS=Homo sapiens GN=B4GALT5 PE=2 SV=1 - [B4GT5_HUMAN]	8.83261	2.06	2	1	1	2	388	45.0897	8.14795
D5C6W4	Cell division protein ZipA homolog OS=Enterobacter cloacae subsp. cloacae (strain ATCC 13047 / DSM 30054 / NBRC 13535 / NCDC 279-56) GN=zipA PE=3 SV=1 - [D5C6W4_ENTCC]	8.81515	6.71	1	1	1	2	328	36.4343	5.63037
Q13158	Protein FADD OS=Homo sapiens GN=FADD PE=1 SV=1 - [FADD_HUMAN]	8.72306	24.04	1	2	2	2	208	23.2648	5.69385
D2TGJ1	Chaperone protein DnaJ OS=Citrobacter rodentium (strain ICC168) GN=dnaJ PE=3 SV=1 - [D2TGJ1_CITRI]	8.70408	10.9	2	2	2	2	376	40.9845	8.14795
J3KQ18	D-dopachrome decarboxylase OS=Homo sapiens GN=DDT PE=4 SV=1 - [J3KQ18_HUMAN]	8.68158	8.33	1	1	1	2	132	14.1835	7.29834
Q9ULZ3	Apoptosis-associated speck-like protein containing a CARD OS=Homo sapiens GN=PYCARD PE=1 SV=2 - [ASC_HUMAN]	8.6688	15.9	1	2	2	2	195	21.6133	6.34131
Q1RG25	UPF0325 protein YaeH OS=Escherichia coli (strain UTI89 / UPEC) GN=yaeH PE=3 SV=1 - [YAEH_ECOUT]	8.6656	16.41	1	2	2	2	128	15.0869	7.18115
Q1R8P0	Uracil phosphoribosyltransferase OS=Escherichia coli (strain UTI89 / UPEC) GN=upp PE=3 SV=1 - [Q1R8P0_ECOUT]	8.65953	14.75	1	2	2	2	217	23.5445	6.22705
Q044B7	Translation initiation factor IF-2 OS=Lactobacillus gasseri (strain ATCC 33323 / DSM 20243) GN=infB PE=3 SV=1 - [IF2_LACGA]	8.53433	2.49	1	2	2	2	882	98.7931	9.40771
Q1RCR0	Na(+)/H(+) antiporter NhaB OS=Escherichia coli (strain UTI89 / UPEC) GN=nhaB PE=3 SV=2 - [NHAB_ECOUT]	8.50283	4.09	1	1	1	2	513	56.6665	6.60986
Q1R992	Erythronate-4-phosphate dehydrogenase OS=Escherichia coli (strain UTI89 / UPEC) GN=pdxB PE=3 SV=1 - [PDXB_ECOUT]	8.50071	5.29	1	1	1	2	378	41.2938	6.66846
P49755	Transmembrane emp24 domain-containing protein 10 OS=Homo sapiens GN=TMED10 PE=1 SV=2 - [TMEDA_HUMAN]	8.45315	10.5	1	2	2	2	219	24.96	7.44482
Q1RD66	3-oxoacyl-[acyl-carrier-protein] synthase 3 OS=Escherichia coli (strain UTI89 / UPEC) GN=fabH PE=3 SV=1 - [FABH_ECOUT]	8.45086	12.3	1	2	2	2	317	33.494	5.24951
P48729	Casein kinase I isoform alpha OS=Homo sapiens GN=CSNK1A1 PE=1 SV=2 - [KC1A_HUMAN]	8.44349	6.23	2	2	2	2	337	38.8899	9.56885
Q1R5H0	Leucine-specific binding protein OS=Escherichia coli (strain UTI89 / UPEC) GN=livK PE=4 SV=1 - [Q1R5H0_ECOUT]	8.39983	6.98	2	2	2	2	387	41.6009	5.89697
P05386	60S acidic ribosomal protein P1 OS=Homo sapiens GN=RPLP1 PE=1 SV=1 - [RLA1_HUMAN]	8.35366	14.04	1	1	1	2	114	11.5067	4.32275
P29034	Protein S100-A2 OS=Homo sapiens GN=S100A2 PE=1 SV=3 - [S10A2_HUMAN]	8.34422	28.57	1	2	2	2	98	11.1094	4.77979
Q49V58	Elongation factor Tu OS=Staphylococcus saprophyticus subsp. saprophyticus (strain ATCC 15305 / DSM 20229) GN=tuf PE=3 SV=1 - [EFTU_STAS1]	8.24078	8.35	1	1	2	2	395	43.1945	4.77979
Q8TF65	PDZ domain-containing protein GIPC2 OS=Homo sapiens GN=GIPC2 PE=1 SV=1 - [GIPC2_HUMAN]	8.21777	5.4	2	1	1	2	315	34.333	6.45557
Q96AB3-3	Isoform 3 of Isochorismatase domain-containing protein 2, mitochondrial OS=Homo sapiens GN=ISOC2 - [ISOC2_HUMAN]	8.20127	19.26	2	1	1	2	135	14.7558	9.01221
Q9P2R7	Succinyl-CoA ligase [ADP-forming] subunit beta, mitochondrial OS=Homo sapiens GN=SUCLA2 PE=1 SV=3 - [SUCB1_HUMAN]	8.15637	4.32	1	2	2	2	463	50.2852	7.41553
P80303	Nucleobindin-2 OS=Homo sapiens GN=NUCB2 PE=1 SV=2 - [NUCB2_HUMAN]	8.08764	7.14	1	2	2	2	420	50.1643	5.12256
P13284	Gamma-interferon-inducible lysosomal thiol reductase OS=Homo sapiens GN=IFI30 PE=1 SV=3 - [GILT_HUMAN]	7.99373	15.2	1	1	1	2	250	27.945	4.88135
Q1R6J1	Putative periplasmic protein OS=Escherichia coli (strain UTI89 / UPEC) GN=yraP PE=4 SV=1 - [Q1R6J1_ECOUT]	7.96681	18.85	1	2	2	2	191	20.0157	8.98291
G3V1A6	Gasdermin domain containing 1, isoform CRA_d OS=Homo sapiens GN=GSDMD PE=2 SV=1 - [G3V1A6_HUMAN]	7.93905	2.82	1	1	1	2	532	57.6984	5.38916
Q49ZF6	50S ribosomal protein L5 OS=Staphylococcus saprophyticus subsp. saprophyticus (strain ATCC 15305 / DSM 20229) GN=rplE PE=3 SV=1 - [RL5_STAS1]	7.93658	12.29	2	1	2	2	179	20.2026	8.77783
E9PM76	Sulfotransferase 1A2 OS=Homo sapiens GN=SULT1A2 PE=2 SV=1 - [E9PM76_HUMAN]	7.85551	9.5	3	1	1	2	221	23.7251	6.03662
D5CGQ0	LysR family transcriptional regulator OS=Enterobacter cloacae subsp. cloacae (strain ATCC 13047 / DSM 30054 / NBRC 13535 / NCDC 279-56) GN=ECL_05027 PE=4 SV=1 - [D5CGQ0_ENTCC]	7.84063	9.18	2	2	2	2	305	34.1727	6.40479
H0YK83	Signal peptidase complex catalytic subunit SEC11A OS=Homo sapiens GN=SEC11A PE=2 SV=1 - [H0YK83_HUMAN]	7.73767	9.19	1	2	2	2	185	21.4402	9.42236
Q16831	Uridine phosphorylase 1 OS=Homo sapiens GN=UPP1 PE=1 SV=1 - [UPP1_HUMAN]	7.73203	6.77	1	2	2	2	310	33.9122	7.88428
P50991	T-complex protein 1 subunit delta OS=Homo sapiens GN=CCT4 PE=1 SV=4 - [TCPD_HUMAN]	7.73191	3.9	1	2	2	2	539	57.8878	7.82568
P30043	Flavin reductase (NADPH) OS=Homo sapiens GN=BLVRB PE=1 SV=3 - [BLVRB_HUMAN]	7.70697	12.14	1	2	2	2	206	22.1054	7.6499
D2THD7	Spermidine synthase OS=Citrobacter rodentium (strain ICC168) GN=speE PE=3 SV=1 - [D2THD7_CITRI]	7.68198	8.33	3	2	2	2	288	32.3626	5.40186
Q93050-3	Isoform 3 of V-type proton ATPase 116 kDa subunit a isoform 1 OS=Homo sapiens GN=ATP6V0A1 - [VPP1_HUMAN]	7.67697	2.15	1	1	1	2	838	96.5372	6.63916
Q9NRD1	F-box only protein 6 OS=Homo sapiens GN=FBXO6 PE=1 SV=1 - [FBX6_HUMAN]	7.63045	8.19	1	1	1	2	293	33.9109	6.0874
E3D999	Response regulator receiver domain protein OS=Gardnerella vaginalis (strain ATCC 14019 / 317) GN=HMPREF0421_20561 PE=4 SV=1 - [E3D999_GARV3]	7.60233	8.4	1	2	2	2	262	28.8505	4.81787
F5GYL8	Importin subunit alpha OS=Homo sapiens GN=KPNA6 PE=2 SV=1 - [F5GYL8_HUMAN]	7.55086	3.33	1	1	1	2	541	60.5557	5.021
Q16563	Synaptophysin-like protein 1 OS=Homo sapiens GN=SYPL1 PE=1 SV=1 - [SYPL1_HUMAN]	7.48544	4.25	1	1	1	2	259	28.5467	8.42627
Q99798	Aconitate hydratase, mitochondrial OS=Homo sapiens GN=ACO2 PE=1 SV=2 - [ACON_HUMAN]	7.479	3.59	2	2	2	2	780	85.3719	7.60596
E3D7X1	30S ribosomal protein S5 OS=Gardnerella vaginalis (strain ATCC 14019 / 317) GN=rpsE PE=3 SV=1 - [E3D7X1_GARV3]	7.44348	11.57	1	2	2	2	242	25.7995	9.36377
O95197-6	Isoform 6 of Reticulon-3 OS=Homo sapiens GN=RTN3 - [RTN3_HUMAN]	7.4114	7.01	1	1	1	2	214	23.474	9.26123
Q9UEW8	STE20/SPS1-related proline-alanine-rich protein kinase OS=Homo sapiens GN=STK39 PE=1 SV=3 - [STK39_HUMAN]	7.35073	6.61	1	2	2	2	545	59.4365	6.29053
E3D9R0	Branched-chain-amino-acid aminotransferase OS=Gardnerella vaginalis (strain ATCC 14019 / 317) GN=ilvE PE=3 SV=1 - [E3D9R0_GARV3]	7.2719	8.23	1	2	2	2	389	43.0813	5.07178
O00217	NADH dehydrogenase [ubiquinone] iron-sulfur protein 8, mitochondrial OS=Homo sapiens GN=NDUFS8 PE=1 SV=1 - [NDUS8_HUMAN]	7.26384	4.29	1	1	1	2	210	23.6896	6.34131
Q1R7N6	L-fucose mutarotase OS=Escherichia coli (strain UTI89 / UPEC) GN=fucU PE=3 SV=1 - [FUCM_ECOUT]	7.24534	17.14	1	2	2	2	140	15.4632	5.85889
O43776	Asparagine--tRNA ligase, cytoplasmic OS=Homo sapiens GN=NARS PE=1 SV=1 - [SYNC_HUMAN]	7.22671	2.92	1	2	2	2	548	62.9025	6.25244
E3D7Y7	50S ribosomal protein L4 OS=Gardnerella vaginalis (strain ATCC 14019 / 317) GN=rplD PE=3 SV=1 - [E3D7Y7_GARV3]	7.22361	8.6	1	2	2	2	221	23.7745	9.81787
D2TNJ9	Negative modulator of initiation of replication OS=Citrobacter rodentium (strain ICC168) GN=seqA PE=3 SV=1 - [D2TNJ9_CITRI]	7.21316	17.13	3	2	2	2	181	20.3294	8.39697
Q1RER5	Glutamate/aspartate transport system permease OS=Escherichia coli (strain UTI89 / UPEC) GN=gltK PE=3 SV=1 - [Q1RER5_ECOUT]	7.18742	4.02	1	1	1	2	224	24.8984	9.43701
Q92896-2	Isoform 2 of Golgi apparatus protein 1 OS=Homo sapiens GN=GLG1 - [GSLG1_HUMAN]	7.16911	2.83	1	2	2	2	1203	137.132	6.90283
P19827	Inter-alpha-trypsin inhibitor heavy chain H1 OS=Homo sapiens GN=ITIH1 PE=1 SV=3 - [ITIH1_HUMAN]	7.14607	4.06	1	2	2	2	911	101.326	6.78564
Q12792-3	Isoform 3 of Twinfilin-1 OS=Homo sapiens GN=TWF1 - [TWF1_HUMAN]	7.0598	3.92	2	1	2	2	357	40.993	6.72705
P30086	Phosphatidylethanolamine-binding protein 1 OS=Homo sapiens GN=PEBP1 PE=1 SV=3 - [PEBP1_HUMAN]	7.0501	6.95	1	1	1	2	187	21.0437	7.53271
B5XN69	Catabolite gene activator OS=Klebsiella pneumoniae (strain 342) GN=crp PE=4 SV=1 - [B5XN69_KLEP3]	7.00947	9.05	1	2	2	2	210	23.6414	8.25049
Q1RGB0	UDP-N-acetylmuramoyl-L-alanyl-D-glutamate--2,6-diaminopimelate ligase OS=Escherichia coli (strain UTI89 / UPEC) GN=murE PE=3 SV=1 - [Q1RGB0_ECOUT]	6.98306	8.89	2	2	2	2	495	53.3289	5.66846
Q1R613	50S ribosomal protein L16 OS=Escherichia coli (strain UTI89 / UPEC) GN=rplP PE=3 SV=1 - [RL16_ECOUT]	6.98067	22.06	1	2	2	2	136	15.2715	11.2241
B5XST3	Enhancing lycopene biosynthesis protein 2 OS=Klebsiella pneumoniae (strain 342) GN=elbB PE=4 SV=1 - [B5XST3_KLEP3]	6.97884	16.13	1	1	1	2	217	22.8479	4.86865
A1L0T0	Acetolactate synthase-like protein OS=Homo sapiens GN=ILVBL PE=1 SV=2 - [ILVBL_HUMAN]	6.97396	3.01	1	1	1	2	632	67.8248	8.14795
Q1RCK8	Nitrate reductase 1, cytochrome b(NR), gamma subunit OS=Escherichia coli (strain UTI89 / UPEC) GN=narI PE=4 SV=1 - [Q1RCK8_ECOUT]	6.91996	6.22	1	1	1	2	225	25.4664	9.75928
Q1R8K7	Ferredoxin, 2Fe-2S OS=Escherichia coli (strain UTI89 / UPEC) GN=fdx PE=4 SV=1 - [Q1R8K7_ECOUT]	6.87511	27.93	1	2	2	2	111	12.3509	4.58936
Q1RAX3	PTS enzyme IIC, mannose-specific OS=Escherichia coli (strain UTI89 / UPEC) GN=manY PE=4 SV=1 - [Q1RAX3_ECOUT]	6.87357	9.02	1	1	1	2	266	27.6177	5.14795
Q045N2	Xaa-Pro aminopeptidase, Metallo peptidase, MEROPS family M24B OS=Lactobacillus gasseri (strain ATCC 33323 / DSM 20243) GN=LGAS_0435 PE=3 SV=1 - [Q045N2_LACGA]	6.85532	2.17	1	1	1	2	368	40.8605	5.05908
P38117-2	Isoform 2 of Electron transfer flavoprotein subunit beta OS=Homo sapiens GN=ETFB - [ETFB_HUMAN]	6.84187	6.94	1	2	2	2	346	37.411	7.1665
O14976	Cyclin-G-associated kinase OS=Homo sapiens GN=GAK PE=1 SV=2 - [GAK_HUMAN]	6.8183	1.3	1	1	1	2	1311	143.1	5.73193
D2TT62	UPF0312 protein ROD_11151 OS=Citrobacter rodentium (strain ICC168) GN=ROD_11151 PE=3 SV=1 - [D2TT62_CITRI]	6.80946	13.09	2	2	2	2	191	21.0238	6.21436
P62847-4	Isoform 4 of 40S ribosomal protein S24 OS=Homo sapiens GN=RPS24 - [RS24_HUMAN]	6.73059	4.15	1	1	1	2	289	32.4099	10.1548
Q1REJ2	Cytochrome d terminal oxidase polypeptide subunit II OS=Escherichia coli (strain UTI89 / UPEC) GN=cydB PE=4 SV=1 - [Q1REJ2_ECOUT]	6.7275	3.69	1	1	1	2	379	42.425	7.40088
Q3LXA3	Bifunctional ATP-dependent dihydroxyacetone kinase/FAD-AMP lyase (cyclizing) OS=Homo sapiens GN=DAK PE=1 SV=2 - [DHAK_HUMAN]	6.66318	4.17	1	2	2	2	575	58.91	7.48877
P05023-2	Isoform 2 of Sodium/potassium-transporting ATPase subunit alpha-1 OS=Homo sapiens GN=ATP1A1 - [AT1A1_HUMAN]	6.64943	3.67	1	1	1	2	681	74.0926	6.02393
Q86XR7-2	Isoform 2 of TIR domain-containing adapter molecule 2 OS=Homo sapiens GN=TICAM2 - [TCAM2_HUMAN]	6.63986	6.19	1	2	2	2	404	46.1435	5.12256
P60022	Beta-defensin 1 OS=Homo sapiens GN=DEFB1 PE=1 SV=1 - [DEFB1_HUMAN]	6.60917	44.12	1	2	2	2	68	7.41456	8.60205
Q1R6C4	Aerobic respiration control sensor protein ArcB OS=Escherichia coli (strain UTI89 / UPEC) GN=arcB PE=4 SV=1 - [Q1R6C4_ECOUT]	6.59859	5.27	1	1	2	2	778	87.9557	5.09717
Q5T2W1	Na(+)/H(+) exchange regulatory cofactor NHE-RF3 OS=Homo sapiens GN=PDZK1 PE=1 SV=2 - [NHRF3_HUMAN]	6.50553	2.89	1	2	2	2	519	57.0939	5.5542
Q9BRX8	Redox-regulatory protein FAM213A OS=Homo sapiens GN=FAM213A PE=1 SV=3 - [F213A_HUMAN]	6.45801	11.35	1	2	2	2	229	25.7474	8.83643
C9JQU6	PRA1 family protein 3 OS=Homo sapiens GN=ARL6IP5 PE=2 SV=1 - [C9JQU6_HUMAN]	6.456	12.5	3	1	1	2	88	10.2442	9.70068
Q1RA46	Regulator of length of O-antigen component of lipopolysaccharide chains OS=Escherichia coli (strain UTI89 / UPEC) GN=cld PE=4 SV=1 - [Q1RA46_ECOUT]	6.36776	6.23	1	2	2	2	337	37.8289	6.40479
E3D7Y6	50S ribosomal protein L23 OS=Gardnerella vaginalis (strain ATCC 14019 / 317) GN=rplW PE=3 SV=1 - [E3D7Y6_GARV3]	6.29011	21.43	1	2	2	2	98	10.8259	10.5942
Q1R269	Osmotically inducible protein Y OS=Escherichia coli (strain UTI89 / UPEC) GN=osmY PE=4 SV=1 - [Q1R269_ECOUT]	6.27082	10.57	2	2	2	2	227	24.0534	8.04541
E3DA61	Phosphoribosylaminoimidazole-succinocarboxamide synthase OS=Gardnerella vaginalis (strain ATCC 14019 / 317) GN=purC PE=3 SV=1 - [E3DA61_GARV3]	6.26949	3.46	1	1	1	2	260	29.1741	5.43994
Q07507	Dermatopontin OS=Homo sapiens GN=DPT PE=2 SV=2 - [DERM_HUMAN]	6.24131	3.98	1	1	1	2	201	23.9888	4.81787
P43034-2	Isoform 2 of Platelet-activating factor acetylhydrolase IB subunit alpha OS=Homo sapiens GN=PAFAH1B1 - [LIS1_HUMAN]	6.22468	7.48	2	1	1	2	147	16.8584	7.18115
Q040K1	ABC-type phosphate/phosphonate transport system, periplasmic component OS=Lactobacillus gasseri (strain ATCC 33323 / DSM 20243) GN=LGAS_1847 PE=4 SV=1 - [Q040K1_LACGA]	6.20413	5.81	1	2	2	2	310	33.92	9.65674
P10253	Lysosomal alpha-glucosidase OS=Homo sapiens GN=GAA PE=1 SV=4 - [LYAG_HUMAN]	6.15835	2.84	1	1	1	2	952	105.257	5.99854
B5XST6	UPF0042 nucleotide-binding protein KPK_0506 OS=Klebsiella pneumoniae (strain 342) GN=KPK_0506 PE=3 SV=1 - [Y506_KLEP3]	6.13894	12.68	3	2	2	2	284	32.5207	6.96143
Q1R4J0	Flavoprotein involved in biotin synthesis OS=Escherichia coli (strain UTI89 / UPEC) GN=mioC PE=4 SV=1 - [Q1R4J0_ECOUT]	6.05356	17.01	1	1	1	2	147	15.858	4.41162
Q1R3B5	Uncharacterized protein OS=Escherichia coli (strain UTI89 / UPEC) GN=yjeI PE=4 SV=1 - [Q1R3B5_ECOUT]	6.01686	14.84	1	1	1	2	128	13.0562	5.78271
M9MML0	Low affinity immunoglobulin gamma Fc region receptor III-A OS=Homo sapiens GN=FCGR3A PE=4 SV=1 - [M9MML0_HUMAN]	5.98203	4.14	1	1	1	2	290	32.6696	8.104
Q8IZ07	Ankyrin repeat domain-containing protein 13A OS=Homo sapiens GN=ANKRD13A PE=1 SV=3 - [AN13A_HUMAN]	5.96744	4.07	1	1	2	2	590	67.5768	5.021
Q1R6R2	RNA polymerase sigma factor OS=Escherichia coli (strain UTI89 / UPEC) GN=rpoD PE=3 SV=1 - [Q1R6R2_ECOUT]	5.96679	3.43	1	2	2	2	613	70.1913	4.80518
H0YML5	Phosphoenolpyruvate carboxykinase [GTP], mitochondrial OS=Homo sapiens GN=PCK2 PE=2 SV=1 - [H0YML5_HUMAN]	5.92937	4.01	2	2	2	2	474	52.4323	7.02002
Q6IBS0	Twinfilin-2 OS=Homo sapiens GN=TWF2 PE=1 SV=2 - [TWF2_HUMAN]	5.92877	6.3	1	1	2	2	349	39.5233	6.84424
Q1R550	Membrane-protein YhjW OS=Escherichia coli (strain UTI89 / UPEC) GN=yhjW PE=4 SV=1 - [Q1R550_ECOUT]	5.91986	4.53	1	1	1	2	574	64.9411	8.52881
Q1R4D3	Porphobilinogen deaminase OS=Escherichia coli (strain UTI89 / UPEC) GN=hemC PE=3 SV=1 - [Q1R4D3_ECOUT]	5.91526	10	1	2	2	2	320	34.5642	5.75732
B5XXL1	Chaperone, TorD family OS=Klebsiella pneumoniae (strain 342) GN=KPK_3499 PE=4 SV=1 - [B5XXL1_KLEP3]	5.90492	8.15	4	1	1	2	184	20.631	4.4624
Q1R2D1	Uncharacterized protein OS=Escherichia coli (strain UTI89 / UPEC) GN=yjjG PE=4 SV=1 - [Q1R2D1_ECOUT]	5.89466	16.89	1	2	2	2	225	25.2616	4.84326
E3D9U3	Elongation factor P OS=Gardnerella vaginalis (strain ATCC 14019 / 317) GN=efp PE=3 SV=1 - [E3D9U3_GARV3]	5.88309	21.93	1	1	1	2	187	20.5404	5.22412
P62913	60S ribosomal protein L11 OS=Homo sapiens GN=RPL11 PE=1 SV=2 - [RL11_HUMAN]	5.85789	12.36	1	2	2	2	178	20.2396	9.59814
Q6NT55	Cytochrome P450 4F22 OS=Homo sapiens GN=CYP4F22 PE=2 SV=1 - [CP4FN_HUMAN]	5.81804	3.95	1	2	2	2	531	61.9183	8.73389
Q1RDQ0	Methylglyoxal synthase OS=Escherichia coli (strain UTI89 / UPEC) GN=mgsA PE=3 SV=1 - [Q1RDQ0_ECOUT]	5.79799	5.81	1	1	1	2	155	17.3309	6.63916
Q1R8G4	Signal peptidase I OS=Escherichia coli (strain UTI89 / UPEC) GN=lepB PE=3 SV=1 - [Q1R8G4_ECOUT]	5.79543	6.79	1	2	2	2	324	35.9235	7.32764
Q1R456	Uncharacterized protein OS=Escherichia coli (strain UTI89 / UPEC) GN=rdoA PE=4 SV=1 - [Q1R456_ECOUT]	5.72883	3.96	1	1	1	2	328	38.1242	5.13525
E1WVU9	Putative uncharacterized protein OS=Bacteroides fragilis (strain 638R) GN=BF638R_1992 PE=4 SV=1 - [E1WVU9_BACF6]	5.71669	1.53	1	1	1	2	459	52.1374	5.66846
P48061-4	Isoform Delta of Stromal cell-derived factor 1 OS=Homo sapiens GN=CXCL12 - [SDF1_HUMAN]	5.70986	15.71	1	2	2	2	140	15.4853	9.65674
P53992	Protein transport protein Sec24C OS=Homo sapiens GN=SEC24C PE=1 SV=3 - [SC24C_HUMAN]	5.69556	2.38	1	2	2	2	1094	118.249	7.06396
Q1RAT4	Phosphogluconate dehydratase OS=Escherichia coli (strain UTI89 / UPEC) GN=edd PE=4 SV=1 - [Q1RAT4_ECOUT]	5.6869	6.88	2	2	2	2	625	66.9147	6.15088
Q1RBF7	Pyridoxine/pyridoxamine 5'-phosphate oxidase OS=Escherichia coli (strain UTI89 / UPEC) GN=pdxH PE=3 SV=1 - [PDXH_ECOUT]	5.68056	5.5	1	1	1	2	218	25.5872	8.92432
J3KQ32	Obg-like ATPase 1 OS=Homo sapiens GN=OLA1 PE=4 SV=1 - [J3KQ32_HUMAN]	5.62163	5.77	1	2	2	2	416	46.9084	8.06006
O60884	DnaJ homolog subfamily A member 2 OS=Homo sapiens GN=DNAJA2 PE=1 SV=1 - [DNJA2_HUMAN]	5.52892	8.01	1	1	1	2	412	45.7166	6.48096
Q1RFE9	Nonspecific DNA binding protein nucleoid component OS=Escherichia coli (strain UTI89 / UPEC) GN=rdgC PE=3 SV=1 - [Q1RFE9_ECOUT]	5.50259	7.65	1	1	1	2	327	36.746	5.66846
Q7L5N7	Lysophosphatidylcholine acyltransferase 2 OS=Homo sapiens GN=LPCAT2 PE=1 SV=1 - [PCAT2_HUMAN]	5.49263	1.47	1	1	1	2	544	60.1694	6.55127
Q8WUW1-2	Isoform 2 of Protein BRICK1 OS=Homo sapiens GN=BRK1 - [BRK1_HUMAN]	5.48871	10.38	1	1	1	2	106	12.038	6.75635
D2TNG8	Uncharacterized protein OS=Citrobacter rodentium (strain ICC168) GN=ROD_06631 PE=4 SV=1 - [D2TNG8_CITRI]	5.418	8.13	5	1	1	2	160	18.7863	5.09717
Q9BRK3-2	Isoform 2 of Matrix-remodeling-associated protein 8 OS=Homo sapiens GN=MXRA8 - [MXRA8_HUMAN]	5.39123	2.44	1	1	1	2	450	49.5893	6.91748
F5H6U6	Ral guanine nucleotide dissociation stimulator-like 1 OS=Homo sapiens GN=RGL1 PE=2 SV=1 - [F5H6U6_HUMAN]	5.3188	1.22	2	1	1	2	739	83.4597	6.45557
P04196	Histidine-rich glycoprotein OS=Homo sapiens GN=HRG PE=1 SV=1 - [HRG_HUMAN]	5.22688	3.24	1	2	2	2	525	59.5409	7.50342
P30536	Translocator protein OS=Homo sapiens GN=TSPO PE=1 SV=3 - [TSPOA_HUMAN]	5.19415	9.47	1	2	2	2	169	18.8156	9.36377
Q1RFU8	Putative amidotransferase OS=Escherichia coli (strain UTI89 / UPEC) GN=yafJ PE=4 SV=1 - [Q1RFU8_ECOUT]	5.18	7.69	1	2	2	2	260	29.2615	7.91357
O15400	Syntaxin-7 OS=Homo sapiens GN=STX7 PE=1 SV=4 - [STX7_HUMAN]	5.14519	13.79	1	1	1	2	261	29.7973	5.5542
L7ZA40	7,8-dihydropteroate synthase OS=Serratia marcescens WW4 GN=folP PE=4 SV=1 - [L7ZA40_SERMA]	5.14238	3.96	5	1	1	2	278	30.0293	6.26514
Q5SQA0	Uncharacterized protein OS=Homo sapiens PE=2 SV=1 - [Q5SQA0_HUMAN]	5.13625	1.28	1	1	1	2	626	59.8329	4.70361
Q99735-2	Isoform 2 of Microsomal glutathione S-transferase 2 OS=Homo sapiens GN=MGST2 - [MGST2_HUMAN]	5.12572	18.18	2	1	1	2	77	8.35338	9.45166
Q1R6L2	2-hydroxy-3-oxopropionate reductase OS=Escherichia coli (strain UTI89 / UPEC) GN=yhaE PE=4 SV=1 - [Q1R6L2_ECOUT]	5.11909	10.03	1	1	1	2	299	31.0291	5.68115
Q9UGK3-2	Isoform 2 of Signal-transducing adaptor protein 2 OS=Homo sapiens GN=STAP2 - [STAP2_HUMAN]	5.09252	5.79	1	1	1	2	449	49.6177	7.79639
Q92599	Septin-8 OS=Homo sapiens GN=SEPT8 PE=1 SV=4 - [SEPT8_HUMAN]	5.07999	4.97	1	1	1	2	483	55.7211	6.27783
E3D9D6	Ribosomal subunit interface protein OS=Gardnerella vaginalis (strain ATCC 14019 / 317) GN=raiA PE=4 SV=1 - [E3D9D6_GARV3]	5.04787	4.46	1	1	1	2	224	25.1769	5.71924
D2TH96	Flavoprotein OS=Citrobacter rodentium (strain ICC168) GN=mioC PE=4 SV=1 - [D2TH96_CITRI]	5.0305	19.23	1	1	1	2	130	14.2452	4.60205
E9PRA8	Alpha-crystallin B chain OS=Homo sapiens GN=CRYAB PE=2 SV=1 - [E9PRA8_HUMAN]	4.99088	12.26	2	2	2	2	155	17.9142	6.68311
P57088	Transmembrane protein 33 OS=Homo sapiens GN=TMEM33 PE=1 SV=2 - [TMM33_HUMAN]	4.9908	6.48	1	2	2	2	247	27.9598	9.70068
Q9Y3Q3	Transmembrane emp24 domain-containing protein 3 OS=Homo sapiens GN=TMED3 PE=1 SV=1 - [TMED3_HUMAN]	4.97355	10.14	1	2	2	2	217	24.7613	5.60498
Q040P2	PTS system IID component, Man family OS=Lactobacillus gasseri (strain ATCC 33323 / DSM 20243) GN=LGAS_1793 PE=4 SV=1 - [Q040P2_LACGA]	4.92415	3.56	1	1	1	2	309	33.9593	9.5249
Q1R6Z5	Uncharacterized protein OS=Escherichia coli (strain UTI89 / UPEC) GN=yghZ PE=4 SV=1 - [Q1R6Z5_ECOUT]	4.89667	12.14	1	1	1	2	346	38.8897	7.02002
O76062	Delta(14)-sterol reductase OS=Homo sapiens GN=TM7SF2 PE=2 SV=3 - [ERG24_HUMAN]	4.70644	4.07	1	2	2	2	418	46.3755	8.86572
Q99832	T-complex protein 1 subunit eta OS=Homo sapiens GN=CCT7 PE=1 SV=2 - [TCPH_HUMAN]	4.66555	3.87	1	1	1	2	543	59.3289	7.6499
P16401	Histone H1.5 OS=Homo sapiens GN=HIST1H1B PE=1 SV=3 - [H15_HUMAN]	4.66068	8.85	1	2	2	2	226	22.5665	10.9165
E3DA20	Aspartate--tRNA ligase OS=Gardnerella vaginalis (strain ATCC 14019 / 317) GN=aspS PE=3 SV=1 - [E3DA20_GARV3]	4.59967	4.18	1	2	2	2	598	66.6733	5.021
L7ZM26	Oxidoreductase alpha OS=Serratia marcescens WW4 GN=SMWW4_v1c24820 PE=4 SV=1 - [L7ZM26_SERMA]	4.49371	1.18	1	1	1	2	764	83.3413	6.25244
Q5JS37-2	Isoform 2 of NHL repeat-containing protein 3 OS=Homo sapiens GN=NHLRC3 - [NHLC3_HUMAN]	4.43454	12.86	2	1	1	2	280	31.0348	6.78564
D6RBW1	Eukaryotic translation initiation factor 4E OS=Homo sapiens GN=EIF4E PE=2 SV=1 - [D6RBW1_HUMAN]	4.42359	6.12	2	2	2	2	245	28.4944	8.11865
Q14258	E3 ubiquitin/ISG15 ligase TRIM25 OS=Homo sapiens GN=TRIM25 PE=1 SV=2 - [TRI25_HUMAN]	4.3716	2.86	1	1	1	2	630	70.9277	8.08936
Q15363	Transmembrane emp24 domain-containing protein 2 OS=Homo sapiens GN=TMED2 PE=1 SV=1 - [TMED2_HUMAN]	4.28197	13.93	1	1	1	2	201	22.7464	5.17334
P62333	26S protease regulatory subunit 10B OS=Homo sapiens GN=PSMC6 PE=1 SV=1 - [PRS10_HUMAN]	4.24311	4.37	1	1	1	2	389	44.1451	7.48877
Q1R3Z6	Uncharacterized protein OS=Escherichia coli (strain UTI89 / UPEC) GN=yiiS PE=4 SV=1 - [Q1R3Z6_ECOUT]	4.14775	18.18	1	1	1	2	99	10.7392	4.67822
Q1R773	dITP/XTP pyrophosphatase OS=Escherichia coli (strain UTI89 / UPEC) GN=yggV PE=3 SV=1 - [Q1R773_ECOUT]	4.05357	3.55	1	1	1	2	197	20.9558	5.41455
A6V2A1	Phosphonate ABC transporter, permease protein PhnE OS=Pseudomonas aeruginosa (strain PA7) GN=phnE1 PE=3 SV=1 - [A6V2A1_PSEA7]	4.05357	2.73	1	1	1	2	256	26.7985	9.59814
Q14847-2	Isoform 2 of LIM and SH3 domain protein 1 OS=Homo sapiens GN=LASP1 - [LASP1_HUMAN]	3.96246	4.95	2	2	2	2	323	35.9907	8.6167
Q6XPR3	Repetin OS=Homo sapiens GN=RPTN PE=1 SV=1 - [RPTN_HUMAN]	3.92571	3.95	1	1	1	2	784	90.6772	6.91748
P16520	Guanine nucleotide-binding protein G(I)/G(S)/G(T) subunit beta-3 OS=Homo sapiens GN=GNB3 PE=1 SV=1 - [GBB3_HUMAN]	3.82841	5	1	2	2	2	340	37.1969	5.66846
Q9UGT4	Sushi domain-containing protein 2 OS=Homo sapiens GN=SUSD2 PE=1 SV=1 - [SUSD2_HUMAN]	3.62021	3.77	1	1	1	2	822	90.1497	6.27783
P01742	Ig heavy chain V-I region EU OS=Homo sapiens PE=1 SV=1 - [HV101_HUMAN]	3.52097	10.26	3	1	1	2	117	12.4641	6.56592
D5CEK0	Uncharacterized protein OS=Enterobacter cloacae subsp. cloacae (strain ATCC 13047 / DSM 30054 / NBRC 13535 / NCDC 279-56) GN=ECL_04806 PE=4 SV=1 - [D5CEK0_ENTCC]	3.46769	12.8	1	1	1	2	125	13.9927	11.4731
P98179	Putative RNA-binding protein 3 OS=Homo sapiens GN=RBM3 PE=1 SV=1 - [RBM3_HUMAN]	3.36882	20.38	1	1	1	2	157	17.16	8.90967
I0DXS2	Flavodoxin OS=Providencia stuartii (strain MRSN 2154) GN=S70_16635 PE=3 SV=1 - [I0DXS2_PROSM]	3.34853	11.43	1	1	1	2	175	19.6843	4.22119
P10768	S-formylglutathione hydrolase OS=Homo sapiens GN=ESD PE=1 SV=2 - [ESTD_HUMAN]	3.20373	13.12	1	1	1	2	282	31.4425	7.02002
D2TNH4	Magnesium and cobalt efflux protein OS=Citrobacter rodentium (strain ICC168) GN=corC PE=4 SV=1 - [D2TNH4_CITRI]	3.14223	13.01	1	1	1	2	292	33.3356	4.67822
P21266	Glutathione S-transferase Mu 3 OS=Homo sapiens GN=GSTM3 PE=1 SV=3 - [GSTM3_HUMAN]	3.09251	7.11	1	1	1	2	225	26.5421	5.5415
Q1R6B5	N-acetylneuraminate lyase OS=Escherichia coli (strain UTI89 / UPEC) GN=nanA PE=3 SV=1 - [NANA_ECOUT]	2.97698	10.77	1	1	1	2	297	32.5728	5.89697
Q3SYB4	SERPINB12 protein OS=Homo sapiens GN=SERPINB12 PE=2 SV=1 - [Q3SYB4_HUMAN]	2.81111	7.53	1	1	1	2	425	48.4152	5.38916
Q043T9	Bacterial nucleoid protein Hbs OS=Lactobacillus gasseri (strain ATCC 33323 / DSM 20243) GN=LGAS_0894 PE=3 SV=1 - [Q043T9_LACGA]	2.58704	21.98	1	1	2	2	91	9.68328	9.5249
I0DS04	Glycosyltransferase OS=Providencia stuartii (strain MRSN 2154) GN=S70_06255 PE=4 SV=1 - [I0DS04_PROSM]	2.24806	5.19	1	1	1	2	154	17.6554	9.42236
Q1R5H9	Glycerophosphodiester phosphodiesterase, cytosolic OS=Escherichia coli (strain UTI89 / UPEC) GN=ugpQ PE=4 SV=1 - [Q1R5H9_ECOUT]	2.04984	12.55	1	1	1	2	247	27.3171	6.30322
B5ZBS2	Lipoprotein OS=Ureaplasma urealyticum serovar 10 (strain ATCC 33699 / Western) GN=UUR10_0470 PE=4 SV=1 - [B5ZBS2_UREU1]	1.93685	7.09	1	1	1	2	578	68.7835	9.15869
Q82YK8	Uncharacterized protein OS=Enterococcus faecalis (strain ATCC 700802 / V583) GN=EF_B0035 PE=4 SV=1 - [Q82YK8_ENTFA]	0	9.34	1	1	1	2	182	21.2331	5.07178
P29374	AT-rich interactive domain-containing protein 4A OS=Homo sapiens GN=ARID4A PE=1 SV=3 - [ARI4A_HUMAN]	42.0279	2.23	1	1	1	1	1257	142.664	5.09717
Q5THJ4-2	Isoform 2 of Vacuolar protein sorting-associated protein 13D OS=Homo sapiens GN=VPS13D - [VP13D_HUMAN]	38.4233	0.25	2	1	1	1	4363	488.753	6.55127
O15020	Spectrin beta chain, non-erythrocytic 2 OS=Homo sapiens GN=SPTBN2 PE=1 SV=3 - [SPTN2_HUMAN]	37.9436	1.13	1	1	1	1	2390	271.157	6.11279
D5C7M5	Alpha-2-macroglobulin domain-containing protein OS=Enterobacter cloacae subsp. cloacae (strain ATCC 13047 / DSM 30054 / NBRC 13535 / NCDC 279-56) GN=ECL_03866 PE=4 SV=1 - [D5C7M5_ENTCC]	37.9135	1.27	1	1	1	1	1650	179.913	5.32568
I0DUD6	DNA gyrase subunit B OS=Providencia stuartii (strain MRSN 2154) GN=gyrB PE=3 SV=1 - [I0DUD6_PROSM]	32.0269	1.12	1	1	1	1	804	90.2158	5.77002
B5XQG9	FeS assembly protein SufB OS=Klebsiella pneumoniae (strain 342) GN=sufB PE=4 SV=1 - [B5XQG9_KLEP3]	30.7132	2.42	1	1	1	1	495	54.7786	5.19873
Q9P2E9	Ribosome-binding protein 1 OS=Homo sapiens GN=RRBP1 PE=1 SV=4 - [RRBP1_HUMAN]	30.2544	0.78	1	1	1	1	1410	152.381	8.60205
E9PMH7	Diphthamide biosynthesis protein 2 OS=Homo sapiens GN=DPH2 PE=2 SV=1 - [E9PMH7_HUMAN]	30.1603	27.89	1	1	1	1	147	15.7659	5.04639
Q4G0P3	Hydrocephalus-inducing protein homolog OS=Homo sapiens GN=HYDIN PE=1 SV=3 - [HYDIN_HUMAN]	22.0987	0.16	1	1	1	1	5121	575.528	6.06201
L7ZCP0	Urea ABC transporter, permease protein UrtB OS=Serratia marcescens WW4 GN=urtB PE=4 SV=1 - [L7ZCP0_SERMA]	21.4196	3.8	1	1	1	1	526	56.0298	9.40771
L7ZFR0	Putative ATP-dependent helicase OS=Serratia marcescens WW4 GN=hrpA PE=4 SV=1 - [L7ZFR0_SERMA]	21.411	0.85	1	1	1	1	1295	147.385	8.36768
Q8IVF4	Dynein heavy chain 10, axonemal OS=Homo sapiens GN=DNAH10 PE=1 SV=4 - [DYH10_HUMAN]	20.3483	0.16	1	1	1	1	4471	514.512	5.88428
P48681	Nestin OS=Homo sapiens GN=NES PE=1 SV=2 - [NEST_HUMAN]	18.2783	0.56	1	1	1	1	1621	177.332	4.36084
E3D8E1	Gram-positive signal peptide protein, YSIRK family OS=Gardnerella vaginalis (strain ATCC 14019 / 317) GN=HMPREF0421_20251 PE=4 SV=1 - [E3D8E1_GARV3]	17.8822	0.67	1	1	1	1	2555	277.202	5.73193
Q8DXG2	Microcin immunity protein MccF, putative OS=Streptococcus agalactiae serotype V (strain ATCC BAA-611 / 2603 V/R) GN=SAG1889 PE=4 SV=1 - [Q8DXG2_STRA5]	17.772	12.3	1	1	1	1	317	35.7631	5.51611
Q8E1D6	Cell wall surface anchor family protein OS=Streptococcus agalactiae serotype V (strain ATCC BAA-611 / 2603 V/R) GN=SAG0421 PE=4 SV=1 - [Q8E1D6_STRA5]	17.4056	1.23	1	1	1	1	1055	118.057	8.104
D5C6I1	Uncharacterized protein OS=Enterobacter cloacae subsp. cloacae (strain ATCC 13047 / DSM 30054 / NBRC 13535 / NCDC 279-56) GN=ECL_01567 PE=4 SV=1 - [D5C6I1_ENTCC]	17.3806	0.55	1	1	1	1	1462	162.68	5.88428
Q1R4C1	DNA helicase II OS=Escherichia coli (strain UTI89 / UPEC) GN=uvrD PE=4 SV=1 - [Q1R4C1_ECOUT]	17.1235	1.63	1	1	1	1	738	83.9023	6.23975
Q1R5W5	Uncharacterized protein OS=Escherichia coli (strain UTI89 / UPEC) GN=yjaG PE=4 SV=1 - [Q1R5W5_ECOUT]	16.3416	6.12	1	1	1	1	196	22.5652	4.60205
B5Y2P0	Cyclic beta 1-2 glucan synthase OS=Klebsiella pneumoniae (strain 342) GN=KPK_4954 PE=4 SV=1 - [B5Y2P0_KLEP3]	16.119	0.28	1	1	1	1	2845	317.922	6.53662
I0DNS5	Aconitate hydratase OS=Providencia stuartii (strain MRSN 2154) GN=S70_00450 PE=4 SV=1 - [I0DNS5_PROSM]	15.7735	0.9	1	1	1	1	890	97.2527	5.99854
E3D887	M protein repeat protein OS=Gardnerella vaginalis (strain ATCC 14019 / 317) GN=HMPREF0421_20238 PE=4 SV=1 - [E3D887_GARV3]	15.6623	1.58	1	1	1	1	885	95.4934	5.19873
B1AZV3	Antigen peptide transporter 1 OS=Homo sapiens GN=TAP1 PE=2 SV=1 - [B1AZV3_HUMAN]	15.5277	1.98	1	1	1	1	808	87.1207	8.01611
Q92542	Nicastrin OS=Homo sapiens GN=NCSTN PE=1 SV=2 - [NICA_HUMAN]	15.3942	1.13	1	1	1	1	709	78.3615	5.98584
B5XNK1	Chaperone protein HscA OS=Klebsiella pneumoniae (strain 342) GN=hscA PE=3 SV=1 - [HSCA_KLEP3]	15.3146	4.55	2	1	1	1	616	65.377	5.07178
Q8TF05	Serine/threonine-protein phosphatase 4 regulatory subunit 1 OS=Homo sapiens GN=PPP4R1 PE=1 SV=1 - [PP4R1_HUMAN]	15.1939	2.42	1	1	1	1	950	106.936	4.76709
Q1RBH9	7-alpha-hydroxysteroid dehydrogenase OS=Escherichia coli (strain UTI89 / UPEC) GN=hdhA PE=4 SV=1 - [Q1RBH9_ECOUT]	15.0967	9.41	1	1	1	1	255	26.7466	5.59229
Q16891-3	Isoform 3 of Mitochondrial inner membrane protein OS=Homo sapiens GN=IMMT - [IMMT_HUMAN]	14.636	1.24	2	1	1	1	726	79.9775	6.7417
P46977	Dolichyl-diphosphooligosaccharide--protein glycosyltransferase subunit STT3A OS=Homo sapiens GN=STT3A PE=1 SV=2 - [STT3A_HUMAN]	14.0051	2.13	1	1	1	1	705	80.4768	8.07471
O15231-7	Isoform 7 of Zinc finger protein 185 OS=Homo sapiens GN=ZNF185 - [ZN185_HUMAN]	14.005	2.42	3	1	1	1	660	70.3365	7.00537
Q9NYU2	UDP-glucose:glycoprotein glucosyltransferase 1 OS=Homo sapiens GN=UGGT1 PE=1 SV=3 - [UGGG1_HUMAN]	14.0039	1.61	1	1	1	1	1555	177.078	5.63037
P25391	Laminin subunit alpha-1 OS=Homo sapiens GN=LAMA1 PE=1 SV=2 - [LAMA1_HUMAN]	13.8044	0.23	1	1	1	1	3075	336.867	6.354
L7ZRZ4	Penicillin-binding protein 1B OS=Serratia marcescens WW4 GN=mrcB PE=4 SV=1 - [L7ZRZ4_SERMA]	13.6376	2.05	2	1	1	1	830	92.2606	8.79248
P36543	V-type proton ATPase subunit E 1 OS=Homo sapiens GN=ATP6V1E1 PE=1 SV=1 - [VATE1_HUMAN]	13.5535	6.19	1	1	1	1	226	26.1288	8.00146
O75146	Huntingtin-interacting protein 1-related protein OS=Homo sapiens GN=HIP1R PE=1 SV=2 - [HIP1R_HUMAN]	13.4627	3.18	1	1	1	1	1068	119.315	6.66846
Q15942	Zyxin OS=Homo sapiens GN=ZYX PE=1 SV=1 - [ZYX_HUMAN]	13.2373	3.67	1	1	1	1	572	61.2382	6.66846
O95831	Apoptosis-inducing factor 1, mitochondrial OS=Homo sapiens GN=AIFM1 PE=1 SV=1 - [AIFM1_HUMAN]	13.0631	1.96	1	1	1	1	613	66.8589	8.95361
Q9HCE6	Rho guanine nucleotide exchange factor 10-like protein OS=Homo sapiens GN=ARHGEF10L PE=1 SV=3 - [ARGAL_HUMAN]	13.0518	1.25	1	1	1	1	1279	140.321	5.88428
Q9H4E7	Differentially expressed in FDCP 6 homolog OS=Homo sapiens GN=DEF6 PE=1 SV=1 - [DEFI6_HUMAN]	13.0218	3.17	1	1	1	1	631	73.8643	6.04932
Q9P2R3-4	Isoform 4 of Ankyrin repeat and FYVE domain-containing protein 1 OS=Homo sapiens GN=ANKFY1 - [ANFY1_HUMAN]	12.9441	1.82	1	1	1	1	1211	132.737	6.49365
P29466-4	Isoform Delta of Caspase-1 OS=Homo sapiens GN=CASP1 - [CASP1_HUMAN]	12.8345	7.98	2	1	1	1	263	29.8019	7.91357
D5C6U5	Aminotransferase OS=Enterobacter cloacae subsp. cloacae (strain ATCC 13047 / DSM 30054 / NBRC 13535 / NCDC 279-56) GN=ECL_03723 PE=4 SV=1 - [D5C6U5_ENTCC]	12.8128	3.89	1	1	1	1	411	45.8435	7.59131
O43300	Leucine-rich repeat transmembrane neuronal protein 2 OS=Homo sapiens GN=LRRTM2 PE=2 SV=3 - [LRRT2_HUMAN]	12.786	1.74	1	1	1	1	516	59.038	8.00146
Q6WKZ4	Rab11 family-interacting protein 1 OS=Homo sapiens GN=RAB11FIP1 PE=1 SV=3 - [RFIP1_HUMAN]	12.7004	0.94	1	1	1	1	1283	137.083	5.42725
Q1R3T4	Homoserine O-succinyltransferase OS=Escherichia coli (strain UTI89 / UPEC) GN=metA PE=3 SV=1 - [META_ECOUT]	12.6027	4.85	1	1	1	1	309	35.721	5.22412
O00468	Agrin OS=Homo sapiens GN=AGRN PE=1 SV=5 - [AGRIN_HUMAN]	12.3946	0.68	1	1	1	1	2067	217.092	6.39209
B5XZL0	ATPase RavA OS=Klebsiella pneumoniae (strain 342) GN=ravA PE=4 SV=1 - [B5XZL0_KLEP3]	12.2527	1.4	1	1	1	1	499	56.7136	6.55127
O14732	Inositol monophosphatase 2 OS=Homo sapiens GN=IMPA2 PE=1 SV=1 - [IMPA2_HUMAN]	12.1857	7.99	1	1	1	1	288	31.3011	6.60986
Q046X7	Predicted hydrolase of HD superfamily OS=Lactobacillus gasseri (strain ATCC 33323 / DSM 20243) GN=LGAS_0083 PE=4 SV=1 - [Q046X7_LACGA]	12.1042	3.27	1	1	1	1	214	24.7506	5.73193
Q1R5H4	ATP-binding component of leucine transport OS=Escherichia coli (strain UTI89 / UPEC) GN=livF PE=3 SV=1 - [Q1R5H4_ECOUT]	12.1037	3.32	1	1	1	1	241	26.8319	6.55127
D3I359	Phosphoenolpyruvate carboxykinase [ATP] OS=Prevotella melaninogenica D18 GN=pckA PE=3 SV=1 - [D3I359_9BACT]	12.0339	4.47	1	1	1	1	537	60.344	5.63037
P41252	Isoleucine--tRNA ligase, cytoplasmic OS=Homo sapiens GN=IARS PE=1 SV=2 - [SYIC_HUMAN]	11.9746	0.87	1	1	1	1	1262	144.406	6.15088
O95758-4	Isoform 4 of Polypyrimidine tract-binding protein 3 OS=Homo sapiens GN=PTBP3 - [PTBP3_HUMAN]	11.9071	2.87	1	1	1	1	558	60.3794	9.18799
D2TV82	mRNA interferase OS=Citrobacter rodentium (strain ICC168) GN=pemK PE=3 SV=1 - [D2TV82_CITRI]	11.8723	9.02	1	1	1	1	133	14.8129	11.019
M0QZR4	Rho guanine nucleotide exchange factor 1 OS=Homo sapiens GN=ARHGEF1 PE=4 SV=1 - [M0QZR4_HUMAN]	11.7762	1.24	1	1	1	1	968	108.257	6.15088
E1WUG4	60 kDa chaperonin OS=Bacteroides fragilis (strain 638R) GN=groEL PE=3 SV=1 - [E1WUG4_BACF6]	11.7572	6.42	1	1	1	1	545	58.1624	5.31299
O00232	26S proteasome non-ATPase regulatory subunit 12 OS=Homo sapiens GN=PSMD12 PE=1 SV=3 - [PSD12_HUMAN]	11.6357	5.04	1	1	1	1	456	52.8706	7.6499
D5C919	Putative lipoprotein OS=Enterobacter cloacae subsp. cloacae (strain ATCC 13047 / DSM 30054 / NBRC 13535 / NCDC 279-56) GN=ECL_04089 PE=4 SV=1 - [D5C919_ENTCC]	11.6163	4.13	3	1	1	1	315	33.6109	9.24658
C4YJS5	Putative uncharacterized protein OS=Candida albicans (strain WO-1) GN=CAWG_04095 PE=4 SV=1 - [C4YJS5_CANAW]	11.523	1.25	1	1	1	1	718	74.5723	5.36377
A1A5D9	Bicaudal D-related protein 2 OS=Homo sapiens GN=CCDC64B PE=2 SV=2 - [BICR2_HUMAN]	11.2343	2.56	1	1	1	1	508	56.8002	5.021
Q7Z5R6	Amyloid beta A4 precursor protein-binding family B member 1-interacting protein OS=Homo sapiens GN=APBB1IP PE=1 SV=1 - [AB1IP_HUMAN]	11.2188	2.55	1	1	1	1	666	73.1368	5.59229
D5CEG6	Putative transcription accessory protein OS=Enterobacter cloacae subsp. cloacae (strain ATCC 13047 / DSM 30054 / NBRC 13535 / NCDC 279-56) GN=ECL_04772 PE=4 SV=1 - [D5CEG6_ENTCC]	11.1159	1.8	1	1	1	1	776	85.1521	6.15088
P16219	Short-chain specific acyl-CoA dehydrogenase, mitochondrial OS=Homo sapiens GN=ACADS PE=1 SV=1 - [ACADS_HUMAN]	10.9895	6.07	1	1	1	1	412	44.2688	7.98682
B5XXF9	Ferric aerobactin receptor OS=Klebsiella pneumoniae (strain 342) GN=iutA PE=3 SV=1 - [B5XXF9_KLEP3]	10.865	1.23	1	1	1	1	731	80.7258	5.05908
I0DSU7	Sec-independent protein translocase protein TatB OS=Providencia stuartii (strain MRSN 2154) GN=tatB PE=3 SV=1 - [I0DSU7_PROSM]	10.8242	3.85	1	1	1	1	182	19.9871	4.76709
Q14515	SPARC-like protein 1 OS=Homo sapiens GN=SPARCL1 PE=1 SV=2 - [SPRL1_HUMAN]	10.7931	1.96	1	1	1	1	664	75.1613	4.80518
A6PVN5	Serine/threonine-protein phosphatase 2A activator OS=Homo sapiens GN=PPP2R4 PE=2 SV=1 - [A6PVN5_HUMAN]	10.678	3.04	2	1	1	1	329	37.352	6.29053
P46777	60S ribosomal protein L5 OS=Homo sapiens GN=RPL5 PE=1 SV=3 - [RL5_HUMAN]	10.6315	6.06	1	1	1	1	297	34.3407	9.71533
P23229-2	Isoform Alpha-6X1A of Integrin alpha-6 OS=Homo sapiens GN=ITGA6 - [ITA6_HUMAN]	10.6238	0.65	2	1	1	1	1073	119.402	6.771
Q9H4G0-4	Isoform 4 of Band 4.1-like protein 1 OS=Homo sapiens GN=EPB41L1 - [E41L1_HUMAN]	10.5454	2.43	2	1	1	1	701	78.7822	7.09326
Q92843-2	Isoform 3 of Bcl-2-like protein 2 OS=Homo sapiens GN=BCL2L2 - [B2CL2_HUMAN]	10.5012	3.3	1	1	1	1	333	37.1474	8.1333
Q14152	Eukaryotic translation initiation factor 3 subunit A OS=Homo sapiens GN=EIF3A PE=1 SV=1 - [EIF3A_HUMAN]	10.4445	1.09	1	1	1	1	1382	166.468	6.78564
Q8NFJ5	Retinoic acid-induced protein 3 OS=Homo sapiens GN=GPRC5A PE=1 SV=2 - [RAI3_HUMAN]	10.4324	3.64	1	1	1	1	357	40.2249	8.14795
B5XNC3	Methionyl-tRNA formyltransferase OS=Klebsiella pneumoniae (strain 342) GN=fmt PE=3 SV=1 - [FMT_KLEP3]	10.35	3.81	1	1	1	1	315	34.0686	5.66846
C4YKU2	Putative uncharacterized protein OS=Candida albicans (strain WO-1) GN=CAWG_06101 PE=4 SV=1 - [C4YKU2_CANAW]	10.2487	1.33	1	1	1	1	679	77.0189	8.41162
P51571	Translocon-associated protein subunit delta OS=Homo sapiens GN=SSR4 PE=1 SV=1 - [SSRD_HUMAN]	10.217	6.36	1	1	1	1	173	18.9866	6.15088
D2TRL7	Topoisomerase IV subunit A OS=Citrobacter rodentium (strain ICC168) GN=parC PE=4 SV=1 - [D2TRL7_CITRI]	10.1971	1.99	2	1	1	1	752	84.0136	6.48096
Q9UIQ6	Leucyl-cystinyl aminopeptidase OS=Homo sapiens GN=LNPEP PE=1 SV=3 - [LCAP_HUMAN]	10.0919	1.46	1	1	1	1	1025	117.274	5.73193
F5GX82	Protein furry homolog-like OS=Homo sapiens GN=FRYL PE=2 SV=1 - [F5GX82_HUMAN]	10.0047	0.86	1	1	1	1	3013	339.379	5.57959
Q1RD98	N-methyl-L-tryptophan oxidase OS=Escherichia coli (strain UTI89 / UPEC) GN=solA PE=3 SV=1 - [MTOX_ECOUT]	9.90635	4.57	1	1	1	1	372	40.8903	5.36377
B0I1T2	Unconventional myosin-Ig OS=Homo sapiens GN=MYO1G PE=1 SV=2 - [MYO1G_HUMAN]	9.8681	1.08	1	1	1	1	1018	116.369	8.73389
Q1R4F2	Lipopolysaccharide biosynthesis protein WzzE OS=Escherichia coli (strain UTI89 / UPEC) GN=wzzE PE=4 SV=1 - [Q1R4F2_ECOUT]	9.83736	6.3	1	1	1	1	349	39.566	6.65381
D5C6X6	Putative iron-dependent peroxidase OS=Enterobacter cloacae subsp. cloacae (strain ATCC 13047 / DSM 30054 / NBRC 13535 / NCDC 279-56) GN=ECL_03754 PE=4 SV=1 - [D5C6X6_ENTCC]	9.83293	6.02	1	1	1	1	299	33.0346	5.5415
Q8NBJ4	Golgi membrane protein 1 OS=Homo sapiens GN=GOLM1 PE=1 SV=1 - [GOLM1_HUMAN]	9.75642	2.49	1	1	1	1	401	45.3058	4.97021
B5XZK5	Ribose ABC transporter, periplasmic D-ribose-binding protein OS=Klebsiella pneumoniae (strain 342) GN=rbsB PE=4 SV=1 - [B5XZK5_KLEP3]	9.68983	4.39	1	1	1	1	296	30.9954	8.19189
P62249	40S ribosomal protein S16 OS=Homo sapiens GN=RPS16 PE=1 SV=2 - [RS16_HUMAN]	9.63108	6.85	1	1	1	1	146	16.435	10.2134
I0DV10	UDP-N-acetylglucosamine 2-epimerase OS=Providencia stuartii (strain MRSN 2154) GN=S70_11650 PE=3 SV=1 - [I0DV10_PROSM]	9.48337	2.13	1	1	1	1	376	41.8755	6.44287
F6TH33	Zinc finger protein 33A OS=Homo sapiens GN=ZNF33A PE=2 SV=1 - [F6TH33_HUMAN]	9.36447	0.98	1	1	1	1	817	94.9514	8.11865
E3D898	6-phosphogluconate dehydrogenase, decarboxylating OS=Gardnerella vaginalis (strain ATCC 14019 / 317) GN=gnd PE=3 SV=1 - [E3D898_GARV3]	9.31814	3.29	1	1	1	1	486	52.7866	5.80811
P68402	Platelet-activating factor acetylhydrolase IB subunit beta OS=Homo sapiens GN=PAFAH1B2 PE=1 SV=1 - [PA1B2_HUMAN]	9.30051	3.93	1	1	1	1	229	25.5531	5.92236
Q16401	26S proteasome non-ATPase regulatory subunit 5 OS=Homo sapiens GN=PSMD5 PE=1 SV=3 - [PSMD5_HUMAN]	9.29219	4.17	1	1	1	1	504	56.1604	5.47803
P27361	Mitogen-activated protein kinase 3 OS=Homo sapiens GN=MAPK3 PE=1 SV=4 - [MK03_HUMAN]	9.27314	3.96	1	1	1	1	379	43.1081	6.7417
C4YHS0	Fructose-bisphosphate aldolase OS=Candida albicans (strain WO-1) GN=CAWG_03619 PE=4 SV=1 - [C4YHS0_CANAW]	9.14865	2.79	1	1	1	1	359	39.1908	6.06201
Q8TAT6-2	Isoform 2 of Nuclear protein localization protein 4 homolog OS=Homo sapiens GN=NPLOC4 - [NPL4_HUMAN]	9.12942	2.92	1	1	1	1	617	69.417	6.68311
P48595	Serpin B10 OS=Homo sapiens GN=SERPINB10 PE=1 SV=1 - [SPB10_HUMAN]	9.02106	4.28	1	1	1	1	397	45.3739	6.16357
Q9NWU2	Glucose-induced degradation protein 8 homolog OS=Homo sapiens GN=GID8 PE=1 SV=1 - [GID8_HUMAN]	8.99263	9.65	1	1	1	1	228	26.7317	4.97021
Q1R2D5	Ribosomal RNA small subunit methyltransferase C OS=Escherichia coli (strain UTI89 / UPEC) GN=rsmC PE=3 SV=1 - [RSMC_ECOUT]	8.97837	8.16	1	1	1	1	343	37.6412	6.80029
P48047	ATP synthase subunit O, mitochondrial OS=Homo sapiens GN=ATP5O PE=1 SV=1 - [ATPO_HUMAN]	8.97716	5.63	1	1	1	1	213	23.2627	9.96436
Q99797	Mitochondrial intermediate peptidase OS=Homo sapiens GN=MIPEP PE=1 SV=2 - [MIPEP_HUMAN]	8.82461	0.98	1	1	1	1	713	80.5888	7.04932
O75339	Cartilage intermediate layer protein 1 OS=Homo sapiens GN=CILP PE=1 SV=4 - [CILP1_HUMAN]	8.79474	1.1	1	1	1	1	1184	132.48	8.41162
E3D891	ABC transporter, solute-binding protein OS=Gardnerella vaginalis (strain ATCC 14019 / 317) GN=HMPREF0421_20242 PE=4 SV=1 - [E3D891_GARV3]	8.76305	1.96	1	1	1	1	409	43.9198	6.31592
Q1R7W7	Potential molybdenum-pterin-binding-protein OS=Escherichia coli (strain UTI89 / UPEC) GN=UTI89_C3095 PE=4 SV=1 - [Q1R7W7_ECOUT]	8.73873	10.97	1	1	1	1	155	15.8824	7.44482
D5CHE0	Ferrichrome transport ATP-binding protein fhuC OS=Enterobacter cloacae subsp. cloacae (strain ATCC 13047 / DSM 30054 / NBRC 13535 / NCDC 279-56) GN=ECL_00955 PE=3 SV=1 - [D5CHE0_ENTCC]	8.7338	9.12	1	1	1	1	274	29.9697	7.06396
I0DUW1	30S ribosomal protein S17 OS=Providencia stuartii (strain MRSN 2154) GN=rpsQ PE=3 SV=1 - [I0DUW1_PROSM]	8.71323	22.62	2	1	1	1	84	9.66329	9.99365
P25090	N-formyl peptide receptor 2 OS=Homo sapiens GN=FPR2 PE=2 SV=2 - [FPR2_HUMAN]	8.68582	3.13	1	1	1	1	351	38.9386	7.89893
Q01581	Hydroxymethylglutaryl-CoA synthase, cytoplasmic OS=Homo sapiens GN=HMGCS1 PE=1 SV=2 - [HMCS1_HUMAN]	8.6438	2.31	1	1	1	1	520	57.2574	5.41455
P21462	fMet-Leu-Phe receptor OS=Homo sapiens GN=FPR1 PE=1 SV=3 - [FPR1_HUMAN]	8.64034	3.14	1	1	1	1	350	38.4204	9.02686
P05771-2	Isoform Beta-II of Protein kinase C beta type OS=Homo sapiens GN=PRKCB - [KPCB_HUMAN]	8.55918	1.78	1	1	1	1	673	76.9622	7.02002
Q1RE98	Molybdopterin biosynthesis protein MoeA OS=Escherichia coli (strain UTI89 / UPEC) GN=moeA PE=4 SV=1 - [Q1RE98_ECOUT]	8.51396	4.87	1	1	1	1	411	43.9816	5.13525
Q16658	Fascin OS=Homo sapiens GN=FSCN1 PE=1 SV=3 - [FSCN1_HUMAN]	8.48655	3.65	1	1	1	1	493	54.4961	7.23975
B5Y0X5	N utilization substance protein B homolog OS=Klebsiella pneumoniae (strain 342) GN=nusB PE=3 SV=1 - [NUSB_KLEP3]	8.45286	16.55	2	1	1	1	139	15.7733	7.34229
D2TPC3	Ribosome maturation factor RimP OS=Citrobacter rodentium (strain ICC168) GN=rimP PE=3 SV=1 - [D2TPC3_CITRI]	8.40199	7.14	1	1	1	1	154	16.9707	4.70361
P06314	Ig kappa chain V-IV region B17 OS=Homo sapiens PE=2 SV=1 - [KV404_HUMAN]	8.36394	6.72	1	1	1	1	134	14.9565	6.58057
Q1R4R2	Response regulator for uhpBA two component regulatory system OS=Escherichia coli (strain UTI89 / UPEC) GN=uhpA PE=4 SV=1 - [Q1R4R2_ECOUT]	8.33648	7.14	1	1	1	1	196	20.8228	5.80811
B5Y0W8	tRNA sulfurtransferase OS=Klebsiella pneumoniae (strain 342) GN=thiI PE=3 SV=1 - [THII_KLEP3]	8.27957	3.32	1	1	1	1	482	54.5806	6.55127
B5XWM9	Oxidoreductase YdhF OS=Klebsiella pneumoniae (strain 342) GN=ydhF PE=4 SV=1 - [B5XWM9_KLEP3]	8.27886	10.74	1	1	1	1	298	33.6414	6.65381
E3D8M7	Uncharacterized protein OS=Gardnerella vaginalis (strain ATCC 14019 / 317) GN=HMPREF0421_20339 PE=4 SV=1 - [E3D8M7_GARV3]	8.2535	6.14	1	1	1	1	472	51.3947	5.42725
Q1R5F6	Signal recognition particle receptor FtsY OS=Escherichia coli (strain UTI89 / UPEC) GN=ftsY PE=3 SV=1 - [Q1R5F6_ECOUT]	8.2211	3.82	2	1	1	1	498	54.5939	4.52588
Q1R3N7	Qor subunit of quinone oxidoreductase OS=Escherichia coli (strain UTI89 / UPEC) GN=qor PE=4 SV=1 - [Q1R3N7_ECOUT]	8.20586	6.12	1	1	1	1	327	35.1906	8.79248
Q6UVK1	Chondroitin sulfate proteoglycan 4 OS=Homo sapiens GN=CSPG4 PE=1 SV=2 - [CSPG4_HUMAN]	8.19989	0.6	1	1	1	1	2322	250.382	5.46533
Q9Y6D5	Brefeldin A-inhibited guanine nucleotide-exchange protein 2 OS=Homo sapiens GN=ARFGEF2 PE=1 SV=3 - [BIG2_HUMAN]	8.16436	0.62	1	1	1	1	1785	201.909	6.32861
D5CH56	3-isopropylmalate dehydrogenase OS=Enterobacter cloacae subsp. cloacae (strain ATCC 13047 / DSM 30054 / NBRC 13535 / NCDC 279-56) GN=leuB PE=3 SV=1 - [D5CH56_ENTCC]	8.07959	4.68	1	1	1	1	363	39.348	5.5542
P00505	Aspartate aminotransferase, mitochondrial OS=Homo sapiens GN=GOT2 PE=1 SV=3 - [AATM_HUMAN]	8.04581	3.49	1	1	1	1	430	47.4873	9.01221
Q49W68	Protein NagD homolog OS=Staphylococcus saprophyticus subsp. saprophyticus (strain ATCC 15305 / DSM 20229) GN=nagD PE=3 SV=1 - [NAGD_STAS1]	8.04021	2.7	1	1	1	1	259	28.0342	4.51318
O75955	Flotillin-1 OS=Homo sapiens GN=FLOT1 PE=1 SV=3 - [FLOT1_HUMAN]	8.00091	2.58	1	1	1	1	427	47.3256	7.48877
F5GXA6	HLA class I histocompatibility antigen, Cw-14 alpha chain OS=Homo sapiens GN=HLA-C PE=2 SV=1 - [F5GXA6_HUMAN]	7.95403	3.47	1	1	1	1	403	44.2927	5.89697
D5CHG8	Phosphoglucomutase OS=Enterobacter cloacae subsp. cloacae (strain ATCC 13047 / DSM 30054 / NBRC 13535 / NCDC 279-56) GN=ECL_03027 PE=3 SV=1 - [D5CHG8_ENTCC]	7.95051	4.21	1	1	1	1	546	58.1554	6.02393
Q13637	Ras-related protein Rab-32 OS=Homo sapiens GN=RAB32 PE=1 SV=3 - [RAB32_HUMAN]	7.94242	4.89	1	1	1	1	225	24.9817	6.53662
Q1R6X3	1-acyl-sn-glycerol-3-phosphate acyltransferase OS=Escherichia coli (strain UTI89 / UPEC) GN=plsC PE=4 SV=1 - [Q1R6X3_ECOUT]	7.92748	3.27	1	1	1	1	245	27.4055	9.61279
B5RJV1	Protein SopA OS=Klebsiella pneumoniae (strain 342) GN=sopA PE=4 SV=1 - [B5RJV1_KLEP3]	7.92337	2.58	1	1	1	1	388	43.5072	5.71924
P50914	60S ribosomal protein L14 OS=Homo sapiens GN=RPL14 PE=1 SV=4 - [RL14_HUMAN]	7.86088	5.58	1	1	1	1	215	23.417	10.9312
D2TUC4	Spermidine/putrescine ABC transporter, ATP-binding protein OS=Citrobacter rodentium (strain ICC168) GN=potA PE=3 SV=1 - [D2TUC4_CITRI]	7.84539	3.7	1	1	1	1	378	42.8651	5.45264
P02748	Complement component C9 OS=Homo sapiens GN=C9 PE=1 SV=2 - [CO9_HUMAN]	7.79563	1.61	1	1	1	1	559	63.1327	5.59229
Q1R250	ABC transporter ATP-binding protein YjjK OS=Escherichia coli (strain UTI89 / UPEC) GN=yjjK PE=3 SV=1 - [Q1R250_ECOUT]	7.78388	1.98	1	1	1	1	555	62.3763	5.68115
E7EQD5	Syntaxin-binding protein 2 OS=Homo sapiens GN=STXBP2 PE=2 SV=1 - [E7EQD5_HUMAN]	7.77664	2.98	1	1	1	1	604	67.6522	6.68311
O43143	Putative pre-mRNA-splicing factor ATP-dependent RNA helicase DHX15 OS=Homo sapiens GN=DHX15 PE=1 SV=2 - [DHX15_HUMAN]	7.77425	1.51	1	1	1	1	795	90.8752	7.45947
P56192	Methionine--tRNA ligase, cytoplasmic OS=Homo sapiens GN=MARS PE=1 SV=2 - [SYMC_HUMAN]	7.75315	1.22	1	1	1	1	900	101.052	6.16357
Q16576-2	Isoform 2 of Histone-binding protein RBBP7 OS=Homo sapiens GN=RBBP7 - [RBBP7_HUMAN]	7.71893	1.71	1	1	1	1	469	52.2816	5.2749
B5XWM6	N-ethylmaleimide reductase OS=Klebsiella pneumoniae (strain 342) GN=nemA PE=4 SV=1 - [B5XWM6_KLEP3]	7.70949	3.01	1	1	1	1	365	39.4182	6.46826
J3KN16	Proteasome-associated protein ECM29 homolog OS=Homo sapiens GN=KIAA0368 PE=4 SV=1 - [J3KN16_HUMAN]	7.69779	0.79	1	1	1	1	2017	223.552	8.74854
Q96M89	Coiled-coil domain-containing protein 138 OS=Homo sapiens GN=CCDC138 PE=1 SV=1 - [CC138_HUMAN]	7.64704	1.05	1	1	1	1	665	76.1708	8.52881
Q5T091	Protein RER1 OS=Homo sapiens GN=RER1 PE=2 SV=1 - [Q5T091_HUMAN]	7.62846	5.88	2	1	1	1	187	21.0106	8.66064
Q8IWA5-2	Isoform 2 of Choline transporter-like protein 2 OS=Homo sapiens GN=SLC44A2 - [CTL2_HUMAN]	7.60108	1.13	1	1	1	1	711	80.6836	8.20654
Q4A113	Putative UDP-glucose 6-dehydrogenase OS=Staphylococcus saprophyticus subsp. saprophyticus (strain ATCC 15305 / DSM 20229) GN=SSP0068 PE=4 SV=1 - [Q4A113_STAS1]	7.5281	2.99	1	1	1	1	334	38.7426	5.88428
Q9Y3Z3-3	Isoform 3 of Deoxynucleoside triphosphate triphosphohydrolase SAMHD1 OS=Homo sapiens GN=SAMHD1 - [SAMH1_HUMAN]	7.52177	2.7	2	1	1	1	556	63.6355	6.771
E1WSX1	Putative ABC transport system, membrane protein OS=Bacteroides fragilis (strain 638R) GN=BF638R_2993 PE=4 SV=1 - [E1WSX1_BACF6]	7.49128	0.65	1	1	1	1	1074	122.884	9.24658
B5XN95	50S ribosomal protein L4 OS=Klebsiella pneumoniae (strain 342) GN=rplD PE=3 SV=1 - [RL4_KLEP3]	7.48208	3.48	3	1	1	1	201	22.0999	9.72998
D2TS95	Putative CoA-binding protein OS=Citrobacter rodentium (strain ICC168) GN=ROD_10271 PE=4 SV=1 - [D2TS95_CITRI]	7.45342	9.74	1	1	1	1	154	16.7957	8.26514
Q15417	Calponin-3 OS=Homo sapiens GN=CNN3 PE=1 SV=1 - [CNN3_HUMAN]	7.42859	3.04	1	1	1	1	329	36.3908	6.04932
A6VCC6	Probable TonB-dependent receptor OS=Pseudomonas aeruginosa (strain PA7) GN=PSPA7_5381 PE=3 SV=1 - [A6VCC6_PSEA7]	7.35859	1.18	1	1	1	1	764	83.4718	5.68115
F8VXU5	Vacuolar protein sorting-associated protein 29 OS=Homo sapiens GN=VPS29 PE=2 SV=1 - [F8VXU5_HUMAN]	7.3441	4.67	1	1	1	1	214	23.9646	8.17725
P61421	V-type proton ATPase subunit d 1 OS=Homo sapiens GN=ATP6V0D1 PE=1 SV=1 - [VA0D1_HUMAN]	7.33167	3.42	2	1	1	1	351	40.3032	4.99561
Q1R829	Uncharacterized protein OS=Escherichia coli (strain UTI89 / UPEC) GN=ygaM PE=4 SV=1 - [Q1R829_ECOUT]	7.33032	23.01	1	1	1	1	113	12.2801	8.01611
P00395	Cytochrome c oxidase subunit 1 OS=Homo sapiens GN=MT-CO1 PE=1 SV=1 - [COX1_HUMAN]	7.31746	6.04	1	1	1	1	513	57.003	6.69775
P26639-2	Isoform 2 of Threonine--tRNA ligase, cytoplasmic OS=Homo sapiens GN=TARS - [SYTC_HUMAN]	7.30125	1.72	1	1	1	1	756	86.8056	6.771
C4YQE8	Vacuolar protein sorting 26 OS=Candida albicans (strain WO-1) GN=CAWG_02705 PE=4 SV=1 - [C4YQE8_CANAW]	7.28684	2.02	1	1	1	1	347	39.3938	9.12939
O94874	E3 UFM1-protein ligase 1 OS=Homo sapiens GN=UFL1 PE=1 SV=2 - [UFL1_HUMAN]	7.21379	2.9	1	1	1	1	794	89.5398	6.78564
O95197	Reticulon-3 OS=Homo sapiens GN=RTN3 PE=1 SV=2 - [RTN3_HUMAN]	7.21059	1.07	1	1	1	1	1032	112.541	4.95752
Q8WW52	Protein FAM151A OS=Homo sapiens GN=FAM151A PE=2 SV=2 - [F151A_HUMAN]	7.19325	3.59	1	1	1	1	585	63.9871	6.66846
O75694	Nuclear pore complex protein Nup155 OS=Homo sapiens GN=NUP155 PE=1 SV=1 - [NU155_HUMAN]	7.15285	1.58	1	1	1	1	1391	155.1	6.16357
Q046K8	Methionine--tRNA ligase OS=Lactobacillus gasseri (strain ATCC 33323 / DSM 20243) GN=metG PE=3 SV=1 - [Q046K8_LACGA]	7.14806	2.2	1	1	1	1	681	78.0092	7.40088
Q044F3	ABC-type oligopeptide transport system, periplasmic component OS=Lactobacillus gasseri (strain ATCC 33323 / DSM 20243) GN=LGAS_0778 PE=4 SV=1 - [Q044F3_LACGA]	7.14236	1.65	1	1	1	1	605	67.7837	9.68604
O95747	Serine/threonine-protein kinase OSR1 OS=Homo sapiens GN=OXSR1 PE=1 SV=1 - [OXSR1_HUMAN]	7.12696	2.28	1	1	1	1	527	57.9861	6.43018
D5CCD8	Putative ABC transport system ATP-binding protein OS=Enterobacter cloacae subsp. cloacae (strain ATCC 13047 / DSM 30054 / NBRC 13535 / NCDC 279-56) GN=ECL_04577 PE=3 SV=1 - [D5CCD8_ENTCC]	7.12441	2.59	1	1	1	1	270	29.2701	5.68115
Q1R8U0	Uncharacterized protein OS=Escherichia coli (strain UTI89 / UPEC) GN=yfeX PE=4 SV=1 - [Q1R8U0_ECOUT]	7.09287	5.84	1	1	1	1	308	33.9409	5.5415
A8YYQ4	GntP family gluconate:proton (H+) symporter OS=Staphylococcus aureus (strain USA300 / TCH1516) GN=gntP PE=4 SV=1 - [A8YYQ4_STAAT]	7.06367	1.55	1	1	1	1	452	48.0716	8.70459
Q1R2F6	Uncharacterized protein OS=Escherichia coli (strain UTI89 / UPEC) GN=yjiA PE=4 SV=1 - [Q1R2F6_ECOUT]	7.062	5.14	1	1	1	1	331	36.9439	4.93213
Q9P0R6	GSK3-beta interaction protein OS=Homo sapiens GN=GSKIP PE=1 SV=2 - [GSKIP_HUMAN]	7.03647	15.11	1	1	1	1	139	15.6384	4.4751
Q1R8R7	NADP-dependent malate dehydrogenase OS=Escherichia coli (strain UTI89 / UPEC) GN=maeB PE=3 SV=1 - [Q1R8R7_ECOUT]	6.99095	2.5	1	1	1	1	759	82.3908	5.50342
Q6WCQ1-3	Isoform 3 of Myosin phosphatase Rho-interacting protein OS=Homo sapiens GN=MPRIP - [MPRIP_HUMAN]	6.97992	0.9	2	1	1	1	1000	113.978	6.354
Q1R4D5	Putative uroporphyrin-III C-methyltransferase OS=Escherichia coli (strain UTI89 / UPEC) GN=hemX PE=4 SV=1 - [Q1R4D5_ECOUT]	6.94691	3.26	1	1	1	1	399	43.4261	4.75439
P27338	Amine oxidase [flavin-containing] B OS=Homo sapiens GN=MAOB PE=1 SV=3 - [AOFB_HUMAN]	6.88432	2.12	1	1	1	1	520	58.7252	7.50342
P48643	T-complex protein 1 subunit epsilon OS=Homo sapiens GN=CCT5 PE=1 SV=1 - [TCPE_HUMAN]	6.86795	1.48	1	1	1	1	541	59.6328	5.65576
P37268	Squalene synthase OS=Homo sapiens GN=FDFT1 PE=1 SV=1 - [FDFT_HUMAN]	6.84187	3.36	1	1	1	1	417	48.0842	6.53662
D5CDF0	30S ribosomal protein S4 OS=Enterobacter cloacae subsp. cloacae (strain ATCC 13047 / DSM 30054 / NBRC 13535 / NCDC 279-56) GN=rpsD PE=3 SV=1 - [D5CDF0_ENTCC]	6.83289	5.94	3	1	1	1	202	22.9824	10.0229
A6NHU4	Aldo-keto reductase family 1 member C1 OS=Homo sapiens GN=AKR1C1 PE=2 SV=1 - [A6NHU4_HUMAN]	6.81049	13.17	1	1	1	1	205	23.2132	8.51416
Q1R4P7	Uncharacterized protein OS=Escherichia coli (strain UTI89 / UPEC) GN=yidR PE=4 SV=1 - [Q1R4P7_ECOUT]	6.81027	5.53	1	1	1	1	416	46.444	6.11279
Q6UWP8-2	Isoform 2 of Suprabasin OS=Homo sapiens GN=SBSN - [SBSN_HUMAN]	6.80389	5.67	1	1	1	1	247	25.3197	7.07861
P13727	Bone marrow proteoglycan OS=Homo sapiens GN=PRG2 PE=1 SV=2 - [PRG2_HUMAN]	6.79292	5.86	1	1	1	1	222	25.1893	6.75635
D2TLF8	Putative competence-damage protein OS=Citrobacter rodentium (strain ICC168) GN=ROD_31141 PE=4 SV=1 - [D2TLF8_CITRI]	6.75175	14.55	2	1	1	1	165	17.4947	5.2749
Q043M5	Cation transport ATPase OS=Lactobacillus gasseri (strain ATCC 33323 / DSM 20243) GN=LGAS_0962 PE=3 SV=1 - [Q043M5_LACGA]	6.73204	1.86	1	1	1	1	912	101.067	6.40479
Q1RFP3	2,5-diketo-D-gluconic acid reductase A OS=Escherichia coli (strain UTI89 / UPEC) GN=UTI89_C0320 PE=4 SV=1 - [Q1RFP3_ECOUT]	6.72276	8.13	1	1	1	1	283	31.8613	5.68115
Q1R469	3-octaprenyl-4-hydroxybenzoate carboxy-lyase OS=Escherichia coli (strain UTI89 / UPEC) GN=ubiD PE=3 SV=1 - [UBID_ECOUT]	6.7201	6.84	1	1	1	1	497	55.5683	5.50342
E1WTJ2	Putative exported protein OS=Bacteroides fragilis (strain 638R) GN=BF638R_3094 PE=4 SV=1 - [E1WTJ2_BACF6]	6.70246	0.88	1	1	1	1	912	104.043	9.02686
Q5D862	Filaggrin-2 OS=Homo sapiens GN=FLG2 PE=1 SV=1 - [FILA2_HUMAN]	6.69908	0.46	1	1	1	1	2391	247.928	8.30908
Q041U6	Threonine--tRNA ligase OS=Lactobacillus gasseri (strain ATCC 33323 / DSM 20243) GN=thrS PE=3 SV=1 - [SYT_LACGA]	6.68111	1.56	1	1	1	1	643	73.4911	5.2749
B5XU36	SH3 domain protein OS=Klebsiella pneumoniae (strain 342) GN=KPK_0661 PE=4 SV=1 - [B5XU36_KLEP3]	6.66665	5.34	2	1	1	1	206	23.0411	9.42236
P42785-2	Isoform 2 of Lysosomal Pro-X carboxypeptidase OS=Homo sapiens GN=PRCP - [PCP_HUMAN]	6.66259	3.68	1	1	1	1	517	58.0622	7.40088
E3DAJ7	Alcohol dehydrogenase, iron-dependent OS=Gardnerella vaginalis (strain ATCC 14019 / 317) GN=HMPREF0421_21009 PE=4 SV=1 - [E3DAJ7_GARV3]	6.62923	8.51	1	1	1	1	376	41.2018	5.80811
P26447	Protein S100-A4 OS=Homo sapiens GN=S100A4 PE=1 SV=1 - [S10A4_HUMAN]	6.59673	8.91	1	1	1	1	101	11.7207	6.11279
Q043U1	SSU ribosomal protein S1P OS=Lactobacillus gasseri (strain ATCC 33323 / DSM 20243) GN=LGAS_0892 PE=4 SV=1 - [Q043U1_LACGA]	6.58444	2.01	1	1	1	1	399	43.6588	5.26221
B4EUI5	Putative secondary glycine betaine transporter OS=Proteus mirabilis (strain HI4320) GN=betU PE=4 SV=1 - [B4EUI5_PROMH]	6.58079	2.4	2	1	1	1	667	74.6252	6.49365
E7EMK3	Flotillin-2 OS=Homo sapiens GN=FLOT2 PE=2 SV=1 - [E7EMK3_HUMAN]	6.57219	2.48	1	1	1	1	483	53.1036	5.23682
P61077-3	Isoform 3 of Ubiquitin-conjugating enzyme E2 D3 OS=Homo sapiens GN=UBE2D3 - [UB2D3_HUMAN]	6.56136	7.38	1	1	1	1	149	16.8824	7.73779
Q9P2J5	Leucine--tRNA ligase, cytoplasmic OS=Homo sapiens GN=LARS PE=1 SV=2 - [SYLC_HUMAN]	6.55526	0.77	1	1	1	1	1176	134.379	7.29834
P62244	40S ribosomal protein S15a OS=Homo sapiens GN=RPS15A PE=1 SV=2 - [RS15A_HUMAN]	6.50115	6.92	1	1	1	1	130	14.83	10.1255
Q6P589	Tumor necrosis factor alpha-induced protein 8-like protein 2 OS=Homo sapiens GN=TNFAIP8L2 PE=1 SV=1 - [TP8L2_HUMAN]	6.49904	10.87	1	1	1	1	184	20.5429	8.44092
B4DT69	Dihydrolipoyl dehydrogenase OS=Homo sapiens GN=DLD PE=2 SV=1 - [B4DT69_HUMAN]	6.4807	7.16	2	1	1	1	461	49.2514	7.6792
B5XY93	Pyruvate formate-lyase 1-activating enzyme OS=Klebsiella pneumoniae (strain 342) GN=pflA PE=4 SV=1 - [B5XY93_KLEP3]	6.4741	5.69	4	1	1	1	246	28.2529	6.26514
P07919	Cytochrome b-c1 complex subunit 6, mitochondrial OS=Homo sapiens GN=UQCRH PE=1 SV=2 - [QCR6_HUMAN]	6.45863	19.78	1	1	1	1	91	10.7319	4.43701
P13498	Cytochrome b-245 light chain OS=Homo sapiens GN=CYBA PE=1 SV=3 - [CY24A_HUMAN]	6.45115	3.59	1	1	1	1	195	20.9991	9.53955
P19971-2	Isoform 2 of Thymidine phosphorylase OS=Homo sapiens GN=TYMP - [TYPH_HUMAN]	6.42924	5.34	1	1	1	1	487	50.3734	5.52881
Q1RD90	UPF0502 protein YceH OS=Escherichia coli (strain UTI89 / UPEC) GN=yceH PE=3 SV=1 - [YCEH_ECOUT]	6.4136	4.65	1	1	1	1	215	24.1652	5.05908
P12821	Angiotensin-converting enzyme OS=Homo sapiens GN=ACE PE=1 SV=1 - [ACE_HUMAN]	6.37966	1.07	1	1	1	1	1306	149.62	6.39209
P24557	Thromboxane-A synthase OS=Homo sapiens GN=TBXAS1 PE=1 SV=3 - [THAS_HUMAN]	6.35995	3.75	1	1	1	1	533	60.4791	7.62061
P78325-2	Isoform 2 of Disintegrin and metalloproteinase domain-containing protein 8 OS=Homo sapiens GN=ADAM8 - [ADAM8_HUMAN]	6.34767	2.73	1	1	1	1	733	78.7988	7.62061
Q9UIJ7	GTP:AMP phosphotransferase AK3, mitochondrial OS=Homo sapiens GN=AK3 PE=1 SV=4 - [KAD3_HUMAN]	6.33779	6.17	1	1	1	1	227	25.5495	9.15869
Q8TC07	TBC1 domain family member 15 OS=Homo sapiens GN=TBC1D15 PE=1 SV=2 - [TBC15_HUMAN]	6.33429	1.74	1	1	1	1	691	79.4397	5.66846
Q1REF1	UvrABC system protein B OS=Escherichia coli (strain UTI89 / UPEC) GN=uvrB PE=3 SV=1 - [UVRB_ECOUT]	6.31421	5.5	1	1	1	1	673	76.1785	5.23682
Q01432-4	Isoform 2 of AMP deaminase 3 OS=Homo sapiens GN=AMPD3 - [AMPD3_HUMAN]	6.28196	1.42	1	1	1	1	776	89.671	6.84424
P13667	Protein disulfide-isomerase A4 OS=Homo sapiens GN=PDIA4 PE=1 SV=2 - [PDIA4_HUMAN]	6.26426	1.71	1	1	1	1	645	72.887	5.07178
Q1RFC4	N utilization substance protein B homolog OS=Escherichia coli (strain UTI89 / UPEC) GN=nusB PE=3 SV=1 - [NUSB_ECOUT]	6.23485	5.76	1	1	1	1	139	15.6793	7.18115
Q13148-2	Isoform 2 of TAR DNA-binding protein 43 OS=Homo sapiens GN=TARDBP - [TADBP_HUMAN]	6.23323	5.77	1	1	1	1	416	44.9624	6.34131
Q1R571	Cyclic di-GMP binding protein OS=Escherichia coli (strain UTI89 / UPEC) GN=yhjN PE=4 SV=1 - [Q1R571_ECOUT]	6.19985	3.71	1	1	1	1	808	89.627	6.58057
D2TS64	Uncharacterized protein OS=Citrobacter rodentium (strain ICC168) GN=ROD_09961 PE=4 SV=1 - [D2TS64_CITRI]	6.19555	11.16	2	1	1	1	215	23.6389	5.14795
P31944	Caspase-14 OS=Homo sapiens GN=CASP14 PE=1 SV=2 - [CASPE_HUMAN]	6.18735	4.55	1	1	1	1	242	27.662	5.57959
Q1R8G3	Elongation factor 4 OS=Escherichia coli (strain UTI89 / UPEC) GN=lepA PE=3 SV=1 - [LEPA_ECOUT]	6.18369	3.84	1	1	1	1	599	66.4704	5.66846
Q1R9B0	D-erythro-7,8-dihydroneopterin triphosphate epimerase OS=Escherichia coli (strain UTI89 / UPEC) GN=folX PE=4 SV=1 - [Q1R9B0_ECOUT]	6.18182	10	1	1	1	1	120	14.0734	7.06396
H7BY58	Protein-L-isoaspartate O-methyltransferase OS=Homo sapiens GN=PCMT1 PE=2 SV=1 - [H7BY58_HUMAN]	6.17909	5.94	1	1	1	1	286	30.3385	6.72705
P11940	Polyadenylate-binding protein 1 OS=Homo sapiens GN=PABPC1 PE=1 SV=2 - [PABP1_HUMAN]	6.16452	3.77	1	1	1	1	636	70.6259	9.49561
Q1RCM9	Outer-membrane lipoprotein LolB OS=Escherichia coli (strain UTI89 / UPEC) GN=hemM PE=3 SV=1 - [Q1RCM9_ECOUT]	6.1496	6.11	1	1	1	1	229	25.7991	8.88037
Q1R725	Malate synthase G OS=Escherichia coli (strain UTI89 / UPEC) GN=glcB PE=3 SV=1 - [Q1R725_ECOUT]	6.12361	1.8	1	1	1	1	723	80.4998	5.90967
D5CCW6	MltA-interacting MipA family protein OS=Enterobacter cloacae subsp. cloacae (strain ATCC 13047 / DSM 30054 / NBRC 13535 / NCDC 279-56) GN=ECL_02472 PE=4 SV=1 - [D5CCW6_ENTCC]	6.09687	9.27	1	1	1	1	248	27.8715	5.46533
B3KSH1	Eukaryotic translation initiation factor 3 subunit F OS=Homo sapiens GN=EIF3F PE=2 SV=1 - [B3KSH1_HUMAN]	6.08991	5.11	1	1	1	1	372	39.1219	5.45264
Q49WN4	Putative GTPase OS=Staphylococcus saprophyticus subsp. saprophyticus (strain ATCC 15305 / DSM 20229) GN=SSP1680 PE=4 SV=1 - [Q49WN4_STAS1]	6.0792	1.3	1	1	1	1	615	69.4204	4.93213
D5CH32	Bis(5'-nucleosyl)-tetraphosphatase, symmetrical OS=Enterobacter cloacae subsp. cloacae (strain ATCC 13047 / DSM 30054 / NBRC 13535 / NCDC 279-56) GN=apaH PE=3 SV=1 - [D5CH32_ENTCC]	6.02941	6.38	3	1	1	1	282	31.3897	5.04639
E9PMS6	LIM domain only protein 7 OS=Homo sapiens GN=LMO7 PE=2 SV=1 - [E9PMS6_HUMAN]	6.02929	0.71	3	1	1	1	1275	145.334	7.29834
Q7Z4W1	L-xylulose reductase OS=Homo sapiens GN=DCXR PE=1 SV=2 - [DCXR_HUMAN]	5.99924	11.48	1	1	1	1	244	25.8966	8.104
J3KNQ3	26S proteasome non-ATPase regulatory subunit 13 OS=Homo sapiens GN=PSMD13 PE=4 SV=1 - [J3KNQ3_HUMAN]	5.99078	3.44	1	1	1	1	349	39.8045	5.56689
Q9Y3I0	tRNA-splicing ligase RtcB homolog OS=Homo sapiens GN=C22orf28 PE=1 SV=1 - [RTCB_HUMAN]	5.95073	1.39	1	1	1	1	505	55.1749	7.2251
Q1RDM0	Cytochrome c-type protein TorC OS=Escherichia coli (strain UTI89 / UPEC) GN=torC PE=4 SV=1 - [Q1RDM0_ECOUT]	5.89576	2.96	1	1	1	1	406	45.3067	8.03076
Q8WVN6	Secreted and transmembrane protein 1 OS=Homo sapiens GN=SECTM1 PE=1 SV=2 - [SCTM1_HUMAN]	5.88153	7.66	1	1	1	1	248	27.0217	7.43018
Q1R487	Putative carboxymethylenebutenolidase OS=Escherichia coli (strain UTI89 / UPEC) GN=UTI89_C4410 PE=4 SV=1 - [Q1R487_ECOUT]	5.85035	7.9	1	1	1	1	291	31.7759	6.1001
Q02487	Desmocollin-2 OS=Homo sapiens GN=DSC2 PE=1 SV=1 - [DSC2_HUMAN]	5.84087	1.66	1	1	1	1	901	99.8987	5.33838
Q1R6V5	Ferric enterobactin transport ATP-binding protein fepC OS=Escherichia coli (strain UTI89 / UPEC) GN=UTI89_C3462 PE=4 SV=1 - [Q1R6V5_ECOUT]	5.84059	5.2	1	1	1	1	269	29.9129	7.62061
Q1RGH2	Non-specific ribonucleoside hydrolase RihC OS=Escherichia coli (strain UTI89 / UPEC) GN=rihC PE=3 SV=1 - [RIHC_ECOUT]	5.82743	8.22	1	1	1	1	304	32.5788	5.19873
Q1R3N9	tRNA-dihydrouridine synthase OS=Escherichia coli (strain UTI89 / UPEC) GN=yjbN PE=3 SV=1 - [Q1R3N9_ECOUT]	5.80356	6.65	1	1	1	1	331	36.8795	6.52197
B6SEH9	HERV-V_19q13.41 provirus ancestral Env polyprotein 2 OS=Homo sapiens GN=ERVV-2 PE=2 SV=1 - [ERVV2_HUMAN]	5.78068	6.17	1	1	1	1	535	59.2787	8.52881
B5Y2Y9	Putative transporter OS=Klebsiella pneumoniae (strain 342) GN=KPK_5055 PE=4 SV=1 - [B5Y2Y9_KLEP3]	5.77597	4.04	3	1	1	1	445	49.4678	4.91943
I0DQA2	Anti-RNA polymerase sigma factor SigE OS=Providencia stuartii (strain MRSN 2154) GN=S70_03155 PE=4 SV=1 - [I0DQA2_PROSM]	5.75032	8.65	1	1	1	1	208	23.1885	4.67822
Q1R638	50S ribosomal protein L17 OS=Escherichia coli (strain UTI89 / UPEC) GN=rplQ PE=3 SV=1 - [RL17_ECOUT]	5.74019	7.87	6	1	1	1	127	14.3557	11.0483
Q1R994	tRNA pseudouridine synthase A OS=Escherichia coli (strain UTI89 / UPEC) GN=truA PE=3 SV=1 - [TRUA_ECOUT]	5.73767	5.56	3	1	1	1	270	30.3934	8.54346
Q1RAA0	Putative phosphotriesterase-related protein OS=Escherichia coli (strain UTI89 / UPEC) GN=UTI89_C2246 PE=4 SV=1 - [Q1RAA0_ECOUT]	5.72918	10.17	1	1	1	1	344	37.7402	5.21143
Q99653	Calcineurin B homologous protein 1 OS=Homo sapiens GN=CHP1 PE=1 SV=3 - [CHP1_HUMAN]	5.71898	8.21	1	1	1	1	195	22.4423	5.09717
D2TR80	ATP-dependent Clp protease adapter protein ClpS OS=Citrobacter rodentium (strain ICC168) GN=clpS PE=3 SV=1 - [D2TR80_CITRI]	5.67868	18.87	1	1	1	1	106	12.1131	5.22412
Q5T749	Keratinocyte proline-rich protein OS=Homo sapiens GN=KPRP PE=1 SV=1 - [KPRP_HUMAN]	5.66376	1.73	1	1	1	1	579	64.0932	8.26514
P32942	Intercellular adhesion molecule 3 OS=Homo sapiens GN=ICAM3 PE=1 SV=2 - [ICAM3_HUMAN]	5.65882	1.28	1	1	1	1	547	59.5028	5.42725
Q042A2	Negative regulator of genetic competence, sporulation and motility OS=Lactobacillus gasseri (strain ATCC 33323 / DSM 20243) GN=LGAS_1358 PE=3 SV=1 - [Q042A2_LACGA]	5.63471	3.69	1	1	1	1	217	24.6983	4.77979
P00491	Purine nucleoside phosphorylase OS=Homo sapiens GN=PNP PE=1 SV=2 - [PNPH_HUMAN]	5.6255	3.46	1	1	1	1	289	32.0972	6.94678
P83731	60S ribosomal protein L24 OS=Homo sapiens GN=RPL24 PE=1 SV=1 - [RL24_HUMAN]	5.60405	5.1	1	1	1	1	157	17.7679	11.2534
P12532-2	Isoform 2 of Creatine kinase U-type, mitochondrial OS=Homo sapiens GN=CKMT1A - [KCRU_HUMAN]	5.60322	2.9	1	1	1	1	448	50.3889	8.6167
Q043Y5	Fumarate reductase, flavoprotein subunit OS=Lactobacillus gasseri (strain ATCC 33323 / DSM 20243) GN=LGAS_0848 PE=4 SV=1 - [Q043Y5_LACGA]	5.6027	2.84	1	1	1	1	457	49.7155	6.29053
P21695	Glycerol-3-phosphate dehydrogenase [NAD(+)], cytoplasmic OS=Homo sapiens GN=GPD1 PE=1 SV=4 - [GPDA_HUMAN]	5.60145	9.17	1	1	1	1	349	37.5433	6.17627
O00264	Membrane-associated progesterone receptor component 1 OS=Homo sapiens GN=PGRMC1 PE=1 SV=3 - [PGRC1_HUMAN]	5.59754	15.9	1	1	1	1	195	21.6578	4.70361
Q9H2C0	Gigaxonin OS=Homo sapiens GN=GAN PE=1 SV=1 - [GAN_HUMAN]	5.5973	3.69	1	1	1	1	597	67.5947	5.84619
C4YHQ6	ADP-ribosylation factor 1 OS=Candida albicans (strain WO-1) GN=CAWG_03605 PE=3 SV=1 - [C4YHQ6_CANAW]	5.58449	5.95	1	1	1	1	185	20.6496	5.09717
I0DSQ5	Alkaline phosphatase OS=Providencia stuartii (strain MRSN 2154) GN=S70_07520 PE=3 SV=1 - [I0DSQ5_PROSM]	5.58064	1.46	1	1	1	1	479	50.7964	6.21436
Q9NZZ3	Charged multivesicular body protein 5 OS=Homo sapiens GN=CHMP5 PE=1 SV=1 - [CHMP5_HUMAN]	5.55615	12.33	1	1	1	1	219	24.5554	4.83057
B5XZA9	Galactose-1-phosphate uridylyltransferase OS=Klebsiella pneumoniae (strain 342) GN=galT PE=3 SV=1 - [B5XZA9_KLEP3]	5.54185	2.59	1	1	1	1	348	39.5733	6.32861
Q9UL25	Ras-related protein Rab-21 OS=Homo sapiens GN=RAB21 PE=1 SV=3 - [RAB21_HUMAN]	5.53923	4.89	1	1	1	1	225	24.3323	7.94287
Q9NUT2	ATP-binding cassette sub-family B member 8, mitochondrial OS=Homo sapiens GN=ABCB8 PE=1 SV=3 - [ABCB8_HUMAN]	5.53363	1.09	2	1	1	1	735	79.9379	8.98291
Q1RC95	Uncharacterized protein OS=Escherichia coli (strain UTI89 / UPEC) GN=yciN PE=4 SV=1 - [Q1RC95_ECOUT]	5.531	10.84	1	1	1	1	83	9.37981	5.73193
D2TNH8	(Dimethylallyl)adenosine tRNA methylthiotransferase MiaB OS=Citrobacter rodentium (strain ICC168) GN=miaB PE=3 SV=1 - [D2TNH8_CITRI]	5.51531	5.06	2	1	1	1	474	53.6221	5.38916
E3D9Q7	Lactate/malate dehydrogenase, NAD binding domain protein OS=Gardnerella vaginalis (strain ATCC 14019 / 317) GN=HMPREF0421_20719 PE=4 SV=1 - [E3D9Q7_GARV3]	5.47903	7.49	1	1	1	1	307	33.9291	5.2749
P51649-2	Isoform 2 of Succinate-semialdehyde dehydrogenase, mitochondrial OS=Homo sapiens GN=ALDH5A1 - [SSDH_HUMAN]	5.47837	5.66	1	1	1	1	548	58.6161	8.08936
Q13907-2	Isoform 2 of Isopentenyl-diphosphate Delta-isomerase 1 OS=Homo sapiens GN=IDI1 - [IDI1_HUMAN]	5.4638	6.69	1	1	1	1	284	32.4647	7.88428
Q1RD69	Uncharacterized protein OS=Escherichia coli (strain UTI89 / UPEC) GN=yceD PE=4 SV=1 - [Q1RD69_ECOUT]	5.45837	8.09	1	1	1	1	173	19.3026	4.55127
D5CF70	Integration host factor subunit beta OS=Enterobacter cloacae subsp. cloacae (strain ATCC 13047 / DSM 30054 / NBRC 13535 / NCDC 279-56) GN=ihfB PE=3 SV=1 - [D5CF70_ENTCC]	5.45508	10.53	1	1	1	1	95	10.7386	9.34912
E9PIR1	Rho GTPase-activating protein 27 OS=Homo sapiens GN=ARHGAP27 PE=2 SV=1 - [E9PIR1_HUMAN]	5.44816	1.5	2	1	1	1	867	96.042	5.78271
O15254	Peroxisomal acyl-coenzyme A oxidase 3 OS=Homo sapiens GN=ACOX3 PE=1 SV=2 - [ACOX3_HUMAN]	5.44005	2	1	1	1	1	700	77.5798	7.25439
E3D8H8	Putative phosphonate C-P lyase system protein PhnK OS=Gardnerella vaginalis (strain ATCC 14019 / 317) GN=HMPREF0421_20288 PE=3 SV=1 - [E3D8H8_GARV3]	5.43583	3.8	1	1	1	1	631	69.5713	5.59229
E3DA47	Probable transcriptional regulatory protein HMPREF0421_20859 OS=Gardnerella vaginalis (strain ATCC 14019 / 317) GN=HMPREF0421_20859 PE=3 SV=1 - [E3DA47_GARV3]	5.41763	7.14	1	1	1	1	252	27.1024	4.7417
O15511-2	Isoform 2 of Actin-related protein 2/3 complex subunit 5 OS=Homo sapiens GN=ARPC5 - [ARPC5_HUMAN]	5.40853	7.79	1	1	1	1	154	16.6205	6.02393
P48059-3	Isoform 3 of LIM and senescent cell antigen-like-containing domain protein 1 OS=Homo sapiens GN=LIMS1 - [LIMS1_HUMAN]	5.38407	3.1	1	1	1	1	387	44.3604	8.01611
Q1R301	Uncharacterized protein OS=Escherichia coli (strain UTI89 / UPEC) GN=yjgK PE=4 SV=1 - [Q1R301_ECOUT]	5.38214	20.67	1	1	1	1	150	16.7607	5.35107
Q13618	Cullin-3 OS=Homo sapiens GN=CUL3 PE=1 SV=2 - [CUL3_HUMAN]	5.37729	1.3	1	1	1	1	768	88.8735	8.48486
Q1RG94	Cell division protein ZapD OS=Escherichia coli (strain UTI89 / UPEC) GN=zapD PE=3 SV=1 - [ZAPD_ECOUT]	5.37545	4.45	1	1	1	1	247	28.2598	6.78564
A6NE09	40S ribosomal protein SA OS=Homo sapiens GN=RPSAP58 PE=2 SV=1 - [A6NE09_HUMAN]	5.34469	3.73	1	1	1	1	295	32.8884	4.86865
Q1RD51	HIT-like protein YcfF OS=Escherichia coli (strain UTI89 / UPEC) GN=ycfF PE=4 SV=1 - [Q1RD51_ECOUT]	5.31133	10.92	1	1	1	1	119	13.1798	5.90967
P49189	4-trimethylaminobutyraldehyde dehydrogenase OS=Homo sapiens GN=ALDH9A1 PE=1 SV=3 - [AL9A1_HUMAN]	5.3111	3.24	1	1	1	1	494	53.767	5.87158
E3D8A3	Ribonucleoside-diphosphate reductase subunit beta OS=Gardnerella vaginalis (strain ATCC 14019 / 317) GN=HMPREF0421_21333 PE=3 SV=1 - [E3D8A3_GARV3]	5.29318	6.87	1	1	1	1	364	41.6874	4.91943
Q12912	Lymphoid-restricted membrane protein OS=Homo sapiens GN=LRMP PE=1 SV=3 - [LRMP_HUMAN]	5.26481	3.24	1	1	1	1	555	62.0831	5.84619
P24071	Immunoglobulin alpha Fc receptor OS=Homo sapiens GN=FCAR PE=1 SV=1 - [FCAR_HUMAN]	5.26209	10.8	1	1	1	1	287	32.2442	6.91748
D6RE79	Major facilitator superfamily domain-containing protein 10 OS=Homo sapiens GN=MFSD10 PE=2 SV=1 - [D6RE79_HUMAN]	5.24404	2.71	1	1	1	1	480	50.3986	9.68604
C4YKE4	Putative uncharacterized protein OS=Candida albicans (strain WO-1) GN=CAWG_05946 PE=4 SV=1 - [C4YKE4_CANAW]	5.2427	2.89	1	1	1	1	485	55.6161	4.99561
P10606	Cytochrome c oxidase subunit 5B, mitochondrial OS=Homo sapiens GN=COX5B PE=1 SV=2 - [COX5B_HUMAN]	5.23537	9.3	1	1	1	1	129	13.6869	8.80713
Q96HY6	DDRGK domain-containing protein 1 OS=Homo sapiens GN=DDRGK1 PE=1 SV=2 - [DDRGK_HUMAN]	5.22479	5.41	1	1	1	1	314	35.5895	5.12256
Q1R808	Glutamate--cysteine ligase OS=Escherichia coli (strain UTI89 / UPEC) GN=gshA PE=3 SV=1 - [GSH1_ECOUT]	5.20576	3.67	1	1	1	1	518	58.2323	5.38916
D5CDJ4	Putative ABC transporter ATP-binding protein OS=Enterobacter cloacae subsp. cloacae (strain ATCC 13047 / DSM 30054 / NBRC 13535 / NCDC 279-56) GN=ECL_04718 PE=3 SV=1 - [D5CDJ4_ENTCC]	5.1982	1.58	2	1	1	1	634	71.4847	5.59229
E3D7B9	Glutamyl-tRNA(Gln) amidotransferase subunit A OS=Gardnerella vaginalis (strain ATCC 14019 / 317) GN=gatA PE=3 SV=1 - [E3D7B9_GARV3]	5.19514	3.51	1	1	1	1	513	54.1706	5.21143
F2I7K5	Putative KHG/KDPG aldolase OS=Aerococcus urinae (strain ACS-120-V-Col10a) GN=HMPREF9243_1798 PE=4 SV=1 - [F2I7K5_AERUA]	5.19392	4.33	1	1	1	1	208	22.2024	4.58936
E9PCV0	Beta-glucuronidase OS=Homo sapiens GN=GUSB PE=2 SV=1 - [E9PCV0_HUMAN]	5.18585	5.15	3	1	1	1	505	58.3082	6.99072
B4DI85	ADP-ribosylation factor-like 8B, isoform CRA_a OS=Homo sapiens GN=ARL8B PE=2 SV=1 - [B4DI85_HUMAN]	5.18324	8.59	1	1	1	1	163	18.6297	5.98584
Q1R5Q2	Phosphoglycolate phosphatase OS=Escherichia coli (strain UTI89 / UPEC) GN=gph PE=3 SV=1 - [Q1R5Q2_ECOUT]	5.17746	10.32	1	1	1	1	252	27.371	4.71631
F5H2F4	C-1-tetrahydrofolate synthase, cytoplasmic OS=Homo sapiens GN=MTHFD1 PE=2 SV=1 - [F5H2F4_HUMAN]	5.16101	1.18	1	1	1	1	1020	110.544	8.42627
Q833J0	Triosephosphate isomerase OS=Enterococcus faecalis (strain ATCC 700802 / V583) GN=tpiA PE=3 SV=1 - [TPIS_ENTFA]	5.16082	10.76	1	1	1	1	251	26.8985	4.70361
P18621-3	Isoform 3 of 60S ribosomal protein L17 OS=Homo sapiens GN=RPL17 - [RL17_HUMAN]	5.12361	4.39	1	1	1	1	228	26.3557	10.0962
K7EIX4	Metalloproteinase inhibitor 2 OS=Homo sapiens GN=TIMP2 PE=4 SV=1 - [K7EIX4_HUMAN]	5.09422	18.35	2	1	1	1	109	12.1969	7.62061
Q1R6E1	Uncharacterized protein OS=Escherichia coli (strain UTI89 / UPEC) GN=yrbD PE=4 SV=1 - [Q1R6E1_ECOUT]	5.09415	9.04	1	1	1	1	188	20.1414	4.85596
L7ZEL6	Putative mechanosensitive channel OS=Serratia marcescens WW4 GN=yjeP PE=4 SV=1 - [L7ZEL6_SERMA]	5.09281	0.63	1	1	1	1	1115	125.062	7.43018
Q8NFV4-6	Isoform 6 of Alpha/beta hydrolase domain-containing protein 11 OS=Homo sapiens GN=ABHD11 - [ABHDB_HUMAN]	5.08402	8.14	2	1	1	1	258	28.4548	10.0669
Q8E2H2	ATP-dependent zinc metalloprotease FtsH OS=Streptococcus agalactiae serotype V (strain ATCC BAA-611 / 2603 V/R) GN=ftsH PE=3 SV=1 - [Q8E2H2_STRA5]	5.07735	1.22	2	1	1	1	658	71.6349	6.78564
D3I4D1	DNA-binding response regulator RprY OS=Prevotella melaninogenica D18 GN=HMPREF0660_00746 PE=4 SV=1 - [D3I4D1_9BACT]	5.06547	8.94	1	1	1	1	235	27.0731	5.78271
Q8IZ83-3	Isoform 3 of Aldehyde dehydrogenase family 16 member A1 OS=Homo sapiens GN=ALDH16A1 - [A16A1_HUMAN]	5.06017	1.6	2	1	1	1	751	79.8671	7.57666
P27635	60S ribosomal protein L10 OS=Homo sapiens GN=RPL10 PE=1 SV=4 - [RL10_HUMAN]	5.04732	3.74	1	1	1	1	214	24.5879	10.0815
P07360	Complement component C8 gamma chain OS=Homo sapiens GN=C8G PE=1 SV=3 - [CO8G_HUMAN]	4.99853	8.42	1	1	1	1	202	22.2635	8.30908
P57678	Gem-associated protein 4 OS=Homo sapiens GN=GEMIN4 PE=1 SV=2 - [GEMI4_HUMAN]	4.9908	0.66	1	1	1	1	1058	119.96	6.03662
P48960	CD97 antigen OS=Homo sapiens GN=CD97 PE=1 SV=4 - [CD97_HUMAN]	4.98933	1.92	1	1	1	1	835	91.8091	6.87354
Q8IWB1	Inositol 1,4,5-trisphosphate receptor-interacting protein OS=Homo sapiens GN=ITPRIP PE=1 SV=1 - [IPRI_HUMAN]	4.98105	3.11	1	1	1	1	547	62.0194	5.88428
Q046C0	50S ribosomal protein L22 OS=Lactobacillus gasseri (strain ATCC 33323 / DSM 20243) GN=rplV PE=3 SV=1 - [RL22_LACGA]	4.96041	11.97	1	1	1	1	117	12.7629	9.99365
Q01459	Di-N-acetylchitobiase OS=Homo sapiens GN=CTBS PE=1 SV=1 - [DIAC_HUMAN]	4.94351	3.9	1	1	1	1	385	43.7316	6.63916
Q15125	3-beta-hydroxysteroid-Delta(8),Delta(7)-isomerase OS=Homo sapiens GN=EBP PE=1 SV=3 - [EBP_HUMAN]	4.93759	4.35	1	1	1	1	230	26.3358	7.89893
Q96BM9	ADP-ribosylation factor-like protein 8A OS=Homo sapiens GN=ARL8A PE=1 SV=1 - [ARL8A_HUMAN]	4.92787	9.14	1	1	1	1	186	21.402	7.76709
P54793	Arylsulfatase F OS=Homo sapiens GN=ARSF PE=1 SV=4 - [ARSF_HUMAN]	4.91337	1.86	1	1	1	1	590	65.897	7.21045
Q86UT6	NLR family member X1 OS=Homo sapiens GN=NLRX1 PE=1 SV=1 - [NLRX1_HUMAN]	4.91267	1.03	1	1	1	1	975	107.548	7.37158
Q1RFD2	Protein-export membrane protein SecF OS=Escherichia coli (strain UTI89 / UPEC) GN=secF PE=3 SV=1 - [Q1RFD2_ECOUT]	4.89932	3.85	1	1	1	1	338	36.8832	5.49072
Q1RFS7	Gamma-glutamyl phosphate reductase OS=Escherichia coli (strain UTI89 / UPEC) GN=proA PE=3 SV=1 - [PROA_ECOUT]	4.89334	3.12	1	1	1	1	417	44.5481	5.64307
Q1RB28	Conserved protein YdjA OS=Escherichia coli (strain UTI89 / UPEC) GN=ydjA PE=4 SV=1 - [Q1RB28_ECOUT]	4.87885	7.94	1	1	1	1	189	20.6754	7.34229
Q8NFQ8	Torsin-1A-interacting protein 2 OS=Homo sapiens GN=TOR1AIP2 PE=1 SV=1 - [TOIP2_HUMAN]	4.87402	2.13	1	1	1	1	470	51.2322	4.95752
E9PRY8	Elongation factor 1-delta OS=Homo sapiens GN=EEF1D PE=2 SV=1 - [E9PRY8_HUMAN]	4.85523	3.44	1	1	1	1	697	76.5229	7.04932
Q1RCQ9	Fatty acid metabolism regulator protein OS=Escherichia coli (strain UTI89 / UPEC) GN=fadR PE=3 SV=1 - [FADR_ECOUT]	4.85246	3.77	1	1	1	1	239	26.9519	7.02002
P19525-2	Isoform 2 of Interferon-induced, double-stranded RNA-activated protein kinase OS=Homo sapiens GN=EIF2AK2 - [E2AK2_HUMAN]	4.84129	2.35	2	1	1	1	510	57.3552	8.03076
Q045V6	50S ribosomal protein L10 OS=Lactobacillus gasseri (strain ATCC 33323 / DSM 20243) GN=rplJ PE=3 SV=1 - [Q045V6_LACGA]	4.83995	8.42	1	1	1	1	190	20.8211	5.36377
Q1RDU8	Cytidylate kinase OS=Escherichia coli (strain UTI89 / UPEC) GN=cmk PE=3 SV=1 - [KCY_ECOUT]	4.82462	11.89	1	1	1	1	227	24.7311	5.84619
Q5T9B7	Adenylate kinase isoenzyme 1 OS=Homo sapiens GN=AK1 PE=2 SV=1 - [Q5T9B7_HUMAN]	4.82251	6.67	1	1	1	1	210	23.3961	8.60205
O75629	Protein CREG1 OS=Homo sapiens GN=CREG1 PE=1 SV=1 - [CREG1_HUMAN]	4.81811	9.55	1	1	1	1	220	24.0593	7.59131
B0YIW6	Archain 1, isoform CRA_a OS=Homo sapiens GN=ARCN1 PE=2 SV=1 - [B0YIW6_HUMAN]	4.81664	1.99	1	1	1	1	552	61.5873	5.84619
E3D9B2	Acetate kinase OS=Gardnerella vaginalis (strain ATCC 14019 / 317) GN=ackA PE=3 SV=1 - [E3D9B2_GARV3]	4.80366	3.38	1	1	1	1	414	44.6169	5.8208
P12955-2	Isoform 2 of Xaa-Pro dipeptidase OS=Homo sapiens GN=PEPD - [PEPD_HUMAN]	4.78353	6.19	2	1	1	1	452	49.6584	5.90967
Q9GZN4	Brain-specific serine protease 4 OS=Homo sapiens GN=PRSS22 PE=1 SV=1 - [BSSP4_HUMAN]	4.76341	4.73	1	1	1	1	317	33.7101	7.60596
Q046C8	30S ribosomal protein S7 OS=Lactobacillus gasseri (strain ATCC 33323 / DSM 20243) GN=rpsG PE=3 SV=1 - [RS7_LACGA]	4.75541	6.41	1	1	1	1	156	17.7703	9.72998
D6RCD0	Estradiol 17-beta-dehydrogenase 11 OS=Homo sapiens GN=HSD17B11 PE=2 SV=1 - [D6RCD0_HUMAN]	4.73891	3.52	2	1	1	1	256	28.0562	9.46631
Q9Y376	Calcium-binding protein 39 OS=Homo sapiens GN=CAB39 PE=1 SV=1 - [CAB39_HUMAN]	4.73838	2.64	1	1	1	1	341	39.8437	6.88818
E3D812	Glutamate--tRNA ligase OS=Gardnerella vaginalis (strain ATCC 14019 / 317) GN=gltX PE=3 SV=1 - [E3D812_GARV3]	4.71964	1.92	1	1	1	1	520	58.7057	5.10986
P09668	Pro-cathepsin H OS=Homo sapiens GN=CTSH PE=1 SV=4 - [CATH_HUMAN]	4.66288	3.28	1	1	1	1	335	37.369	8.07471
P60985	Keratinocyte differentiation-associated protein OS=Homo sapiens GN=KRTDAP PE=1 SV=1 - [KTDAP_HUMAN]	4.66118	15.15	1	1	1	1	99	11.0429	7.41553
B5XNH0	Ribonuclease 3 OS=Klebsiella pneumoniae (strain 342) GN=rnc PE=3 SV=1 - [RNC_KLEP3]	4.65511	3.98	2	1	1	1	226	25.5413	6.96143
Q93009	Ubiquitin carboxyl-terminal hydrolase 7 OS=Homo sapiens GN=USP7 PE=1 SV=2 - [UBP7_HUMAN]	4.65339	0.73	1	1	1	1	1102	128.22	5.5542
I0DUE3	Membrane protein insertase YidC OS=Providencia stuartii (strain MRSN 2154) GN=yidC PE=3 SV=1 - [I0DUE3_PROSM]	4.65122	1.28	1	1	1	1	549	61.9727	6.96143
P09758	Tumor-associated calcium signal transducer 2 OS=Homo sapiens GN=TACSTD2 PE=1 SV=3 - [TACD2_HUMAN]	4.62819	4.95	1	1	1	1	323	35.6866	8.86572
Q15046-2	Isoform Mitochondrial of Lysine--tRNA ligase OS=Homo sapiens GN=KARS - [SYK_HUMAN]	4.5963	1.12	1	1	1	1	625	71.4514	6.81494
P55010	Eukaryotic translation initiation factor 5 OS=Homo sapiens GN=EIF5 PE=1 SV=2 - [IF5_HUMAN]	4.58107	2.09	1	1	1	1	431	49.1918	5.57959
E9PL01	Signal peptidase complex subunit 2 OS=Homo sapiens GN=SPCS2 PE=2 SV=1 - [E9PL01_HUMAN]	4.57365	5.73	2	1	1	1	157	17.0166	8.95361
Q9H4G4	Golgi-associated plant pathogenesis-related protein 1 OS=Homo sapiens GN=GLIPR2 PE=1 SV=3 - [GAPR1_HUMAN]	4.56598	14.29	1	1	1	1	154	17.2075	9.40771
Q1RCK9	Nitrate reductase 1 delta subunit OS=Escherichia coli (strain UTI89 / UPEC) GN=narJ PE=4 SV=1 - [Q1RCK9_ECOUT]	4.5552	11.02	1	1	1	1	236	26.4325	4.89404
Q9H6X2	Anthrax toxin receptor 1 OS=Homo sapiens GN=ANTXR1 PE=1 SV=2 - [ANTR1_HUMAN]	4.50431	3.9	1	1	1	1	564	62.749	7.60596
E3D9Z8	Ribosome-recycling factor OS=Gardnerella vaginalis (strain ATCC 14019 / 317) GN=frr PE=3 SV=1 - [E3D9Z8_GARV3]	4.487	5.43	1	1	1	1	184	20.2956	5.57959
B4F1J2	50S ribosomal protein L29 OS=Proteus mirabilis (strain HI4320) GN=rpmC PE=3 SV=1 - [RL29_PROMH]	4.4867	22.22	3	1	1	1	63	7.26902	10.272
B5Y0U1	ATP-dependent Clp protease ATP-binding subunit ClpX OS=Klebsiella pneumoniae (strain 342) GN=clpX PE=3 SV=1 - [CLPX_KLEP3]	4.48531	4.72	4	1	1	1	424	46.3092	5.42725
D2TTZ3	Putative ABC transporter ATP-binding protein OS=Citrobacter rodentium (strain ICC168) GN=ROD_24821 PE=3 SV=1 - [D2TTZ3_CITRI]	4.48388	1.39	1	1	1	1	502	55.3682	7.78174
P13807	Glycogen [starch] synthase, muscle OS=Homo sapiens GN=GYS1 PE=1 SV=2 - [GYS1_HUMAN]	4.47088	1.09	1	1	1	1	737	83.7325	6.17627
B4F1K1	30S ribosomal protein S5 OS=Proteus mirabilis (strain HI4320) GN=rpsE PE=3 SV=1 - [B4F1K1_PROMH]	4.46794	4.22	5	1	1	1	166	17.5874	10.272
Q1R6A5	Serine endoprotease DegQ OS=Escherichia coli (strain UTI89 / UPEC) GN=degQ PE=4 SV=1 - [Q1R6A5_ECOUT]	4.44123	2.99	1	1	1	1	469	48.7519	6.66846
Q9Y5Z4	Heme-binding protein 2 OS=Homo sapiens GN=HEBP2 PE=1 SV=1 - [HEBP2_HUMAN]	4.41787	6.34	1	1	1	1	205	22.8612	4.62744
Q1RGJ7	UPF0246 protein YaaA OS=Escherichia coli (strain UTI89 / UPEC) GN=yaaA PE=3 SV=1 - [YAAA_ECOUT]	4.40665	5.04	1	1	1	1	258	29.5503	8.20654
D5C6Z9	Glycine cleavage system transcriptional repressor OS=Enterobacter cloacae subsp. cloacae (strain ATCC 13047 / DSM 30054 / NBRC 13535 / NCDC 279-56) GN=ECL_03777 PE=4 SV=1 - [D5C6Z9_ENTCC]	4.39697	6.88	2	1	1	1	189	20.6714	5.13525
Q5VV89	Microsomal glutathione S-transferase 3 OS=Homo sapiens GN=MGST3 PE=2 SV=1 - [Q5VV89_HUMAN]	4.38172	7.83	1	1	1	1	166	18.4046	9.96436
E3D6X8	ATP synthase, delta/epsilon subunit, beta-sandwich domain protein OS=Gardnerella vaginalis (strain ATCC 14019 / 317) GN=HMPREF0421_20002 PE=4 SV=1 - [E3D6X8_GARV3]	4.38114	28.85	1	1	1	1	104	11.1608	6.52197
D5CDG4	50S ribosomal protein L14 OS=Enterobacter cloacae subsp. cloacae (strain ATCC 13047 / DSM 30054 / NBRC 13535 / NCDC 279-56) GN=rplN PE=3 SV=1 - [D5CDG4_ENTCC]	4.36306	7.69	5	1	1	1	117	12.8161	10.5942
A2A3R7	40S ribosomal protein S6 OS=Homo sapiens GN=RPS6 PE=2 SV=1 - [A2A3R7_HUMAN]	4.36166	16.48	2	1	1	1	91	10.4084	5.47803
I0DZK4	Uncharacterized protein OS=Providencia stuartii (strain MRSN 2154) GN=S70_19895 PE=4 SV=1 - [I0DZK4_PROSM]	4.35563	1.48	1	1	1	1	474	52.6962	8.71924
Q1R5J1	Low-affinity gluconate transport permease protein OS=Escherichia coli (strain UTI89 / UPEC) GN=gntU PE=4 SV=1 - [Q1R5J1_ECOUT]	4.35464	2.47	1	1	1	1	446	46.4128	7.02002
B1AKZ3	Astrocytic phosphoprotein PEA-15 OS=Homo sapiens GN=PEA15 PE=2 SV=1 - [B1AKZ3_HUMAN]	4.35418	11.26	1	1	1	1	151	17.2958	4.89404
P08253	72 kDa type IV collagenase OS=Homo sapiens GN=MMP2 PE=1 SV=2 - [MMP2_HUMAN]	4.34368	1.06	1	1	1	1	660	73.8347	5.46533
E1WPJ2	Putative TonB-linked outer membrane protein OS=Bacteroides fragilis (strain 638R) GN=BF638R_4108 PE=3 SV=1 - [E1WPJ2_BACF6]	4.31994	4.01	2	1	1	1	998	109.407	5.56689
Q08AH3	Acyl-coenzyme A synthetase ACSM2A, mitochondrial OS=Homo sapiens GN=ACSM2A PE=1 SV=2 - [ACS2A_HUMAN]	4.31921	1.39	1	1	1	1	577	64.1818	8.08936
B5Y1J0	Acyl-[acyl-carrier-protein]--UDP-N-acetylglucosamine O-acyltransferase OS=Klebsiella pneumoniae (strain 342) GN=lpxA PE=3 SV=1 - [LPXA_KLEP3]	4.31632	3.82	3	1	1	1	262	28.0905	6.94678
P36952	Serpin B5 OS=Homo sapiens GN=SERPINB5 PE=1 SV=2 - [SPB5_HUMAN]	4.30779	2.4	1	1	1	1	375	42.0734	6.04932
Q1R7P8	NADPH-dependent 7-cyano-7-deazaguanine reductase OS=Escherichia coli (strain UTI89 / UPEC) GN=queF PE=3 SV=1 - [QUEF_ECOUT]	4.30385	8.16	1	1	1	1	282	32.5803	6.29053
B4E363	Phenylalanine--tRNA ligase alpha subunit OS=Homo sapiens GN=FARSA PE=2 SV=1 - [B4E363_HUMAN]	4.30087	1.47	2	1	1	1	477	54.1238	7.79639
P08697	Alpha-2-antiplasmin OS=Homo sapiens GN=SERPINF2 PE=1 SV=3 - [A2AP_HUMAN]	4.29907	3.46	1	1	1	1	491	54.5311	6.29053
Q9BU23-3	Isoform 3 of Lipase maturation factor 2 OS=Homo sapiens GN=LMF2 - [LMF2_HUMAN]	4.28976	2.69	2	1	1	1	594	67.1138	10.1401
Q9Y3D6	Mitochondrial fission 1 protein OS=Homo sapiens GN=FIS1 PE=1 SV=2 - [FIS1_HUMAN]	4.28627	10.53	1	1	1	1	152	16.927	8.79248
P17980	26S protease regulatory subunit 6A OS=Homo sapiens GN=PSMC3 PE=1 SV=3 - [PRS6A_HUMAN]	4.28476	2.28	1	1	1	1	439	49.1725	5.23682
Q9NP80	Calcium-independent phospholipase A2-gamma OS=Homo sapiens GN=PNPLA8 PE=1 SV=1 - [PLPL8_HUMAN]	4.28113	1.28	1	1	1	1	782	88.421	9.23193
D5CGR4	50S ribosomal protein L31 OS=Enterobacter cloacae subsp. cloacae (strain ATCC 13047 / DSM 30054 / NBRC 13535 / NCDC 279-56) GN=rpmE PE=3 SV=1 - [D5CGR4_ENTCC]	4.25602	11.43	1	1	1	1	70	7.80787	9.31982
B5XYG0	Transcription termination/antitermination protein nusG OS=Klebsiella pneumoniae (strain 342) GN=nusG PE=3 SV=1 - [B5XYG0_KLEP3]	4.22262	11.05	4	1	1	1	181	20.5025	6.81494
Q13277	Syntaxin-3 OS=Homo sapiens GN=STX3 PE=1 SV=3 - [STX3_HUMAN]	4.21477	2.77	1	1	1	1	289	33.1344	5.43994
Q1R7D0	UPF0267 protein YqfB OS=Escherichia coli (strain UTI89 / UPEC) GN=yqfB PE=3 SV=1 - [YQFB_ECOUT]	4.20909	17.48	1	1	1	1	103	11.9559	4.7417
E3D9L1	CRISPR system CASCADE complex protein CasC OS=Gardnerella vaginalis (strain ATCC 14019 / 317) GN=casC PE=4 SV=1 - [E3D9L1_GARV3]	4.18067	3.87	1	1	1	1	362	40.1341	5.31299
D2TT25	Uncharacterized protein OS=Citrobacter rodentium (strain ICC168) GN=ROD_10631 PE=4 SV=1 - [D2TT25_CITRI]	4.17876	25.33	2	1	1	1	75	8.54521	4.66553
Q96RT1-8	Isoform 8 of Protein LAP2 OS=Homo sapiens GN=ERBB2IP - [LAP2_HUMAN]	4.17151	0.49	1	1	1	1	1419	158.926	5.63037
F2I7S2	50S ribosomal protein L22 OS=Aerococcus urinae (strain ACS-120-V-Col10a) GN=rplV PE=3 SV=1 - [F2I7S2_AERUA]	4.15985	5.93	3	1	1	1	118	12.8991	10.0522
Q16534	Hepatic leukemia factor OS=Homo sapiens GN=HLF PE=2 SV=1 - [HLF_HUMAN]	4.13393	2.37	1	1	1	1	295	33.178	7.97217
P42702	Leukemia inhibitory factor receptor OS=Homo sapiens GN=LIFR PE=1 SV=1 - [LIFR_HUMAN]	4.13322	0.91	1	1	1	1	1097	123.665	5.71924
P41240	Tyrosine-protein kinase CSK OS=Homo sapiens GN=CSK PE=1 SV=1 - [CSK_HUMAN]	4.12444	3.33	1	1	1	1	450	50.6717	7.06396
Q13043-2	Isoform 2 of Serine/threonine-protein kinase 4 OS=Homo sapiens GN=STK4 - [STK4_HUMAN]	4.10687	3.46	1	1	1	1	462	52.3019	4.99561
D5CGL0	UDP-galactose-4-epimerase OS=Enterobacter cloacae subsp. cloacae (strain ATCC 13047 / DSM 30054 / NBRC 13535 / NCDC 279-56) GN=ECL_02978 PE=3 SV=1 - [D5CGL0_ENTCC]	4.10275	3.74	4	1	1	1	321	35.4617	5.89697
Q13094	Lymphocyte cytosolic protein 2 OS=Homo sapiens GN=LCP2 PE=1 SV=1 - [LCP2_HUMAN]	4.09907	3	1	1	1	1	533	60.1511	6.26514
B5XV00	Uncharacterized protein OS=Klebsiella pneumoniae (strain 342) GN=KPK_0980 PE=4 SV=1 - [B5XV00_KLEP3]	4.08762	1.94	1	1	1	1	413	45.5653	6.37939
P49588	Alanine--tRNA ligase, cytoplasmic OS=Homo sapiens GN=AARS PE=1 SV=2 - [SYAC_HUMAN]	4.0823	1.65	1	1	1	1	968	106.743	5.52881
Q1RBD7	HTH-type transcriptional repressor PurR OS=Escherichia coli (strain UTI89 / UPEC) GN=purR PE=3 SV=1 - [PURR_ECOUT]	4.05732	5.28	1	1	1	1	341	38.1402	6.7417
E7EW82	TRAF family member-associated NF-kappa-B activator OS=Homo sapiens GN=TANK PE=2 SV=1 - [E7EW82_HUMAN]	4.04731	2.93	2	1	1	1	239	27.6072	8.47021
A6VD78	Uncharacterized protein OS=Pseudomonas aeruginosa (strain PA7) GN=PSPA7_5694 PE=4 SV=1 - [A6VD78_PSEA7]	4.02815	4.35	1	1	1	1	161	17.4632	7.43018
Q8NFU3-4	Isoform 4 of Thiosulfate sulfurtransferase/rhodanese-like domain-containing protein 1 OS=Homo sapiens GN=TSTD1 - [TSTD1_HUMAN]	4.01919	34.43	1	1	1	1	122	13.1807	7.13721
Q1RC80	Putative DEOR-type transcriptional regulator OS=Escherichia coli (strain UTI89 / UPEC) GN=UTI89_C1556 PE=4 SV=1 - [Q1RC80_ECOUT]	3.99463	6.83	2	1	1	1	249	27.5322	6.30322
B7Z713	Tumor necrosis factor alpha-induced protein 8 OS=Homo sapiens GN=TNFAIP8 PE=2 SV=1 - [B7Z713_HUMAN]	3.98005	9.52	1	1	1	1	210	24.3698	8.77783
Q15369	Transcription elongation factor B polypeptide 1 OS=Homo sapiens GN=TCEB1 PE=1 SV=1 - [ELOC_HUMAN]	3.97331	17.86	1	1	1	1	112	12.465	4.77979
P48507	Glutamate--cysteine ligase regulatory subunit OS=Homo sapiens GN=GCLM PE=1 SV=1 - [GSH0_HUMAN]	3.96481	5.47	1	1	1	1	274	30.7078	6.02393
M0QX47	Glia maturation factor gamma OS=Homo sapiens GN=GMFG PE=4 SV=1 - [M0QX47_HUMAN]	3.96452	17.81	1	1	1	1	73	8.78246	4.79248
D2TUG5	Uncharacterized protein OS=Citrobacter rodentium (strain ICC168) GN=ROD_12551 PE=4 SV=1 - [D2TUG5_CITRI]	3.96345	21.67	2	1	1	1	60	6.57609	4.25928
P63173	60S ribosomal protein L38 OS=Homo sapiens GN=RPL38 PE=1 SV=2 - [RL38_HUMAN]	3.95648	18.57	1	1	1	1	70	8.21273	10.0962
Q8WWA1-2	Isoform 2 of Transmembrane protein 40 OS=Homo sapiens GN=TMEM40 - [TMM40_HUMAN]	3.94939	6.9	2	1	1	1	203	22.2798	5.24951
P00387-3	Isoform 3 of NADH-cytochrome b5 reductase 3 OS=Homo sapiens GN=CYB5R3 - [NB5R3_HUMAN]	3.93948	2.4	1	1	1	1	334	38.2016	6.90283
D2TNU1	Uncharacterized protein OS=Citrobacter rodentium (strain ICC168) GN=ROD_20331 PE=4 SV=1 - [D2TNU1_CITRI]	3.90688	30.67	2	1	1	1	75	8.50011	4.70361
Q49YN4	Peptidyl-prolyl cis trans isomerase OS=Staphylococcus saprophyticus subsp. saprophyticus (strain ATCC 15305 / DSM 20229) GN=SSP0958 PE=4 SV=1 - [Q49YN4_STAS1]	3.9022	3.64	1	1	1	1	330	37.4034	8.57275
M0R0U3	6-phosphogluconolactonase OS=Homo sapiens GN=PGLS PE=4 SV=1 - [M0R0U3_HUMAN]	3.89482	5.03	2	1	1	1	179	18.8998	7.84033
D5CL05	Uncharacterized protein OS=Enterobacter cloacae subsp. cloacae (strain ATCC 13047 / DSM 30054 / NBRC 13535 / NCDC 279-56) GN=ECL_B026 PE=4 SV=1 - [D5CL05_ENTCC]	3.89354	14.04	1	1	1	1	57	6.63641	10.0962
A8MTZ7	Uncharacterized protein C12orf71 OS=Homo sapiens GN=C12orf71 PE=2 SV=3 - [CL071_HUMAN]	3.87381	5.95	1	1	1	1	269	30.3359	5.40186
O15162	Phospholipid scramblase 1 OS=Homo sapiens GN=PLSCR1 PE=1 SV=1 - [PLS1_HUMAN]	3.85274	6.29	1	1	1	1	318	35.0259	4.94482
Q1RBF3	Transcriptional regulator SlyA OS=Escherichia coli (strain UTI89 / UPEC) GN=slyA PE=3 SV=1 - [Q1RBF3_ECOUT]	3.84381	11.64	1	1	1	1	146	16.6112	8.20654
Q1RDM7	Protein that affects unsaturated fatty acid abundance OS=Escherichia coli (strain UTI89 / UPEC) GN=gnsB PE=4 SV=1 - [Q1RDM7_ECOUT]	3.82518	22.81	1	1	1	1	57	6.57144	5.40186
B5XNC9	Shikimate dehydrogenase OS=Klebsiella pneumoniae (strain 342) GN=aroE PE=3 SV=1 - [B5XNC9_KLEP3]	3.82517	6.25	4	1	1	1	272	29.088	6.03662
E3D7X2	50S ribosomal protein L18 OS=Gardnerella vaginalis (strain ATCC 14019 / 317) GN=rplR PE=3 SV=1 - [E3D7X2_GARV3]	3.81968	8.94	1	1	1	1	123	13.0492	11.3706
O14561	Acyl carrier protein, mitochondrial OS=Homo sapiens GN=NDUFAB1 PE=1 SV=3 - [ACPM_HUMAN]	3.81562	9.62	1	1	1	1	156	17.406	4.93213
E3DAS1	ABC transporter, substrate-binding protein, family 5 OS=Gardnerella vaginalis (strain ATCC 14019 / 317) GN=HMPREF0421_21083 PE=4 SV=1 - [E3DAS1_GARV3]	3.81316	2.76	1	1	1	1	543	59.8421	8.35303
O75563	Src kinase-associated phosphoprotein 2 OS=Homo sapiens GN=SKAP2 PE=1 SV=1 - [SKAP2_HUMAN]	3.79379	3.06	1	1	1	1	359	41.191	4.69092
P15954	Cytochrome c oxidase subunit 7C, mitochondrial OS=Homo sapiens GN=COX7C PE=1 SV=1 - [COX7C_HUMAN]	3.79246	14.29	1	1	1	1	63	7.24082	10.272
O60493-4	Isoform 4 of Sorting nexin-3 OS=Homo sapiens GN=SNX3 - [SNX3_HUMAN]	3.79069	10	1	1	1	1	140	16.3054	6.80029
Q1R8E9	Thioredoxin OS=Escherichia coli (strain UTI89 / UPEC) GN=trxC PE=3 SV=1 - [Q1R8E9_ECOUT]	3.78489	9.35	1	1	1	1	139	15.5447	5.17334
B5XZ23	Fructose-6-phosphate aldolase OS=Klebsiella pneumoniae (strain 342) GN=fsa PE=3 SV=1 - [FSA_KLEP3]	3.76898	3.18	3	1	1	1	220	23.3283	5.22412
D5CGY5	Nitrogen regulation protein NR(II) OS=Enterobacter cloacae subsp. cloacae (strain ATCC 13047 / DSM 30054 / NBRC 13535 / NCDC 279-56) GN=ECL_05112 PE=4 SV=1 - [D5CGY5_ENTCC]	3.76375	7.16	2	1	1	1	349	38.2502	5.75732
G3XA98	Fibulin 5, isoform CRA_a OS=Homo sapiens GN=FBLN5 PE=2 SV=1 - [G3XA98_HUMAN]	3.75907	2.25	1	1	1	1	489	54.0895	4.729
E3D9G8	Lipoprotein OS=Gardnerella vaginalis (strain ATCC 14019 / 317) GN=HMPREF0421_20630 PE=3 SV=1 - [E3D9G8_GARV3]	3.72989	4.26	1	1	1	1	282	30.3395	9.45166
B5Y1L0	5'-methylthioadenosine/S-adenosylhomocysteine nucleosidase OS=Klebsiella pneumoniae (strain 342) GN=mtnN PE=3 SV=1 - [MTNN_KLEP3]	3.72688	6.47	4	1	1	1	232	24.4967	5.2749
Q044A9	Chaperone protein DnaK OS=Lactobacillus gasseri (strain ATCC 33323 / DSM 20243) GN=dnaK PE=3 SV=1 - [DNAK_LACGA]	3.72063	1.61	1	1	1	1	623	66.8712	5.0083
P09429	High mobility group protein B1 OS=Homo sapiens GN=HMGB1 PE=1 SV=3 - [HMGB1_HUMAN]	3.70882	5.58	1	1	1	1	215	24.8782	5.74463
Q14108-2	Isoform 2 of Lysosome membrane protein 2 OS=Homo sapiens GN=SCARB2 - [SCRB2_HUMAN]	3.70774	3.58	2	1	1	1	335	37.743	5.13525
B5XYG1	Preprotein translocase subunit secE OS=Klebsiella pneumoniae (strain 342) GN=secE PE=4 SV=1 - [B5XYG1_KLEP3]	3.70504	5.51	5	1	1	1	127	13.6067	10.8579
L7ZTG0	Ferrous iron transporter, protein A OS=Serratia marcescens WW4 GN=feoA PE=4 SV=1 - [L7ZTG0_SERMA]	3.69442	21.62	1	1	1	1	74	8.21257	10.1108
Q96G03	Phosphoglucomutase-2 OS=Homo sapiens GN=PGM2 PE=1 SV=4 - [PGM2_HUMAN]	3.68132	2.94	1	1	1	1	612	68.2404	6.72705
E3D7Y9	30S ribosomal protein S10 OS=Gardnerella vaginalis (strain ATCC 14019 / 317) GN=rpsJ PE=3 SV=1 - [E3D7Y9_GARV3]	3.67953	11.76	1	1	1	1	102	11.5432	8.99756
Q1RAT7	Uncharacterized protein OS=Escherichia coli (strain UTI89 / UPEC) GN=yebG PE=4 SV=1 - [Q1RAT7_ECOUT]	3.63605	11.46	2	1	1	1	96	10.7103	4.44971
Q045P0	Thioredoxin OS=Lactobacillus gasseri (strain ATCC 33323 / DSM 20243) GN=LGAS_0427 PE=3 SV=1 - [Q045P0_LACGA]	3.63384	12.62	1	1	1	1	103	11.7427	4.33545
D3I6Z3	Putative uncharacterized protein OS=Prevotella melaninogenica D18 GN=HMPREF0660_01658 PE=4 SV=1 - [D3I6Z3_9BACT]	3.63238	3.89	1	1	1	1	360	39.3294	8.88037
P25774-2	Isoform 2 of Cathepsin S OS=Homo sapiens GN=CTSS - [CATS_HUMAN]	3.62276	4.98	2	1	1	1	281	31.6054	8.27979
Q1RCQ4	Muramoyltetrapeptide carboxypeptidase OS=Escherichia coli (strain UTI89 / UPEC) GN=ldcA PE=4 SV=1 - [Q1RCQ4_ECOUT]	3.61747	4.28	1	1	1	1	304	33.5262	6.52197
Q9UHW9	Solute carrier family 12 member 6 OS=Homo sapiens GN=SLC12A6 PE=1 SV=2 - [S12A6_HUMAN]	3.59561	0.87	1	1	1	1	1150	127.534	7.07861
P35268	60S ribosomal protein L22 OS=Homo sapiens GN=RPL22 PE=1 SV=2 - [RL22_HUMAN]	3.58906	10.16	1	1	1	1	128	14.7778	9.18799
E1WV51	Putative two-component system, sensor kinase OS=Bacteroides fragilis (strain 638R) GN=BF638R_3390 PE=4 SV=1 - [E1WV51_BACF6]	3.58625	2.67	1	1	1	1	262	30.398	6.01123
M0QZS6	SUMO-activating enzyme subunit 1 OS=Homo sapiens GN=SAE1 PE=4 SV=1 - [M0QZS6_HUMAN]	3.5861	7.55	2	1	1	1	265	29.4041	4.98291
D2TQ28	Ribosomal RNA small subunit methyltransferase I OS=Citrobacter rodentium (strain ICC168) GN=rsmI PE=3 SV=1 - [D2TQ28_CITRI]	3.58372	6.29	3	1	1	1	286	31.4495	6.32861
Q1RFB5	2-dehydropantoate 2-reductase OS=Escherichia coli (strain UTI89 / UPEC) GN=apbA PE=3 SV=1 - [Q1RFB5_ECOUT]	3.58163	7.26	1	1	1	1	303	33.8373	5.99854
P02751-12	Isoform 12 of Fibronectin OS=Homo sapiens GN=FN1 - [FINC_HUMAN]	3.57828	0.9	4	1	1	1	2008	221.152	6.17627
D2TLI6	High-affinity branched-chain amino acid ABC transporter, permease protein OS=Citrobacter rodentium (strain ICC168) GN=livM PE=4 SV=1 - [D2TLI6_CITRI]	3.57356	3.29	2	1	1	1	425	46.4311	9.5542
B5Y1I6	Acetyl-coenzyme A carboxylase carboxyl transferase subunit alpha OS=Klebsiella pneumoniae (strain 342) GN=accA PE=3 SV=1 - [ACCA_KLEP3]	3.57353	4.08	3	1	1	1	319	35.3223	5.65576
Q13347	Eukaryotic translation initiation factor 3 subunit I OS=Homo sapiens GN=EIF3I PE=1 SV=1 - [EIF3I_HUMAN]	3.56791	3.69	1	1	1	1	325	36.4786	5.64307
Q1R3A2	Elongation factor P--(R)-beta-lysine ligase OS=Escherichia coli (strain UTI89 / UPEC) GN=epmA PE=3 SV=1 - [EPMA_ECOUT]	3.54574	4.31	1	1	1	1	325	36.9524	5.19873
Q1RFB6	4-methyl-5(B-hydroxyethyl)-thiazole monophosphate biosynthesis enzyme OS=Escherichia coli (strain UTI89 / UPEC) GN=thiJ PE=4 SV=1 - [Q1RFB6_ECOUT]	3.53996	8.08	1	1	1	1	198	21.024	5.37646
B4EWM4	Glutaredoxin OS=Proteus mirabilis (strain HI4320) GN=PMI1394 PE=3 SV=1 - [B4EWM4_PROMH]	3.53658	11.61	7	1	1	1	112	12.7245	5.07178
Q1R4Z6	Uncharacterized protein YibT OS=Escherichia coli (strain UTI89 / UPEC) GN=yibT PE=4 SV=1 - [YIBT_ECOUT]	3.5309	26.09	1	1	1	1	69	8.03427	9.0415
P00846	ATP synthase subunit a OS=Homo sapiens GN=MT-ATP6 PE=1 SV=1 - [ATP6_HUMAN]	3.53008	4.42	1	1	1	1	226	24.8009	10.0962
Q1R6E9	Octaprenyl diphosphate synthase OS=Escherichia coli (strain UTI89 / UPEC) GN=ispB PE=3 SV=1 - [Q1R6E9_ECOUT]	3.52535	7.43	1	1	1	1	323	35.1807	4.80518
D2TNF0	Arginine repressor OS=Citrobacter rodentium (strain ICC168) GN=argR PE=3 SV=1 - [D2TNF0_CITRI]	3.51294	16.03	2	1	1	1	156	17.0259	5.03369
Q1R6R4	DNA primase OS=Escherichia coli (strain UTI89 / UPEC) GN=dnaG PE=3 SV=1 - [Q1R6R4_ECOUT]	3.50988	3.79	1	1	1	1	581	65.5093	5.99854
O00483	NADH dehydrogenase [ubiquinone] 1 alpha subcomplex subunit 4 OS=Homo sapiens GN=NDUFA4 PE=1 SV=1 - [NDUA4_HUMAN]	3.50736	14.81	1	1	1	1	81	9.36391	9.37842
F5H0J3	NADH dehydrogenase [ubiquinone] 1 alpha subcomplex subunit 9, mitochondrial OS=Homo sapiens GN=NDUFA9 PE=2 SV=1 - [F5H0J3_HUMAN]	3.50706	9.56	2	1	1	1	136	15.7234	8.92432
P42574	Caspase-3 OS=Homo sapiens GN=CASP3 PE=1 SV=2 - [CASP3_HUMAN]	3.50002	5.05	1	1	1	1	277	31.5875	6.53662
F2Z2Y8	Toll-interacting protein OS=Homo sapiens GN=TOLLIP PE=2 SV=1 - [F2Z2Y8_HUMAN]	3.49899	6.1	2	1	1	1	213	23.2647	5.03369
B5XY91	Putative formate transporter FocA OS=Klebsiella pneumoniae (strain 342) GN=KPK_3627 PE=4 SV=1 - [B5XY91_KLEP3]	3.49293	5.26	4	1	1	1	285	30.8089	7.53271
O00231-2	Isoform 2 of 26S proteasome non-ATPase regulatory subunit 11 OS=Homo sapiens GN=PSMD11 - [PSD11_HUMAN]	3.48723	3.07	1	1	1	1	423	47.5051	6.48096
P17936-2	Isoform 2 of Insulin-like growth factor-binding protein 3 OS=Homo sapiens GN=IGFBP3 - [IBP3_HUMAN]	3.47803	2.69	1	1	1	1	297	32.202	8.6167
Q99805	Transmembrane 9 superfamily member 2 OS=Homo sapiens GN=TM9SF2 PE=1 SV=1 - [TM9S2_HUMAN]	3.47131	2.26	1	1	1	1	663	75.7255	7.44482
[truncated: 198 more rows]

## Sheet: EC_85 human proteins
Accession	Description	Score	Coverage	# Proteins	# Unique Peptides	# Peptides	# PSMs	# AAs	MW [kDa]	calc. pI	PSM/Mr
P13646	Keratin, type I cytoskeletal 13 OS=Homo sapiens GN=KRT13 PE=1 SV=4 - [K1C13_HUMAN]	6423.42	69.43	1	25	41	1702	458	49.5574	4.95752	34.344
E9PEA4	Uromodulin, secreted form OS=Homo sapiens GN=UMOD PE=2 SV=1 - [E9PEA4_HUMAN]	9637.28	63	1	32	32	2310	673	73.5221	5.26221	31.4191
P06702	Protein S100-A9 OS=Homo sapiens GN=S100A9 PE=1 SV=1 - [S10A9_HUMAN]	988.841	68.42	1	8	8	256	114	13.2335	6.12549	19.3448
P05109	Protein S100-A8 OS=Homo sapiens GN=S100A8 PE=1 SV=1 - [S10A8_HUMAN]	601.543	86.02	1	12	12	170	93	10.8276	7.03467	15.7005
P13647	Keratin, type II cytoskeletal 5 OS=Homo sapiens GN=KRT5 PE=1 SV=3 - [K2C5_HUMAN]	1868.87	57.46	1	30	45	601	590	62.34	7.73779	9.64068
P01834	Ig kappa chain C region OS=Homo sapiens GN=IGKC PE=1 SV=1 - [IGKC_HUMAN]	384.57	80.19	1	6	6	108	106	11.6017	5.87158	9.30901
P04264	Keratin, type II cytoskeletal 1 OS=Homo sapiens GN=KRT1 PE=1 SV=6 - [K2C1_HUMAN]	1996.77	56.83	1	30	36	582	644	65.999	8.11865	8.81831
P08727	Keratin, type I cytoskeletal 19 OS=Homo sapiens GN=KRT19 PE=1 SV=4 - [K1C19_HUMAN]	1594.2	62	1	15	25	388	400	44.0791	5.13525	8.80235
P19013	Keratin, type II cytoskeletal 4 OS=Homo sapiens GN=KRT4 PE=1 SV=4 - [K2C4_HUMAN]	1626.78	74.34	1	39	44	488	534	57.2498	6.60986	8.52404
P19012	Keratin, type I cytoskeletal 15 OS=Homo sapiens GN=KRT15 PE=1 SV=3 - [K1C15_HUMAN]	1283.44	47.81	1	11	24	306	456	49.1811	4.76709	6.22191
P13645	Keratin, type I cytoskeletal 10 OS=Homo sapiens GN=KRT10 PE=1 SV=6 - [K1C10_HUMAN]	1193.83	64.38	1	29	34	318	584	58.7917	5.21143	5.40893
P35908	Keratin, type II cytoskeletal 2 epidermal OS=Homo sapiens GN=KRT2 PE=1 SV=2 - [K22E_HUMAN]	1075.14	64.32	1	20	34	333	639	65.3932	8.00146	5.09227
O95678	Keratin, type II cytoskeletal 75 OS=Homo sapiens GN=KRT75 PE=1 SV=2 - [K2C75_HUMAN]	992.598	21.6	1	4	19	303	551	59.524	7.73779	5.09038
P08779	Keratin, type I cytoskeletal 16 OS=Homo sapiens GN=KRT16 PE=1 SV=4 - [K1C16_HUMAN]	1664.83	58.99	1	16	24	242	473	51.2362	5.04639	4.72322
P02788	Lactotransferrin OS=Homo sapiens GN=LTF PE=1 SV=6 - [TRFL_HUMAN]	1385.32	75.77	1	50	50	363	710	78.1319	8.11865	4.64599
Q99456	Keratin, type I cytoskeletal 12 OS=Homo sapiens GN=KRT12 PE=1 SV=1 - [K1C12_HUMAN]	1255.98	8.7	1	1	5	242	494	53.4784	4.77979	4.52519
P01876	Ig alpha-1 chain C region OS=Homo sapiens GN=IGHA1 PE=1 SV=2 - [IGHA1_HUMAN]	669.524	68.84	1	16	16	167	353	37.6306	6.50732	4.43787
P59665	Neutrophil defensin 1 OS=Homo sapiens GN=DEFA1 PE=1 SV=1 - [DEF1_HUMAN]	144.714	27.66	1	4	4	45	94	10.1942	6.99072	4.41428
P05787-2	Isoform 2 of Keratin, type II cytoskeletal 8 OS=Homo sapiens GN=KRT8 - [K2C8_HUMAN]	723.594	33.27	1	12	21	231	511	56.5735	5.42725	4.08319
P62805	Histone H4 OS=Homo sapiens GN=HIST1H4A PE=1 SV=2 - [H4_HUMAN]	139.241	51.46	1	6	6	46	103	11.3604	11.356	4.04916
Q01546	Keratin, type II cytoskeletal 2 oral OS=Homo sapiens GN=KRT76 PE=1 SV=2 - [K22O_HUMAN]	815.904	14.58	1	1	15	237	638	65.8001	8.11865	3.60182
P08729	Keratin, type II cytoskeletal 7 OS=Homo sapiens GN=KRT7 PE=1 SV=5 - [K2C7_HUMAN]	553.812	23.67	1	6	12	181	469	51.3543	5.47803	3.52453
P08246	Neutrophil elastase OS=Homo sapiens GN=ELANE PE=1 SV=1 - [ELNE_HUMAN]	429.39	47.19	1	8	8	95	267	28.4998	9.34912	3.33336
P20160	Azurocidin OS=Homo sapiens GN=AZU1 PE=1 SV=3 - [CAP7_HUMAN]	228.517	48.61	1	7	7	85	251	26.8687	9.49561	3.16354
P04083	Annexin A1 OS=Homo sapiens GN=ANXA1 PE=1 SV=2 - [ANXA1_HUMAN]	456.449	64.45	1	20	20	110	346	38.69	7.02002	2.84311
P31949	Protein S100-A11 OS=Homo sapiens GN=S100A11 PE=1 SV=2 - [S10AB_HUMAN]	147.721	80	1	7	7	33	105	11.7328	7.12256	2.81262
A6NL76	Actin, alpha skeletal muscle OS=Homo sapiens GN=ACTA1 PE=2 SV=2 - [A6NL76_HUMAN]	291.364	51.9	2	1	13	88	289	32.2539	5.31299	2.72835
H9KV70	Neutrophil gelatinase-associated lipocalin OS=Homo sapiens GN=LCN2 PE=2 SV=1 - [H9KV70_HUMAN]	233.694	57.5	1	10	10	62	200	22.8879	8.90967	2.70886
Q6KB66	Keratin, type II cytoskeletal 80 OS=Homo sapiens GN=KRT80 PE=1 SV=2 - [K2C80_HUMAN]	428.289	17.04	1	6	7	133	452	50.4938	5.66846	2.63399
P14136-2	Isoform 2 of Glial fibrillary acidic protein OS=Homo sapiens GN=GFAP - [GFAP_HUMAN]	407.123	7.53	1	1	4	132	438	50.2578	5.66846	2.62646
P31947	14-3-3 protein sigma OS=Homo sapiens GN=SFN PE=1 SV=1 - [1433S_HUMAN]	311.363	69.76	1	14	18	70	248	27.7567	4.7417	2.52191
P05164-3	Isoform H7 of Myeloperoxidase OS=Homo sapiens GN=MPO - [PERM_HUMAN]	739.865	47.88	1	30	34	198	777	87.1926	9.0708	2.27084
P04792	Heat shock protein beta-1 OS=Homo sapiens GN=HSPB1 PE=1 SV=2 - [HSPB1_HUMAN]	204.217	79.51	1	13	13	50	205	22.7685	6.40479	2.19602
Q5T8M7	Actin, alpha skeletal muscle OS=Homo sapiens GN=ACTA1 PE=2 SV=1 - [Q5T8M7_HUMAN]	233.887	38.3	1	1	12	82	342	37.7998	5.57959	2.16932
Q04695	Keratin, type I cytoskeletal 17 OS=Homo sapiens GN=KRT17 PE=1 SV=2 - [K1C17_HUMAN]	399.648	46.76	1	12	18	104	432	48.076	5.021	2.16324
P61626	Lysozyme C OS=Homo sapiens GN=LYZ PE=1 SV=1 - [LYSC_HUMAN]	152.102	50	1	6	6	35	148	16.5263	9.15869	2.11784
Q96DA0	Zymogen granule protein 16 homolog B OS=Homo sapiens GN=ZG16B PE=1 SV=3 - [ZG16B_HUMAN]	158.273	52.88	1	8	8	47	208	22.7246	7.38623	2.06825
B9A064	Immunoglobulin lambda-like polypeptide 5 OS=Homo sapiens GN=IGLL5 PE=2 SV=2 - [IGLL5_HUMAN]	201.397	36.92	1	5	5	46	214	23.0486	8.83643	1.99578
P01857	Ig gamma-1 chain C region OS=Homo sapiens GN=IGHG1 PE=1 SV=1 - [IGHG1_HUMAN]	275.699	58.18	1	7	12	72	330	36.0832	8.19189	1.99539
J3KT65	Actin, cytoplasmic 2, N-terminally processed OS=Homo sapiens GN=ACTG1 PE=3 SV=1 - [J3KT65_HUMAN]	132.252	36.87	1	1	7	42	198	21.7898	7.38623	1.92751
P31151	Protein S100-A7 OS=Homo sapiens GN=S100A7 PE=1 SV=4 - [S10A7_HUMAN]	83.5081	55.45	1	8	8	22	101	11.4636	6.771	1.91912
J3KNB4	Cathelicidin antimicrobial peptide OS=Homo sapiens GN=CAMP PE=4 SV=1 - [J3KNB4_HUMAN]	120.172	35.84	1	10	10	37	173	19.5783	9.40771	1.88985
P10451-4	Isoform D of Osteopontin OS=Homo sapiens GN=SPP1 - [OSTP_HUMAN]	244.975	48.63	2	11	11	62	292	32.9964	4.7417	1.87899
P24158	Myeloblastin OS=Homo sapiens GN=PRTN3 PE=1 SV=3 - [PRTN3_HUMAN]	163.16	43.36	1	6	6	52	256	27.7893	8.35303	1.87123
P01042-3	Isoform 3 of Kininogen-1 OS=Homo sapiens GN=KNG1 - [KNG1_HUMAN]	278.014	54.22	1	1	20	79	391	43.7936	6.43018	1.80392
P08311	Cathepsin G OS=Homo sapiens GN=CTSG PE=1 SV=2 - [CATG_HUMAN]	196.885	40	1	10	10	51	255	28.8191	11.1948	1.76966
P68431	Histone H3.1 OS=Homo sapiens GN=HIST1H3A PE=1 SV=2 - [H31_HUMAN]	154.534	33.82	1	3	3	27	136	15.3945	11.1216	1.75387
P04406	Glyceraldehyde-3-phosphate dehydrogenase OS=Homo sapiens GN=GAPDH PE=1 SV=3 - [G3P_HUMAN]	219.563	61.19	1	10	14	62	335	36.0304	8.45557	1.72077
Q8N1N4	Keratin, type II cytoskeletal 78 OS=Homo sapiens GN=KRT78 PE=2 SV=2 - [K2C78_HUMAN]	309.867	50.38	1	23	27	95	520	56.8305	6.02393	1.67164
P01042	Kininogen-1 OS=Homo sapiens GN=KNG1 PE=1 SV=2 - [KNG1_HUMAN]	402.511	37.27	1	3	22	120	644	71.9122	6.81494	1.6687
B4DR52	Histone H2B OS=Homo sapiens GN=HIST2H2BF PE=2 SV=1 - [B4DR52_HUMAN]	105.771	31.33	3	5	5	30	166	18.0297	10.3159	1.66392
P07737	Profilin-1 OS=Homo sapiens GN=PFN1 PE=1 SV=2 - [PROF1_HUMAN]	96.8427	69.29	1	8	8	25	140	15.0446	8.26514	1.66173
P04080	Cystatin-B OS=Homo sapiens GN=CSTB PE=1 SV=2 - [CYTB_HUMAN]	65.6152	70.41	1	4	4	17	98	11.1326	7.56201	1.52705
P14780	Matrix metalloproteinase-9 OS=Homo sapiens GN=MMP9 PE=1 SV=3 - [MMP9_HUMAN]	483.156	49.65	1	26	26	112	707	78.4084	6.06201	1.42842
P47929	Galectin-7 OS=Homo sapiens GN=LGALS7 PE=1 SV=2 - [LEG7_HUMAN]	79.1551	67.65	1	7	7	21	136	15.0658	7.62061	1.39389
P07355-2	Isoform 2 of Annexin A2 OS=Homo sapiens GN=ANXA2 - [ANXA2_HUMAN]	208.753	54.62	1	18	18	55	357	40.3857	8.36768	1.36187
P12838	Neutrophil defensin 4 OS=Homo sapiens GN=DEFA4 PE=1 SV=2 - [DEF4_HUMAN]	56.2227	17.53	1	1	1	14	97	10.4973	8.01611	1.33367
E9PBJ4	Tubulin beta chain OS=Homo sapiens GN=TUBB PE=2 SV=1 - [E9PBJ4_HUMAN]	144.357	51.03	1	7	7	36	243	27.419	4.48779	1.31296
P08670	Vimentin OS=Homo sapiens GN=VIM PE=1 SV=4 - [VIME_HUMAN]	235.654	53.22	1	22	24	69	466	53.6191	5.12256	1.28686
P61981	14-3-3 protein gamma OS=Homo sapiens GN=YWHAG PE=1 SV=2 - [1433G_HUMAN]	125.162	53.04	1	7	11	34	247	28.2849	4.89404	1.20205
Q9HCY8	Protein S100-A14 OS=Homo sapiens GN=S100A14 PE=1 SV=1 - [S10AE_HUMAN]	43.9594	80.77	1	7	7	14	104	11.6548	5.23682	1.20123
Q96FQ6	Protein S100-A16 OS=Homo sapiens GN=S100A16 PE=1 SV=1 - [S10AG_HUMAN]	50.3804	63.11	1	5	5	14	103	11.794	6.78564	1.18705
Q9BTM1-2	Isoform 2 of Histone H2A.J OS=Homo sapiens GN=H2AFJ - [H2AJ_HUMAN]	47.262	15.23	2	3	3	19	151	16.0998	10.228	1.18014
Q05639	Elongation factor 1-alpha 2 OS=Homo sapiens GN=EEF1A2 PE=1 SV=1 - [EF1A2_HUMAN]	174.166	23.54	1	9	9	59	463	50.4383	9.02686	1.16975
P04745	Alpha-amylase 1 OS=Homo sapiens GN=AMY1A PE=1 SV=2 - [AMY1_HUMAN]	240.893	65.95	1	23	23	65	511	57.7309	6.93213	1.12591
P14923	Junction plakoglobin OS=Homo sapiens GN=JUP PE=1 SV=3 - [PLAK_HUMAN]	340.529	59.87	1	28	34	87	745	81.6927	6.13818	1.06497
P25815	Protein S100-P OS=Homo sapiens GN=S100P PE=1 SV=2 - [S100P_HUMAN]	36.4471	71.58	1	4	4	11	95	10.3932	4.88135	1.05838
E9PK25	Cofilin-1 OS=Homo sapiens GN=CFL1 PE=2 SV=1 - [E9PK25_HUMAN]	108.41	53.92	1	9	10	24	204	22.7138	8.33838	1.05663
P01860	Ig gamma-3 chain C region OS=Homo sapiens GN=IGHG3 PE=1 SV=2 - [IGHG3_HUMAN]	171.351	57.56	1	8	13	43	377	41.2604	7.89893	1.04216
P02768	Serum albumin OS=Homo sapiens GN=ALB PE=1 SV=2 - [ALBU_HUMAN]	261.781	72.25	1	37	37	69	609	69.3215	6.27783	0.995362
P31146	Coronin-1A OS=Homo sapiens GN=CORO1A PE=1 SV=4 - [COR1A_HUMAN]	222.857	47.07	1	15	15	49	461	50.9938	6.68311	0.960901
F5H5D3	Tubulin alpha-1C chain OS=Homo sapiens GN=TUBA1C PE=2 SV=1 - [F5H5D3_HUMAN]	232.116	57.61	2	19	19	55	519	57.6932	5.07178	0.953318
P12429	Annexin A3 OS=Homo sapiens GN=ANXA3 PE=1 SV=3 - [ANXA3_HUMAN]	127.764	62.54	1	17	18	34	323	36.3527	5.92236	0.935282
P61204	ADP-ribosylation factor 3 OS=Homo sapiens GN=ARF3 PE=1 SV=2 - [ARF3_HUMAN]	84.4204	58.56	1	8	10	19	181	20.5877	7.43018	0.92288
P28676	Grancalcin OS=Homo sapiens GN=GCA PE=1 SV=2 - [GRAN_HUMAN]	78.7924	50.69	1	8	8	22	217	23.9945	5.21143	0.916878
P06733	Alpha-enolase OS=Homo sapiens GN=ENO1 PE=1 SV=2 - [ENOA_HUMAN]	195.36	55.07	2	15	15	43	434	47.1393	7.38623	0.91219
P29508	Serpin B3 OS=Homo sapiens GN=SERPINB3 PE=1 SV=2 - [SPB3_HUMAN]	126.712	54.36	1	8	18	40	390	44.5365	6.81494	0.898139
P62258	14-3-3 protein epsilon OS=Homo sapiens GN=YWHAE PE=1 SV=1 - [1433E_HUMAN]	92.837	34.51	1	6	9	26	255	29.1554	4.7417	0.891773
Q14CN4	Keratin, type II cytoskeletal 72 OS=Homo sapiens GN=KRT72 PE=1 SV=2 - [K2C72_HUMAN]	150.741	14.87	1	3	8	49	511	55.8424	6.88818	0.877469
O75594	Peptidoglycan recognition protein 1 OS=Homo sapiens GN=PGLYRP1 PE=1 SV=1 - [PGRP1_HUMAN]	90.4589	53.06	1	6	6	19	196	21.7167	8.5874	0.874903
P06576	ATP synthase subunit beta, mitochondrial OS=Homo sapiens GN=ATP5B PE=1 SV=3 - [ATPB_HUMAN]	210.999	56.33	2	17	19	49	529	56.5246	5.40186	0.866879
Q9BYE4	Small proline-rich protein 2G OS=Homo sapiens GN=SPRR2G PE=2 SV=1 - [SPR2G_HUMAN]	22.6588	30.14	1	2	2	7	73	8.15173	7.95752	0.858713
P05154	Plasma serine protease inhibitor OS=Homo sapiens GN=SERPINA5 PE=1 SV=3 - [IPSP_HUMAN]	142.651	37.44	1	14	14	39	406	45.6457	9.26123	0.854407
P27105	Erythrocyte band 7 integral membrane protein OS=Homo sapiens GN=STOM PE=1 SV=3 - [STOM_HUMAN]	100.666	49.65	1	9	9	27	288	31.7107	7.88428	0.851446
P01833	Polymeric immunoglobulin receptor OS=Homo sapiens GN=PIGR PE=1 SV=4 - [PIGR_HUMAN]	250.017	36.39	1	22	22	70	764	83.2317	5.74463	0.841026
Q14624-2	Isoform 2 of Inter-alpha-trypsin inhibitor heavy chain H4 OS=Homo sapiens GN=ITIH4 - [ITIH4_HUMAN]	363.38	18.93	2	16	16	84	914	101.178	6.65381	0.830221
Q9UBC9	Small proline-rich protein 3 OS=Homo sapiens GN=SPRR3 PE=1 SV=2 - [SPRR3_HUMAN]	31.2541	75.74	1	9	9	15	169	18.1422	8.57275	0.8268
P43490	Nicotinamide phosphoribosyltransferase OS=Homo sapiens GN=NAMPT PE=1 SV=1 - [NAMPT_HUMAN]	181.709	56.01	3	21	21	45	491	55.4866	7.15186	0.811007
P22528	Cornifin-B OS=Homo sapiens GN=SPRR1B PE=1 SV=2 - [SPR1B_HUMAN]	17.6863	42.7	1	3	3	8	89	9.88093	8.48486	0.80964
Q9UBG3	Cornulin OS=Homo sapiens GN=CRNN PE=1 SV=1 - [CRNN_HUMAN]	125.166	37.98	1	13	13	43	495	53.5016	6.1001	0.803714
P09211	Glutathione S-transferase P OS=Homo sapiens GN=GSTP1 PE=1 SV=2 - [GSTP1_HUMAN]	79.9162	55.24	1	9	9	18	210	23.341	5.64307	0.771174
P07237	Protein disulfide-isomerase OS=Homo sapiens GN=P4HB PE=1 SV=3 - [PDIA1_HUMAN]	149.924	39.17	1	16	16	43	508	57.0807	4.86865	0.75332
P01009	Alpha-1-antitrypsin OS=Homo sapiens GN=SERPINA1 PE=1 SV=3 - [A1AT_HUMAN]	112.412	38.04	1	16	16	35	418	46.707	5.59229	0.749352
P60174	Triosephosphate isomerase OS=Homo sapiens GN=TPI1 PE=1 SV=3 - [TPIS_HUMAN]	80.7659	50.35	1	10	10	23	286	30.7717	5.92236	0.74744
P18669	Phosphoglycerate mutase 1 OS=Homo sapiens GN=PGAM1 PE=1 SV=2 - [PGAM1_HUMAN]	87.7467	59.45	1	9	10	21	254	28.7858	7.18115	0.729525
P30740	Leukocyte elastase inhibitor OS=Homo sapiens GN=SERPINB1 PE=1 SV=1 - [ILEU_HUMAN]	126.647	50.92	1	17	17	30	379	42.7147	6.27783	0.702334
B4DUA0	Plastin-2 OS=Homo sapiens GN=LCP1 PE=2 SV=1 - [B4DUA0_HUMAN]	64.7594	35.71	1	4	4	15	196	21.7781	5.43994	0.688764
P05783	Keratin, type I cytoskeletal 18 OS=Homo sapiens GN=KRT18 PE=1 SV=2 - [K1C18_HUMAN]	162.063	21.16	1	5	7	33	430	48.0285	5.45264	0.687091
J3QRS3	Myosin regulatory light chain 12A OS=Homo sapiens GN=MYL12A PE=4 SV=1 - [J3QRS3_HUMAN]	62.8203	55.37	1	7	7	14	177	20.4438	4.75439	0.684805
C9JAK5	ADP-ribosylation factor 4 OS=Homo sapiens GN=ARF4 PE=2 SV=1 - [C9JAK5_HUMAN]	35.5871	54.9	1	4	6	12	153	17.688	6.15088	0.678425
Q16769	Glutaminyl-peptide cyclotransferase OS=Homo sapiens GN=QPCT PE=1 SV=1 - [QPCT_HUMAN]	95.6191	49.58	1	10	10	27	361	40.8508	6.60986	0.660942
P22894	Neutrophil collagenase OS=Homo sapiens GN=MMP8 PE=1 SV=1 - [MMP8_HUMAN]	145.375	37.26	1	11	11	35	467	53.3785	6.87354	0.655695
P15924	Desmoplakin OS=Homo sapiens GN=DSP PE=1 SV=3 - [DESP_HUMAN]	831.546	44.24	2	108	108	213	2871	331.569	6.81494	0.642401
P05141	ADP/ATP translocase 2 OS=Homo sapiens GN=SLC25A5 PE=1 SV=7 - [ADT2_HUMAN]	84.5154	38.93	1	13	13	21	298	32.8312	9.68604	0.639636
B7Z6Z4	Myosin light polypeptide 6 OS=Homo sapiens GN=MYL6 PE=2 SV=1 - [B7Z6Z4_HUMAN]	62.4772	26.47	1	3	5	17	238	26.69	5.08447	0.636943
P17213	Bactericidal permeability-increasing protein OS=Homo sapiens GN=BPI PE=1 SV=4 - [BPI_HUMAN]	109.842	38.6	1	13	13	34	487	53.8651	9.37842	0.631207
P35579-2	Isoform 2 of Myosin-9 OS=Homo sapiens GN=MYH9 - [MYH9_HUMAN]	369.022	39	1	37	45	100	1382	159.764	5.97314	0.625923
P62820	Ras-related protein Rab-1A OS=Homo sapiens GN=RAB1A PE=1 SV=3 - [RAB1A_HUMAN]	48.3214	45.85	5	6	8	14	205	22.6634	6.21436	0.617737
P01591	Immunoglobulin J chain OS=Homo sapiens GN=IGJ PE=1 SV=4 - [IGJ_HUMAN]	36.4011	32.7	1	5	5	11	159	18.087	5.23682	0.608172
P27797	Calreticulin OS=Homo sapiens GN=CALR PE=1 SV=1 - [CALR_HUMAN]	95.1852	51.8	1	12	12	29	417	48.1118	4.43701	0.602762
D6PXK4	Alpha actinin 4 short isoform OS=Homo sapiens GN=ACTN4 PE=2 SV=1 - [D6PXK4_HUMAN]	174.567	45.81	1	16	24	48	692	79.8635	5.17334	0.601025
P60981	Destrin OS=Homo sapiens GN=DSTN PE=1 SV=3 - [DEST_HUMAN]	50.4101	43.64	1	5	6	11	165	18.4935	7.85498	0.594804
P08107-2	Isoform 2 of Heat shock 70 kDa protein 1A/1B OS=Homo sapiens GN=HSPA1A - [HSP71_HUMAN]	120.215	37.37	2	14	19	38	586	63.8979	5.70654	0.594698
F8W9L1	Serpin B4 OS=Homo sapiens GN=SERPINB4 PE=2 SV=1 - [F8W9L1_HUMAN]	59.7876	36.09	1	1	11	23	338	38.8124	6.20166	0.592595
P41218	Myeloid cell nuclear differentiation antigen OS=Homo sapiens GN=MNDA PE=1 SV=1 - [MNDA_HUMAN]	85.0753	34.4	1	14	14	27	407	45.8072	9.75928	0.589427
P30044	Peroxiredoxin-5, mitochondrial OS=Homo sapiens GN=PRDX5 PE=1 SV=4 - [PRDX5_HUMAN]	38.4159	36.92	1	6	6	13	214	22.0725	8.70459	0.588967
E9PPU1	40S ribosomal protein S3 OS=Homo sapiens GN=RPS3 PE=2 SV=1 - [E9PPU1_HUMAN]	28.5767	39.24	1	1	6	10	158	17.3965	9.49561	0.574828
Q96HE7	ERO1-like protein alpha OS=Homo sapiens GN=ERO1L PE=1 SV=2 - [ERO1A_HUMAN]	130.247	45.51	1	15	15	31	468	54.3581	5.68115	0.570293
P52566	Rho GDP-dissociation inhibitor 2 OS=Homo sapiens GN=ARHGDIB PE=1 SV=3 - [GDIR2_HUMAN]	57.8677	48.26	1	6	6	13	201	22.9736	5.21143	0.565867
O95833	Chloride intracellular channel protein 3 OS=Homo sapiens GN=CLIC3 PE=1 SV=2 - [CLIC3_HUMAN]	63.469	51.27	1	8	8	15	236	26.6317	6.43018	0.563238
P02790	Hemopexin OS=Homo sapiens GN=HPX PE=1 SV=2 - [HEMO_HUMAN]	114.289	49.78	2	14	14	29	462	51.6433	7.02002	0.561545
P13639	Elongation factor 2 OS=Homo sapiens GN=EEF2 PE=1 SV=4 - [EF2_HUMAN]	217.829	40.91	1	25	26	53	858	95.277	6.82959	0.556273
E9PR17	CD59 glycoprotein OS=Homo sapiens GN=CD59 PE=2 SV=1 - [E9PR17_HUMAN]	26.7295	24.62	1	4	4	8	130	14.519	7.76709	0.551001
Q16270	Insulin-like growth factor-binding protein 7 OS=Homo sapiens GN=IGFBP7 PE=1 SV=1 - [IBP7_HUMAN]	61.1763	40.07	1	9	9	16	282	29.1114	7.89893	0.549612
F8W180	Myosin light polypeptide 6 OS=Homo sapiens GN=MYL6 PE=2 SV=1 - [F8W180_HUMAN]	50.2848	29.59	1	1	3	12	196	22.0797	4.93213	0.543486
J3QQX2	Rho GDP-dissociation inhibitor 1 OS=Homo sapiens GN=ARHGDIA PE=4 SV=1 - [J3QQX2_HUMAN]	42.1078	33.62	1	2	4	14	235	25.8154	7.44482	0.542312
P02760	Protein AMBP OS=Homo sapiens GN=AMBP PE=1 SV=1 - [AMBP_HUMAN]	69.6478	32.95	1	10	10	21	352	38.974	6.25244	0.538821
P29401-2	Isoform 2 of Transketolase OS=Homo sapiens GN=TKT - [TKT_HUMAN]	150.941	40.41	1	15	15	37	631	68.7701	7.51807	0.538024
P61026	Ras-related protein Rab-10 OS=Homo sapiens GN=RAB10 PE=1 SV=1 - [RAB10_HUMAN]	40.4833	35	5	4	6	12	200	22.5266	8.38232	0.532704
P08133	Annexin A6 OS=Homo sapiens GN=ANXA6 PE=1 SV=3 - [ANXA6_HUMAN]	136.368	43.83	3	23	23	40	673	75.8256	5.60498	0.527526
P16152	Carbonyl reductase [NADPH] 1 OS=Homo sapiens GN=CBR1 PE=1 SV=3 - [CBR1_HUMAN]	40.2998	33.94	2	8	8	16	277	30.3559	8.32373	0.527081
P01024	Complement C3 OS=Homo sapiens GN=C3 PE=1 SV=2 - [CO3_HUMAN]	364.583	42.51	1	54	54	98	1663	187.03	6.40479	0.52398
P61224-2	Isoform 2 of Ras-related protein Rap-1b OS=Homo sapiens GN=RAP1B - [RAP1B_HUMAN]	29.232	40.15	1	4	5	8	137	15.3459	8.1333	0.521311
P30041	Peroxiredoxin-6 OS=Homo sapiens GN=PRDX6 PE=1 SV=3 - [PRDX6_HUMAN]	43.6609	41.52	1	8	8	13	224	25.0192	6.37939	0.519601
Q12805	EGF-containing fibulin-like extracellular matrix protein 1 OS=Homo sapiens GN=EFEMP1 PE=1 SV=2 - [FBLN3_HUMAN]	100.462	39.76	1	13	13	28	493	54.6042	5.07178	0.512781
P29373	Cellular retinoic acid-binding protein 2 OS=Homo sapiens GN=CRABP2 PE=1 SV=2 - [RABP2_HUMAN]	25.4393	48.55	1	5	5	8	138	15.683	5.40186	0.510106
O75947-2	Isoform 2 of ATP synthase subunit d, mitochondrial OS=Homo sapiens GN=ATP5H - [ATP5H_HUMAN]	19.3305	41.61	2	4	4	8	137	15.7632	7.18115	0.507512
P00338-3	Isoform 3 of L-lactate dehydrogenase A chain OS=Homo sapiens GN=LDHA - [LDHA_HUMAN]	65.2798	37.4	1	11	11	20	361	39.8119	8.42627	0.502363
P06396	Gelsolin OS=Homo sapiens GN=GSN PE=1 SV=1 - [GELS_HUMAN]	171.515	35.42	1	18	18	43	782	85.6442	6.27783	0.502077
H3BV69	Cytochrome c oxidase subunit 5A, mitochondrial OS=Homo sapiens GN=COX5A PE=2 SV=1 - [H3BV69_HUMAN]	26.342	35.14	1	1	2	6	111	12.0805	8.49951	0.496668
Q2M2I5	Keratin, type I cytoskeletal 24 OS=Homo sapiens GN=KRT24 PE=1 SV=1 - [K1C24_HUMAN]	97.186	9.9	1	2	4	27	525	55.0534	4.95752	0.490433
Q6UX06	Olfactomedin-4 OS=Homo sapiens GN=OLFM4 PE=1 SV=1 - [OLFM4_HUMAN]	90.0363	29.22	1	11	11	28	510	57.2438	5.69385	0.489136
O00299	Chloride intracellular channel protein 1 OS=Homo sapiens GN=CLIC1 PE=1 SV=4 - [CLIC1_HUMAN]	46.7498	46.47	1	7	7	13	241	26.9057	5.17334	0.483168
P63167	Dynein light chain 1, cytoplasmic OS=Homo sapiens GN=DYNLL1 PE=1 SV=1 - [DYL1_HUMAN]	14.3278	24.72	1	2	2	5	89	10.3591	7.40088	0.482667
Q9H299	SH3 domain-binding glutamic acid-rich-like protein 3 OS=Homo sapiens GN=SH3BGRL3 PE=1 SV=1 - [SH3L3_HUMAN]	5.77218	35.48	1	1	1	5	93	10.4313	4.93213	0.479328
P09525	Annexin A4 OS=Homo sapiens GN=ANXA4 PE=1 SV=4 - [ANXA4_HUMAN]	71.4121	36.36	1	8	9	17	319	35.8601	6.12549	0.474064
E7EQR4	Ezrin OS=Homo sapiens GN=EZR PE=2 SV=2 - [E7EQR4_HUMAN]	103.751	28.16	2	9	13	31	554	65.5386	5.90967	0.473003
F8W6I7	Heterogeneous nuclear ribonucleoprotein A1 OS=Homo sapiens GN=HNRNPA1 PE=2 SV=1 - [F8W6I7_HUMAN]	56.7048	32.5	2	6	9	16	320	34.2023	9.23193	0.467805
Q13835-2	Isoform 1 of Plakophilin-1 OS=Homo sapiens GN=PKP1 - [PKP1_HUMAN]	154.639	35.54	2	18	18	37	726	80.4455	8.96826	0.459939
P06744	Glucose-6-phosphate isomerase OS=Homo sapiens GN=GPI PE=1 SV=4 - [G6PI_HUMAN]	135.961	33.15	1	12	12	29	558	63.1072	8.32373	0.459535
Q06830	Peroxiredoxin-1 OS=Homo sapiens GN=PRDX1 PE=1 SV=1 - [PRDX1_HUMAN]	27.5193	35.68	1	6	6	10	199	22.0963	8.1333	0.452565
P15328	Folate receptor alpha OS=Homo sapiens GN=FOLR1 PE=1 SV=3 - [FOLR1_HUMAN]	48.886	31.91	1	5	5	13	257	29.7992	7.97217	0.436253
P00749	Urokinase-type plasminogen activator OS=Homo sapiens GN=PLAU PE=1 SV=2 - [UROK_HUMAN]	67.8246	40.6	1	13	13	21	431	48.4757	8.41162	0.433206
Q9UBD6	Ammonium transporter Rh type C OS=Homo sapiens GN=RHCG PE=1 SV=1 - [RHCG_HUMAN]	97.829	22.34	1	5	5	23	479	53.1439	6.39209	0.432787
P10909-2	Isoform 2 of Clusterin OS=Homo sapiens GN=CLU - [CLUS_HUMAN]	92.6303	24.95	1	11	11	25	501	57.7956	6.68311	0.432559
F5H6I0	Beta-2-microglobulin form pI 5.3 OS=Homo sapiens GN=B2M PE=2 SV=1 - [F5H6I0_HUMAN]	22.7229	34.43	1	3	3	6	122	13.9632	7.44482	0.429702
C9JX21	Transforming protein RhoA OS=Homo sapiens GN=RHOA PE=2 SV=1 - [C9JX21_HUMAN]	43.5441	29.41	1	3	3	9	187	21.1508	6.20166	0.425516
P18054	Arachidonate 12-lipoxygenase, 12S-type OS=Homo sapiens GN=ALOX12 PE=1 SV=4 - [LOX12_HUMAN]	95.8176	42.53	1	20	20	32	663	75.6453	6.21436	0.423027
P00738	Haptoglobin OS=Homo sapiens GN=HP PE=1 SV=1 - [HPT_HUMAN]	62.4446	32.76	1	10	10	19	406	45.1766	6.58057	0.420572
I3L2F9	Uncharacterized protein OS=Homo sapiens PE=2 SV=1 - [I3L2F9_HUMAN]	74.5092	20.24	1	6	6	19	410	45.3696	4.90674	0.418783
P08758	Annexin A5 OS=Homo sapiens GN=ANXA5 PE=1 SV=2 - [ANXA5_HUMAN]	52.6331	28.44	1	7	8	15	320	35.9144	5.04639	0.41766
P59998-3	Isoform 3 of Actin-related protein 2/3 complex subunit 4 OS=Homo sapiens GN=ARPC4 - [ARPC4_HUMAN]	29.9933	32.09	1	5	5	9	187	21.5742	8.5874	0.417165
P52209	6-phosphogluconate dehydrogenase, decarboxylating OS=Homo sapiens GN=PGD PE=1 SV=3 - [6PGD_HUMAN]	83.3248	35.2	1	12	12	22	483	53.106	7.2251	0.414266
P06753-2	Isoform 2 of Tropomyosin alpha-3 chain OS=Homo sapiens GN=TPM3 - [TPM3_HUMAN]	32.7003	32.26	1	6	8	12	248	29.0147	4.77979	0.413583
P48735	Isocitrate dehydrogenase [NADP], mitochondrial OS=Homo sapiens GN=IDH2 PE=1 SV=2 - [IDHP_HUMAN]	70.4946	32.3	1	12	13	21	452	50.8769	8.68994	0.412761
P04899-4	Isoform sGi2 of Guanine nucleotide-binding protein G(i) subunit alpha-2 OS=Homo sapiens GN=GNAI2 - [GNAI2_HUMAN]	75.0602	39.34	1	10	11	17	366	41.5216	5.98584	0.409425
Q15907	Ras-related protein Rab-11B OS=Homo sapiens GN=RAB11B PE=1 SV=4 - [RB11B_HUMAN]	41.8398	29.36	2	5	6	10	218	24.4735	5.93506	0.408605
C9JV77	Alpha-2-HS-glycoprotein OS=Homo sapiens GN=AHSG PE=2 SV=1 - [C9JV77_HUMAN]	51.7954	23.1	1	5	5	16	368	39.3867	5.71924	0.406228
B4DGP8	Calnexin OS=Homo sapiens GN=CANX PE=2 SV=1 - [B4DGP8_HUMAN]	91.1439	24.24	1	11	11	29	627	71.4579	4.70361	0.405833
P01765	Ig heavy chain V-III region TIL OS=Homo sapiens PE=1 SV=1 - [HV304_HUMAN]	23.6394	16.52	3	1	1	5	115	12.3481	9.12939	0.404922
P37802	Transgelin-2 OS=Homo sapiens GN=TAGLN2 PE=1 SV=3 - [TAGL2_HUMAN]	35.6074	49.25	1	6	6	9	199	22.3772	8.25049	0.402196
P22626	Heterogeneous nuclear ribonucleoproteins A2/B1 OS=Homo sapiens GN=HNRNPA2B1 PE=1 SV=2 - [ROA2_HUMAN]	60.4718	33.14	2	10	12	15	353	37.4067	8.95361	0.400997
P13489	Ribonuclease inhibitor OS=Homo sapiens GN=RNH1 PE=1 SV=2 - [RINI_HUMAN]	76.4912	37.09	1	9	9	20	461	49.9411	4.81787	0.400472
K7ENP3	ATP synthase subunit alpha OS=Homo sapiens GN=ATP5A1 PE=3 SV=1 - [K7ENP3_HUMAN]	112.088	33.33	2	11	12	23	531	57.5114	9.29053	0.399921
A5A3E0	POTE ankyrin domain family member F OS=Homo sapiens GN=POTEF PE=1 SV=2 - [POTEF_HUMAN]	176.085	5.67	1	1	5	48	1075	121.367	6.20166	0.395496
P06703	Protein S100-A6 OS=Homo sapiens GN=S100A6 PE=1 SV=1 - [S10A6_HUMAN]	16.3551	24.44	1	3	3	4	90	10.1733	5.47803	0.393184
B7TY16	Actinin alpha 1 isoform 3 OS=Homo sapiens GN=ACTN1 PE=2 SV=1 - [B7TY16_HUMAN]	142.607	29.89	1	14	22	42	930	107.074	5.57959	0.392253
Q15286	Ras-related protein Rab-35 OS=Homo sapiens GN=RAB35 PE=1 SV=1 - [RAB35_HUMAN]	35.1964	26.87	5	2	4	9	201	23.0108	8.29443	0.391121
P21796	Voltage-dependent anion-selective channel protein 1 OS=Homo sapiens GN=VDAC1 PE=1 SV=2 - [VDAC1_HUMAN]	38.1428	36.75	1	7	8	12	283	30.7536	8.54346	0.390199
P11215-2	Isoform 2 of Integrin alpha-M OS=Homo sapiens GN=ITGAM - [ITAM_HUMAN]	173.965	32.7	1	28	28	49	1153	127.227	7.2251	0.38514
P02763	Alpha-1-acid glycoprotein 1 OS=Homo sapiens GN=ORM1 PE=1 SV=1 - [A1AG1_HUMAN]	27.8913	23.38	1	4	4	9	201	23.4968	5.021	0.383032
P11142	Heat shock cognate 71 kDa protein OS=Homo sapiens GN=HSPA8 PE=1 SV=1 - [HSP7C_HUMAN]	85.03	32.04	2	13	18	27	646	70.8542	5.51611	0.381064
E7EMB3	Calmodulin OS=Homo sapiens GN=CALM2 PE=2 SV=1 - [E7EMB3_HUMAN]	36.4264	28.06	1	3	3	8	196	21.6752	4.56396	0.369085
P50995	Annexin A11 OS=Homo sapiens GN=ANXA11 PE=1 SV=1 - [ANX11_HUMAN]	64.9135	33.07	1	15	15	20	505	54.3551	7.6499	0.367951
P04839	Cytochrome b-245 heavy chain OS=Homo sapiens GN=CYBB PE=1 SV=2 - [CY24B_HUMAN]	72.1941	27.54	3	14	14	24	570	65.2936	8.63135	0.367571
Q9HDC9	Adipocyte plasma membrane-associated protein OS=Homo sapiens GN=APMAP PE=1 SV=2 - [APMAP_HUMAN]	50.4916	25	1	9	9	17	416	46.4509	6.16357	0.365978
Q9UL46	Proteasome activator complex subunit 2 OS=Homo sapiens GN=PSME2 PE=1 SV=4 - [PSME2_HUMAN]	33.5966	28.03	1	5	5	10	239	27.3843	5.73193	0.365173
P30085	UMP-CMP kinase OS=Homo sapiens GN=CMPK1 PE=1 SV=3 - [KCY_HUMAN]	27.7994	26.02	1	5	5	8	196	22.2083	5.56689	0.360226
P07741	Adenine phosphoribosyltransferase OS=Homo sapiens GN=APRT PE=1 SV=2 - [APT_HUMAN]	26.7418	22.78	1	3	3	7	180	19.5954	6.02393	0.357226
P15104	Glutamine synthetase OS=Homo sapiens GN=GLUL PE=1 SV=4 - [GLNA_HUMAN]	56.2057	31.64	1	7	7	15	373	42.0373	6.88818	0.356826
Q9HD89	Resistin OS=Homo sapiens GN=RETN PE=2 SV=1 - [RETN_HUMAN]	13.1598	37.96	1	3	3	4	108	11.4115	6.85889	0.350525
P62330	ADP-ribosylation factor 6 OS=Homo sapiens GN=ARF6 PE=1 SV=2 - [ARF6_HUMAN]	37.7304	45.71	2	5	5	7	175	20.0694	8.95361	0.348789
P63241-2	Isoform 2 of Eukaryotic translation initiation factor 5A-1 OS=Homo sapiens GN=EIF5A - [IF5A1_HUMAN]	31.2364	36.96	1	5	5	7	184	20.1572	7.00537	0.347271
P20700	Lamin-B1 OS=Homo sapiens GN=LMNB1 PE=1 SV=2 - [LMNB1_HUMAN]	96.5487	25.77	1	10	12	23	586	66.3676	5.16064	0.346555
P05107	Integrin beta-2 OS=Homo sapiens GN=ITGB2 PE=1 SV=2 - [ITB2_HUMAN]	93.1257	34.46	3	21	21	29	769	84.7261	6.94678	0.342279
F8WBT9	Apolipoprotein D OS=Homo sapiens GN=APOD PE=2 SV=1 - [F8WBT9_HUMAN]	16.8056	12.96	1	1	1	4	108	11.7859	7.56201	0.339389
E7ETU3	Cell division control protein 42 homolog OS=Homo sapiens GN=CDC42 PE=2 SV=1 - [E7ETU3_HUMAN]	32.826	33.91	1	5	5	9	233	26.5744	6.90283	0.338671
P62136-2	Isoform 2 of Serine/threonine-protein phosphatase PP1-alpha catalytic subunit OS=Homo sapiens GN=PPP1CA - [PP1A_HUMAN]	42.0396	34.6	1	4	9	13	341	38.6064	6.62451	0.336732
Q15080-2	Isoform 2 of Neutrophil cytosol factor 4 OS=Homo sapiens GN=NCF4 - [NCF4_HUMAN]	39.7811	22.99	1	6	6	13	348	38.976	9.01221	0.333538
P45880-1	Isoform 1 of Voltage-dependent anion-selective channel protein 2 OS=Homo sapiens GN=VDAC2 - [VDAC2_HUMAN]	42.1874	30.42	1	7	7	11	309	33.3505	7.59131	0.32983
P10153	Non-secretory ribonuclease OS=Homo sapiens GN=RNASE2 PE=1 SV=2 - [RNAS2_HUMAN]	20.934	19.88	1	2	2	6	161	18.3421	8.73389	0.327117
Q8TDL5	BPI fold-containing family B member 1 OS=Homo sapiens GN=BPIFB1 PE=2 SV=1 - [BPIB1_HUMAN]	54.3655	24.38	1	7	7	17	484	52.4085	7.2251	0.324375
P51159	Ras-related protein Rab-27A OS=Homo sapiens GN=RAB27A PE=1 SV=3 - [RB27A_HUMAN]	23.354	22.17	1	5	5	8	221	24.8523	5.22412	0.321902
Q08380	Galectin-3-binding protein OS=Homo sapiens GN=LGALS3BP PE=1 SV=1 - [LG3BP_HUMAN]	86.2047	24.44	1	9	9	21	585	65.2893	5.2749	0.321645
P23396-2	Isoform 2 of 40S ribosomal protein S3 OS=Homo sapiens GN=RPS3 - [RS3_HUMAN]	25.4604	26.25	1	2	7	9	259	28.4685	9.72998	0.316139
P01781	Ig heavy chain V-III region GAL OS=Homo sapiens PE=1 SV=1 - [HV320_HUMAN]	16.9612	17.24	1	2	2	4	116	12.7222	8.48486	0.314411
P22735	Protein-glutamine gamma-glutamyltransferase K OS=Homo sapiens GN=TGM1 PE=1 SV=4 - [TGM1_HUMAN]	106.457	29.13	2	17	17	28	817	89.7303	6.03662	0.312046
P24539	ATP synthase subunit b, mitochondrial OS=Homo sapiens GN=ATP5F1 PE=1 SV=2 - [AT5F1_HUMAN]	27.9251	28.13	1	6	6	9	256	28.8903	9.36377	0.311523
O60437	Periplakin OS=Homo sapiens GN=PPL PE=1 SV=4 - [PEPL_HUMAN]	211.544	27.73	1	43	43	63	1756	204.623	5.60498	0.307883
P07900-2	Isoform 2 of Heat shock protein HSP 90-alpha OS=Homo sapiens GN=HSP90AA1 - [HS90A_HUMAN]	119.35	26.58	3	13	19	30	854	98.0995	5.16064	0.305812
P01766	Ig heavy chain V-III region BRO OS=Homo sapiens PE=1 SV=1 - [HV305_HUMAN]	24.9302	25	1	2	2	4	120	13.2184	6.56592	0.302609
P30101	Protein disulfide-isomerase A3 OS=Homo sapiens GN=PDIA3 PE=1 SV=4 - [PDIA3_HUMAN]	74.4871	36.83	1	14	14	17	505	56.7468	6.354	0.299577
Q00610	Clathrin heavy chain 1 OS=Homo sapiens GN=CLTC PE=1 SV=5 - [CLH1_HUMAN]	228.45	29.19	1	31	31	57	1675	191.493	5.69385	0.297662
B4DEK7	Ras-related protein Rab-8A OS=Homo sapiens GN=RAB8A PE=2 SV=1 - [B4DEK7_HUMAN]	27.6587	19.81	5	1	3	7	207	23.5489	8.22119	0.297254
P14854	Cytochrome c oxidase subunit 6B1 OS=Homo sapiens GN=COX6B1 PE=1 SV=2 - [CX6B1_HUMAN]	10.2302	47.67	1	3	3	3	86	10.1857	7.04932	0.29453
Q92882	Osteoclast-stimulating factor 1 OS=Homo sapiens GN=OSTF1 PE=1 SV=2 - [OSTF1_HUMAN]	25.1699	31.78	1	4	4	7	214	23.7719	5.68115	0.294465
Q9NZD2	Glycolipid transfer protein OS=Homo sapiens GN=GLTP PE=1 SV=3 - [GLTP_HUMAN]	24.648	32.06	1	4	4	7	209	23.8344	7.38623	0.293693
P00558	Phosphoglycerate kinase 1 OS=Homo sapiens GN=PGK1 PE=1 SV=3 - [PGK1_HUMAN]	65.1664	32.61	1	10	10	13	417	44.5861	8.104	0.291571
P13010	X-ray repair cross-complementing protein 5 OS=Homo sapiens GN=XRCC5 PE=1 SV=3 - [XRCC5_HUMAN]	72.7967	25.55	1	9	9	24	732	82.6523	5.80811	0.290373
Q6ZN66	Guanylate-binding protein 6 OS=Homo sapiens GN=GBP6 PE=2 SV=1 - [GBP6_HUMAN]	97.1716	31.6	1	13	13	21	633	72.3809	6.3667	0.290132
P00450	Ceruloplasmin OS=Homo sapiens GN=CP PE=1 SV=1 - [CERU_HUMAN]	124.356	34.18	1	22	22	35	1065	122.128	5.71924	0.286586
E7ETH0	Complement factor I light chain OS=Homo sapiens GN=CFI PE=2 SV=1 - [E7ETH0_HUMAN]	74.3206	34.52	1	15	15	19	591	66.5811	7.59131	0.285366
B4DTG2	Elongation factor 1-gamma OS=Homo sapiens GN=EEF1G PE=2 SV=1 - [B4DTG2_HUMAN]	64.8432	33.47	1	9	9	16	487	56.1144	7.72314	0.285132
H0YKK6	Proteasome activator complex subunit 1 OS=Homo sapiens GN=PSME1 PE=2 SV=1 - [H0YKK6_HUMAN]	9.21701	21.11	1	1	2	3	90	10.5695	8.90967	0.283836
Q8N6Q3	CD177 antigen OS=Homo sapiens GN=CD177 PE=1 SV=2 - [CD177_HUMAN]	47.2858	20.14	1	6	6	13	437	46.3325	6.29053	0.280581
P11021	78 kDa glucose-regulated protein OS=Homo sapiens GN=HSPA5 PE=1 SV=2 - [GRP78_HUMAN]	73.5451	25.84	4	12	15	20	654	72.2884	5.16064	0.276669
Q00325	Phosphate carrier protein, mitochondrial OS=Homo sapiens GN=SLC25A3 PE=1 SV=2 - [MPCP_HUMAN]	33.4529	19.61	1	6	6	11	362	40.0687	9.37842	0.274528
P15144	Aminopeptidase N OS=Homo sapiens GN=ANPEP PE=1 SV=4 - [AMPN_HUMAN]	113.819	25.96	1	19	19	30	967	109.471	5.47803	0.274045
J3KRE2	Rho GDP-dissociation inhibitor 1 OS=Homo sapiens GN=ARHGDIA PE=4 SV=1 - [J3KRE2_HUMAN]	15.5285	38.76	1	1	3	4	129	14.8052	4.67822	0.270175
Q01518	Adenylyl cyclase-associated protein 1 OS=Homo sapiens GN=CAP1 PE=1 SV=5 - [CAP1_HUMAN]	53.2522	25.26	1	8	8	14	475	51.8687	8.06006	0.269912
P60022	Beta-defensin 1 OS=Homo sapiens GN=DEFB1 PE=1 SV=1 - [DEFB1_HUMAN]	6.60917	44.12	1	2	2	2	68	7.41456	8.60205	0.269739
P02675	Fibrinogen beta chain OS=Homo sapiens GN=FGB PE=1 SV=2 - [FIBB_HUMAN]	67.4493	30.35	1	10	10	15	491	55.8923	8.26514	0.268373
P60903	Protein S100-A10 OS=Homo sapiens GN=S100A10 PE=1 SV=2 - [S10AA_HUMAN]	12.9314	17.53	1	1	1	3	97	11.1955	7.37158	0.267965
A6NI72	Putative neutrophil cytosol factor 1B OS=Homo sapiens GN=NCF1B PE=5 SV=2 - [NCF1B_HUMAN]	41.5172	22.51	1	7	7	12	391	44.789	9.12939	0.267923
C9JC84	Fibrinogen gamma chain OS=Homo sapiens GN=FGG PE=2 SV=1 - [C9JC84_HUMAN]	53.9265	24.08	1	8	8	14	461	52.3043	5.63037	0.267664
O00391	Sulfhydryl oxidase 1 OS=Homo sapiens GN=QSOX1 PE=1 SV=3 - [QSOX1_HUMAN]	84.4122	23.69	1	14	14	22	747	82.5255	8.92432	0.266584
O00204	Sulfotransferase family cytosolic 2B member 1 OS=Homo sapiens GN=SULT2B1 PE=1 SV=2 - [ST2B1_HUMAN]	43.0334	15.89	1	4	4	11	365	41.2815	5.40186	0.266463
F5H740	Voltage-dependent anion-selective channel protein 3 OS=Homo sapiens GN=VDAC3 PE=2 SV=1 - [F5H740_HUMAN]	21.8598	24.65	1	4	5	8	284	30.7384	8.66064	0.260261
P02787	Serotransferrin OS=Homo sapiens GN=TF PE=1 SV=3 - [TRFE_HUMAN]	81.0716	27.65	1	12	12	20	698	77.0136	7.12256	0.259694
Q6ZVX7	F-box only protein 50 OS=Homo sapiens GN=NCCRP1 PE=1 SV=1 - [FBX50_HUMAN]	38.248	29.09	1	5	5	8	275	30.8279	6.62451	0.259505
P04217	Alpha-1B-glycoprotein OS=Homo sapiens GN=A1BG PE=1 SV=4 - [A1BG_HUMAN]	48.204	23.23	1	7	7	14	495	54.2195	5.85889	0.258209
O00764	Pyridoxal kinase OS=Homo sapiens GN=PDXK PE=1 SV=1 - [PDXK_HUMAN]	32.4032	20.51	1	5	5	9	312	35.0799	6.12549	0.256557
P11413-3	Isoform 3 of Glucose-6-phosphate 1-dehydrogenase OS=Homo sapiens GN=G6PD - [G6PD_HUMAN]	63.7439	22.2	1	11	11	16	545	62.4286	8.04541	0.256293
P51149	Ras-related protein Rab-7a OS=Homo sapiens GN=RAB7A PE=1 SV=1 - [RAB7A_HUMAN]	22.8252	23.19	1	4	4	6	207	23.4748	6.69775	0.255593
P30084	Enoyl-CoA hydratase, mitochondrial OS=Homo sapiens GN=ECHS1 PE=1 SV=4 - [ECHM_HUMAN]	28.2862	16.21	1	3	3	8	290	31.3671	8.07471	0.255044
P35754	Glutaredoxin-1 OS=Homo sapiens GN=GLRX PE=1 SV=2 - [GLRX1_HUMAN]	5.72872	27.36	1	1	1	3	106	11.7682	8.08936	0.254925
A8K2U0	Alpha-2-macroglobulin-like protein 1 OS=Homo sapiens GN=A2ML1 PE=1 SV=3 - [A2ML1_HUMAN]	138.106	20.43	1	24	24	41	1454	161.004	5.73193	0.254652
P23284	Peptidyl-prolyl cis-trans isomerase B OS=Homo sapiens GN=PPIB PE=1 SV=2 - [PPIB_HUMAN]	32.9604	18.52	1	4	4	6	216	23.7275	9.40771	0.252871
P80748	Ig lambda chain V-III region LOI OS=Homo sapiens PE=1 SV=1 - [LV302_HUMAN]	11.0959	21.62	1	2	2	3	111	11.9278	5.08447	0.251513
P61106	Ras-related protein Rab-14 OS=Homo sapiens GN=RAB14 PE=1 SV=4 - [RAB14_HUMAN]	19.5584	23.72	3	3	4	6	215	23.8819	6.21436	0.251236
Q14019	Coactosin-like protein OS=Homo sapiens GN=COTL1 PE=1 SV=3 - [COTL1_HUMAN]	8.31219	23.94	1	2	2	4	142	15.935	5.66846	0.251019
M0QYJ8	Glia maturation factor gamma OS=Homo sapiens GN=GMFG PE=4 SV=1 - [M0QYJ8_HUMAN]	17.5408	39.13	1	3	3	4	138	16.125	6.16357	0.248062
Q06323-2	Isoform 2 of Proteasome activator complex subunit 1 OS=Homo sapiens GN=PSME1 - [PSME1_HUMAN]	21.1507	14.8	1	2	3	7	250	28.5839	6.7124	0.244893
P13928	Annexin A8 OS=Homo sapiens GN=ANXA8 PE=1 SV=3 - [ANXA8_HUMAN]	35.929	23.24	1	7	7	9	327	36.8576	5.78271	0.244183
O15145	Actin-related protein 2/3 complex subunit 3 OS=Homo sapiens GN=ARPC3 PE=1 SV=3 - [ARPC3_HUMAN]	19.2797	15.17	1	3	3	5	178	20.5334	8.5874	0.243506
B1AHL2	Fibulin-1 OS=Homo sapiens GN=FBLN1 PE=2 SV=1 - [B1AHL2_HUMAN]	78.3621	24.69	1	13	13	19	721	78.2769	5.38916	0.242728
Q9BYD5	Cornifelin OS=Homo sapiens GN=CNFN PE=1 SV=2 - [CNFN_HUMAN]	10.7286	19.64	1	1	1	3	112	12.3675	6.1001	0.24257
E9PKL7	Ras-related protein Rab-2A OS=Homo sapiens GN=RAB2A PE=2 SV=1 - [E9PKL7_HUMAN]	17.661	27.62	1	4	4	5	181	20.766	9.86182	0.240779
Q99735-2	Isoform 2 of Microsomal glutathione S-transferase 2 OS=Homo sapiens GN=MGST2 - [MGST2_HUMAN]	5.12572	18.18	2	1	1	2	77	8.35338	9.45166	0.239424
P35241-5	Isoform 5 of Radixin OS=Homo sapiens GN=RDX - [RADI_HUMAN]	51.2515	6.95	1	1	5	17	604	71.0046	6.7124	0.239421
Q96TA1	Niban-like protein 1 OS=Homo sapiens GN=FAM129B PE=1 SV=3 - [NIBL1_HUMAN]	79.8454	18.77	1	9	9	20	746	84.0847	6.18896	0.237855
P02743	Serum amyloid P-component OS=Homo sapiens GN=APCS PE=1 SV=2 - [SAMP_HUMAN]	22.9459	23.77	1	5	5	6	223	25.3711	6.53662	0.236489
P35222	Catenin beta-1 OS=Homo sapiens GN=CTNNB1 PE=1 SV=1 - [CTNB1_HUMAN]	70.9282	13.83	1	2	8	20	781	85.4422	5.85889	0.234076
H0UI06	Cytochrome c oxidase subunit 7A2, mitochondrial OS=Homo sapiens GN=COX7A2 PE=2 SV=1 - [H0UI06_HUMAN]	10.4803	20	1	2	2	3	115	12.8357	9.12939	0.233722
O15144	Actin-related protein 2/3 complex subunit 2 OS=Homo sapiens GN=ARPC2 PE=1 SV=1 - [ARPC2_HUMAN]	35.7842	26.33	1	5	5	8	300	34.3115	7.35693	0.233158
P61158	Actin-related protein 3 OS=Homo sapiens GN=ACTR3 PE=1 SV=3 - [ARP3_HUMAN]	42.3978	22.97	1	7	7	11	418	47.341	5.88428	0.232357
P30049	ATP synthase subunit delta, mitochondrial OS=Homo sapiens GN=ATP5D PE=1 SV=2 - [ATPD_HUMAN]	18.7884	32.14	1	2	2	4	168	17.4792	5.49072	0.228843
J3KR44	Ubiquitin thioesterase OTUB1 OS=Homo sapiens GN=OTUB1 PE=4 SV=1 - [J3KR44_HUMAN]	31.0534	15.91	1	4	4	8	308	35.1924	5.59229	0.227322
O75083	WD repeat-containing protein 1 OS=Homo sapiens GN=WDR1 PE=1 SV=4 - [WDR1_HUMAN]	68.5768	22.94	1	9	9	15	606	66.1519	6.65381	0.226751
Q9UHA7	Interleukin-36 alpha OS=Homo sapiens GN=IL36A PE=1 SV=1 - [IL36A_HUMAN]	8.22288	20.25	1	3	3	4	158	17.673	6.30322	0.226334
Q14210	Lymphocyte antigen 6D OS=Homo sapiens GN=LY6D PE=1 SV=1 - [LY6D_HUMAN]	7.80502	14.84	1	2	2	3	128	13.2777	8.20654	0.225943
Q96C19	EF-hand domain-containing protein D2 OS=Homo sapiens GN=EFHD2 PE=1 SV=1 - [EFHD2_HUMAN]	14.9513	22.5	1	5	5	6	240	26.6805	5.19873	0.224884
P04004	Vitronectin OS=Homo sapiens GN=VTN PE=1 SV=1 - [VTNC_HUMAN]	46.8247	23.22	1	8	8	12	478	54.2712	5.79541	0.221112
P61160-2	Isoform 2 of Actin-related protein 2 OS=Homo sapiens GN=ACTR2 - [ARP2_HUMAN]	35.0083	22.06	1	5	5	10	399	45.3476	7.1958	0.220519
Q07960	Rho GTPase-activating protein 1 OS=Homo sapiens GN=ARHGAP1 PE=1 SV=1 - [RHG01_HUMAN]	52.007	23.23	1	6	6	11	439	50.4042	6.29053	0.218236
P04040	Catalase OS=Homo sapiens GN=CAT PE=1 SV=3 - [CATA_HUMAN]	46.4958	26.19	1	10	10	13	527	59.7188	7.38623	0.217687
P00966	Argininosuccinate synthase OS=Homo sapiens GN=ASS1 PE=1 SV=2 - [ASSY_HUMAN]	58.6644	13.11	1	3	3	10	412	46.501	8.01611	0.215049
P13164	Interferon-induced transmembrane protein 1 OS=Homo sapiens GN=IFITM1 PE=1 SV=3 - [IFM1_HUMAN]	13.9262	12.8	1	1	1	3	125	13.9553	7.92822	0.214972
Q32Q12	Nucleoside diphosphate kinase OS=Homo sapiens GN=NME1-NME2 PE=2 SV=1 - [Q32Q12_HUMAN]	21.9099	38.36	1	6	6	7	292	32.6209	8.48486	0.214587
Q9UJ70-2	Isoform 2 of N-acetyl-D-glucosamine kinase OS=Homo sapiens GN=NAGK - [NAGK_HUMAN]	32.5158	22.82	2	7	7	9	390	42.0112	6.68311	0.214229
Q15185	Prostaglandin E synthase 3 OS=Homo sapiens GN=PTGES3 PE=1 SV=1 - [TEBP_HUMAN]	18.2078	26.25	1	3	3	4	160	18.6854	4.53857	0.214071
Q9UL52	Transmembrane protease serine 11E OS=Homo sapiens GN=TMPRSS11E PE=1 SV=2 - [TM11E_HUMAN]	39.7956	26.48	1	8	8	10	423	47.6651	8.5874	0.209797
P61020-2	Isoform 2 of Ras-related protein Rab-5B OS=Homo sapiens GN=RAB5B - [RAB5B_HUMAN]	15.9734	12.64	1	2	2	4	174	19.0784	7.29834	0.209661
P03973	Antileukoproteinase OS=Homo sapiens GN=SLPI PE=1 SV=2 - [SLPI_HUMAN]	7.52747	27.27	1	3	3	3	132	14.3159	8.74854	0.209557
Q9Y696	Chloride intracellular channel protein 4 OS=Homo sapiens GN=CLIC4 PE=1 SV=4 - [CLIC4_HUMAN]	30.0733	18.18	1	3	3	6	253	28.7537	5.59229	0.208668
P14618	Pyruvate kinase PKM OS=Homo sapiens GN=PKM PE=1 SV=4 - [KPYM_HUMAN]	46.4272	25.24	1	10	10	12	531	57.9	7.84033	0.207254
P53007	Tricarboxylate transport protein, mitochondrial OS=Homo sapiens GN=SLC25A1 PE=1 SV=2 - [TXTP_HUMAN]	17.3037	15.11	1	2	2	7	311	33.991	9.89111	0.205937
Q6P4A8	Phospholipase B-like 1 OS=Homo sapiens GN=PLBD1 PE=1 SV=2 - [PLBL1_HUMAN]	41.5396	22.06	1	10	10	13	553	63.2142	9.05615	0.20565
P13073	Cytochrome c oxidase subunit 4 isoform 1, mitochondrial OS=Homo sapiens GN=COX4I1 PE=1 SV=1 - [COX41_HUMAN]	9.76236	27.81	1	4	4	4	169	19.564	9.51025	0.204457
O75131	Copine-3 OS=Homo sapiens GN=CPNE3 PE=1 SV=1 - [CPNE3_HUMAN]	35.6737	17.13	1	5	5	12	537	60.0921	5.84619	0.199693
P08473	Neprilysin OS=Homo sapiens GN=MME PE=1 SV=2 - [NEP_HUMAN]	64.2873	19.73	1	10	10	17	750	85.4599	5.73193	0.198924
Q15056-2	Isoform Short of Eukaryotic translation initiation factor 4H OS=Homo sapiens GN=EIF4H - [IF4H_HUMAN]	14.2819	18.42	2	2	2	5	228	25.1845	8.08936	0.198535
Q9H4M9	EH domain-containing protein 1 OS=Homo sapiens GN=EHD1 PE=1 SV=2 - [EHD1_HUMAN]	41.5022	20.97	1	9	9	12	534	60.5887	6.82959	0.198057
Q01469	Fatty acid-binding protein, epidermal OS=Homo sapiens GN=FABP5 PE=1 SV=3 - [FABP5_HUMAN]	7.32424	22.22	1	2	2	3	135	15.1546	7.00537	0.19796
P40926	Malate dehydrogenase, mitochondrial OS=Homo sapiens GN=MDH2 PE=1 SV=3 - [MDHM_HUMAN]	26.0085	23.37	1	6	6	7	338	35.4807	8.67529	0.19729
P46940	Ras GTPase-activating-like protein IQGAP1 OS=Homo sapiens GN=IQGAP1 PE=1 SV=1 - [IQGA1_HUMAN]	167.191	20.52	1	24	24	37	1657	189.134	6.48096	0.195629
E7EU23	Rab GDP dissociation inhibitor beta OS=Homo sapiens GN=GDI2 PE=2 SV=1 - [E7EU23_HUMAN]	46.9673	17.82	1	6	6	10	449	51.1483	8.17725	0.19551
Q6EMK4	Vasorin OS=Homo sapiens GN=VASN PE=1 SV=1 - [VASN_HUMAN]	60.6083	20.8	1	7	7	14	673	71.6675	7.38623	0.195347
P22314	Ubiquitin-like modifier-activating enzyme 1 OS=Homo sapiens GN=UBA1 PE=1 SV=3 - [UBA1_HUMAN]	84.6863	17.3	1	12	12	23	1058	117.774	5.75732	0.195289
C9JQU6	PRA1 family protein 3 OS=Homo sapiens GN=ARL6IP5 PE=2 SV=1 - [C9JQU6_HUMAN]	6.456	12.5	3	1	1	2	88	10.2442	9.70068	0.195232
P08294	Extracellular superoxide dismutase [Cu-Zn] OS=Homo sapiens GN=SOD3 PE=1 SV=2 - [SODE_HUMAN]	13.3936	13.75	1	3	3	5	240	25.8347	6.60986	0.193538
P04179-2	Isoform 2 of Superoxide dismutase [Mn], mitochondrial OS=Homo sapiens GN=SOD2 - [SODM_HUMAN]	17.6042	16.39	2	3	3	4	183	20.6825	8.25049	0.1934
P22891-2	Isoform 2 of Vitamin K-dependent protein Z OS=Homo sapiens GN=PROZ - [PROZ_HUMAN]	24.9998	17.3	1	5	5	9	422	47.0228	6.03662	0.191397
P80511	Protein S100-A12 OS=Homo sapiens GN=S100A12 PE=1 SV=2 - [S10AC_HUMAN]	10.9444	19.57	1	1	1	2	92	10.5685	6.25244	0.189241
P84095	Rho-related GTP-binding protein RhoG OS=Homo sapiens GN=RHOG PE=1 SV=1 - [RHOG_HUMAN]	12.4025	22.51	1	2	3	4	191	21.2949	8.11865	0.187838
P02042	Hemoglobin subunit delta OS=Homo sapiens GN=HBD PE=1 SV=2 - [HBD_HUMAN]	12.0765	23.81	1	3	3	3	147	16.0453	8.04541	0.186971
Q92597	Protein NDRG1 OS=Homo sapiens GN=NDRG1 PE=1 SV=1 - [NDRG1_HUMAN]	40.9043	23.1	1	4	4	8	394	42.8077	5.8208	0.186882
A6NC48	ADP-ribosyl cyclase 2 OS=Homo sapiens GN=BST1 PE=2 SV=1 - [A6NC48_HUMAN]	28.216	23.12	1	5	5	7	333	37.458	7.97217	0.186876
P22695	Cytochrome b-c1 complex subunit 2, mitochondrial OS=Homo sapiens GN=UQCRC2 PE=1 SV=3 - [QCR2_HUMAN]	31.6083	20.31	1	5	5	9	453	48.4129	8.63135	0.185901
Q12889	Oviduct-specific glycoprotein OS=Homo sapiens GN=OVGP1 PE=2 SV=1 - [OVGP1_HUMAN]	59.6821	16.96	1	7	7	14	678	75.3735	8.77783	0.185742
Q14974	Importin subunit beta-1 OS=Homo sapiens GN=KPNB1 PE=1 SV=2 - [IMB1_HUMAN]	57.5744	24.2	1	10	10	18	876	97.108	4.77979	0.185361
P11678	Eosinophil peroxidase OS=Homo sapiens GN=EPX PE=1 SV=2 - [PERE_HUMAN]	49.6477	7.41	1	1	6	15	715	80.9891	10.2866	0.18521
Q6NVY1	3-hydroxyisobutyryl-CoA hydrolase, mitochondrial OS=Homo sapiens GN=HIBCH PE=1 SV=2 - [HIBCH_HUMAN]	12.5327	7.77	1	1	1	8	386	43.4544	8.19189	0.184101
P61604	10 kDa heat shock protein, mitochondrial OS=Homo sapiens GN=HSPE1 PE=1 SV=2 - [CH10_HUMAN]	10.7544	11.76	1	1	1	2	102	10.9249	8.92432	0.183069
Q5JR95	40S ribosomal protein S8 OS=Homo sapiens GN=RPS8 PE=2 SV=1 - [Q5JR95_HUMAN]	12.3973	25	2	4	4	4	188	21.866	10.3599	0.182932
P49368	T-complex protein 1 subunit gamma OS=Homo sapiens GN=CCT3 PE=1 SV=4 - [TCPG_HUMAN]	24.811	8.99	1	3	3	11	545	60.4953	6.49365	0.181832
P30405	Peptidyl-prolyl cis-trans isomerase F, mitochondrial OS=Homo sapiens GN=PPIF PE=1 SV=1 - [PPIF_HUMAN]	14.9597	20.77	1	3	3	4	207	22.0262	9.37842	0.181602
P29034	Protein S100-A2 OS=Homo sapiens GN=S100A2 PE=1 SV=3 - [S10A2_HUMAN]	8.34422	28.57	1	2	2	2	98	11.1094	4.77979	0.180028
P30520	Adenylosuccinate synthetase isozyme 2 OS=Homo sapiens GN=ADSS PE=1 SV=3 - [PURA2_HUMAN]	34.1162	17.32	1	6	6	9	456	50.0658	6.55127	0.179764
P55072	Transitional endoplasmic reticulum ATPase OS=Homo sapiens GN=VCP PE=1 SV=4 - [TERA_HUMAN]	69.9994	17.74	1	9	9	16	806	89.2657	5.26221	0.17924
E9PD14	Guanine nucleotide-binding protein subunit beta-2-like 1 OS=Homo sapiens GN=GNB2L1 PE=2 SV=1 - [E9PD14_HUMAN]	10.9911	22.88	1	1	2	3	153	17.0027	9.70068	0.176443
P01714	Ig lambda chain V-III region SH OS=Homo sapiens PE=1 SV=1 - [LV301_HUMAN]	8.84072	25	1	2	2	2	108	11.3856	6.52197	0.175661
P16444	Dipeptidase 1 OS=Homo sapiens GN=DPEP1 PE=1 SV=3 - [DPEP1_HUMAN]	29.0413	21.41	1	4	4	8	411	45.645	6.15088	0.175266
H3BNX8	Cytochrome c oxidase subunit 5A, mitochondrial OS=Homo sapiens GN=COX5A PE=2 SV=1 - [H3BNX8_HUMAN]	11.7607	26.14	1	2	3	3	153	17.2238	5.99854	0.174178
P02753	Retinol-binding protein 4 OS=Homo sapiens GN=RBP4 PE=1 SV=3 - [RET4_HUMAN]	19.3366	9.95	1	2	2	4	201	22.9953	6.07471	0.173949
P05386	60S acidic ribosomal protein P1 OS=Homo sapiens GN=RPLP1 PE=1 SV=1 - [RLA1_HUMAN]	8.35366	14.04	1	1	1	2	114	11.5067	4.32275	0.173812
O60235	Transmembrane protease serine 11D OS=Homo sapiens GN=TMPRSS11D PE=1 SV=1 - [TM11D_HUMAN]	23.6346	15.55	1	4	4	8	418	46.2344	8.38232	0.173031
P01033	Metalloproteinase inhibitor 1 OS=Homo sapiens GN=TIMP1 PE=1 SV=1 - [TIMP1_HUMAN]	10.2743	16.43	1	2	2	4	207	23.1555	8.104	0.172745
Q14764	Major vault protein OS=Homo sapiens GN=MVP PE=1 SV=4 - [MVP_HUMAN]	39.9062	13.55	1	7	7	17	893	99.2659	5.47803	0.171257
P57735	Ras-related protein Rab-25 OS=Homo sapiens GN=RAB25 PE=1 SV=2 - [RAB25_HUMAN]	12.9063	18.31	1	3	4	4	213	23.481	5.96045	0.170351
P99999	Cytochrome c OS=Homo sapiens GN=CYCS PE=1 SV=2 - [CYC_HUMAN]	9.11503	17.14	1	2	2	2	105	11.7411	9.56885	0.170341
P80723-2	Isoform 2 of Brain acid soluble protein 1 OS=Homo sapiens GN=BASP1 - [BASP1_HUMAN]	8.67635	28.32	2	3	3	3	173	17.6536	4.76709	0.169937
Q16539	Mitogen-activated protein kinase 14 OS=Homo sapiens GN=MAPK14 PE=1 SV=3 - [MK14_HUMAN]	24.5747	17.78	4	5	5	7	360	41.267	5.78271	0.169627
Q92820	Gamma-glutamyl hydrolase OS=Homo sapiens GN=GGH PE=1 SV=2 - [GGH_HUMAN]	26.3298	15.41	1	3	3	6	318	35.9412	7.10791	0.166939
Q8WUW1-2	Isoform 2 of Protein BRICK1 OS=Homo sapiens GN=BRK1 - [BRK1_HUMAN]	5.48871	10.38	1	1	1	2	106	12.038	6.75635	0.166141
P20292	Arachidonate 5-lipoxygenase-activating protein OS=Homo sapiens GN=ALOX5AP PE=1 SV=2 - [AL5AP_HUMAN]	12.8622	10.56	1	2	2	3	161	18.1454	8.44092	0.165331
A2BFH1	Peptidyl-prolyl cis-trans isomerase A-like 4G OS=Homo sapiens GN=PPIAL4G PE=2 SV=1 - [PAL4G_HUMAN]	7.25222	4.27	1	1	1	3	164	18.1541	9.05615	0.165252
O95716	Ras-related protein Rab-3D OS=Homo sapiens GN=RAB3D PE=1 SV=1 - [RAB3D_HUMAN]	11.6319	15.53	3	1	3	4	219	24.2518	4.93213	0.164936
P10809	60 kDa heat shock protein, mitochondrial OS=Homo sapiens GN=HSPD1 PE=1 SV=2 - [CH60_HUMAN]	53.0825	22.86	1	9	9	10	573	61.0164	5.87158	0.16389
Q9UKR3	Kallikrein-13 OS=Homo sapiens GN=KLK13 PE=1 SV=1 - [KLK13_HUMAN]	15.5544	20.22	1	5	5	5	277	30.5505	8.45557	0.163663
P12724	Eosinophil cationic protein OS=Homo sapiens GN=RNASE3 PE=1 SV=2 - [ECP_HUMAN]	14.8882	11.88	1	2	2	3	160	18.3733	10.0229	0.16328
Q58FF7	Putative heat shock protein HSP 90-beta-3 OS=Homo sapiens GN=HSP90AB3P PE=5 SV=1 - [H90B3_HUMAN]	40.6987	12.23	1	3	7	11	597	68.282	4.79248	0.161097
P01742	Ig heavy chain V-I region EU OS=Homo sapiens PE=1 SV=1 - [HV101_HUMAN]	3.52097	10.26	3	1	1	2	117	12.4641	6.56592	0.160461
P15880	40S ribosomal protein S2 OS=Homo sapiens GN=RPS2 PE=1 SV=2 - [RS2_HUMAN]	13.5673	12.63	2	3	3	5	293	31.3046	10.2427	0.159721
P01764	Ig heavy chain V-III region VH26 OS=Homo sapiens PE=1 SV=1 - [HV303_HUMAN]	14.5253	9.4	1	1	1	2	117	12.5742	8.27979	0.159056
Q58FF8	Putative heat shock protein HSP 90-beta 2 OS=Homo sapiens GN=HSP90AB2P PE=1 SV=2 - [H90B2_HUMAN]	24.1952	14.96	1	3	6	7	381	44.3211	4.84326	0.157938
P61978-2	Isoform 2 of Heterogeneous nuclear ribonucleoprotein K OS=Homo sapiens GN=HNRNPK - [HNRPK_HUMAN]	38.4558	13.15	1	5	5	8	464	50.9964	5.32568	0.156874
P00403	Cytochrome c oxidase subunit 2 OS=Homo sapiens GN=MT-CO2 PE=1 SV=1 - [COX2_HUMAN]	16.1083	15.86	1	2	2	4	227	25.5482	4.81787	0.156567
P0CG48	Polyubiquitin-C OS=Homo sapiens GN=UBC PE=1 SV=3 - [UBC_HUMAN]	46.1767	61.75	3	4	4	12	685	76.9915	7.66455	0.155861
P06737	Glycogen phosphorylase, liver form OS=Homo sapiens GN=PYGL PE=1 SV=4 - [PYGL_HUMAN]	51.8468	14.99	1	11	11	15	847	97.087	7.1665	0.154501
P14625	Endoplasmin OS=Homo sapiens GN=HSP90B1 PE=1 SV=1 - [ENPL_HUMAN]	43.9916	13.82	1	9	9	14	803	92.4113	4.84326	0.151497
Q86T26	Transmembrane protease serine 11B OS=Homo sapiens GN=TMPRSS11B PE=2 SV=3 - [TM11B_HUMAN]	28.0021	18.27	1	6	6	7	416	46.3072	8.85107	0.151164
J3KPX7	Prohibitin-2 OS=Homo sapiens GN=PHB2 PE=4 SV=1 - [J3KPX7_HUMAN]	19.7803	24.41	1	5	5	5	299	33.382	9.80322	0.149782
P13688-6	Isoform 6 of Carcinoembryonic antigen-related cell adhesion molecule 1 OS=Homo sapiens GN=CEACAM1 - [CEAM1_HUMAN]	31.4451	6.74	3	1	2	7	430	46.8813	5.46533	0.149313
Q16718	NADH dehydrogenase [ubiquinone] 1 alpha subcomplex subunit 5 OS=Homo sapiens GN=NDUFA5 PE=1 SV=3 - [NDUA5_HUMAN]	10.643	35.34	1	2	2	2	116	13.4502	5.98584	0.148697
Q99714	3-hydroxyacyl-CoA dehydrogenase type-2 OS=Homo sapiens GN=HSD17B10 PE=1 SV=3 - [HCD2_HUMAN]	16.5632	9.96	1	1	1	4	261	26.9061	7.78174	0.148665
P01762	Ig heavy chain V-III region TRO OS=Homo sapiens PE=1 SV=1 - [HV301_HUMAN]	12.7461	15.57	1	1	1	2	122	13.4635	9.71533	0.148549
O14773	Tripeptidyl-peptidase 1 OS=Homo sapiens GN=TPP1 PE=1 SV=2 - [TPP1_HUMAN]	43.457	15.45	1	5	5	9	563	61.2096	6.48096	0.147036
Q3B7A4	60S acidic ribosomal protein P0 OS=Homo sapiens GN=RPLP0 PE=2 SV=1 - [Q3B7A4_HUMAN]	15.6819	16.47	3	4	4	4	255	27.4183	8.23584	0.145888
P35527	Keratin, type I cytoskeletal 9 OS=Homo sapiens GN=KRT9 PE=1 SV=3 - [K1C9_HUMAN]	38.0729	20.22	1	7	8	9	623	62.0268	5.23682	0.145099
Q02543	60S ribosomal protein L18a OS=Homo sapiens GN=RPL18A PE=1 SV=2 - [RL18A_HUMAN]	7.10414	9.09	1	2	2	3	176	20.7489	10.7114	0.144586
P09960	Leukotriene A-4 hydrolase OS=Homo sapiens GN=LTA4H PE=1 SV=2 - [LKHA4_HUMAN]	31.2891	20.29	1	10	10	10	611	69.2412	6.17627	0.144423
P07910-4	Isoform 4 of Heterogeneous nuclear ribonucleoproteins C1/C2 OS=Homo sapiens GN=HNRNPC - [HNRPC_HUMAN]	11.4509	12.8	2	3	3	4	250	27.8045	4.69092	0.143862
E7EMM4	Acid ceramidase OS=Homo sapiens GN=ASAH1 PE=2 SV=1 - [E7EMM4_HUMAN]	17.4154	15.14	2	4	4	6	370	41.7694	8.11865	0.143646
Q15738	Sterol-4-alpha-carboxylate 3-dehydrogenase, decarboxylating OS=Homo sapiens GN=NSDHL PE=1 SV=2 - [NSDHL_HUMAN]	17.5544	11.26	1	2	2	6	373	41.8736	8.06006	0.143288
Q16610-4	Isoform 4 of Extracellular matrix protein 1 OS=Homo sapiens GN=ECM1 - [ECM1_HUMAN]	27.7044	14.64	1	6	6	9	567	63.5228	6.88818	0.141682
P52790	Hexokinase-3 OS=Homo sapiens GN=HK3 PE=1 SV=2 - [HXK3_HUMAN]	40.9479	19.83	1	8	8	14	923	98.9621	5.40186	0.141468
P13797	Plastin-3 OS=Homo sapiens GN=PLS3 PE=1 SV=4 - [PLST_HUMAN]	43.6732	15.71	1	8	8	10	630	70.7662	5.60498	0.14131
O43175	D-3-phosphoglycerate dehydrogenase OS=Homo sapiens GN=PHGDH PE=1 SV=4 - [SERA_HUMAN]	25.1959	18.39	1	6	6	8	533	56.6144	6.7124	0.141307
J3KQ18	D-dopachrome decarboxylase OS=Homo sapiens GN=DDT PE=4 SV=1 - [J3KQ18_HUMAN]	8.68158	8.33	1	1	1	2	132	14.1835	7.29834	0.141009
Q6DN03	Putative histone H2B type 2-C OS=Homo sapiens GN=HIST2H2BC PE=5 SV=3 - [H2B2C_HUMAN]	15.2919	12.95	1	3	3	3	193	21.4582	10.6968	0.139807
H7C1X1	Uncharacterized protein OS=Homo sapiens PE=4 SV=1 - [H7C1X1_HUMAN]	9.66978	6.92	1	1	1	2	130	14.3582	8.00146	0.139293
O14579-2	Isoform 2 of Coatomer subunit epsilon OS=Homo sapiens GN=COPE - [COPE_HUMAN]	10.1499	10.12	3	1	1	4	257	28.7786	5.2876	0.138992
B4DV75	Leukotriene-B(4) omega-hydroxylase 1 OS=Homo sapiens GN=CYP4F2 PE=2 SV=1 - [B4DV75_HUMAN]	9.61566	13.16	1	1	2	3	190	21.6951	8.47021	0.13828
P15954	Cytochrome c oxidase subunit 7C, mitochondrial OS=Homo sapiens GN=COX7C PE=1 SV=1 - [COX7C_HUMAN]	3.79246	14.29	1	1	1	1	63	7.24082	10.272	0.138106
P39656	Dolichyl-diphosphooligosaccharide--protein glycosyltransferase 48 kDa subunit OS=Homo sapiens GN=DDOST PE=1 SV=4 - [OST48_HUMAN]	37.0653	21.49	1	6	6	7	456	50.769	6.55127	0.137879
O75340	Programmed cell death protein 6 OS=Homo sapiens GN=PDCD6 PE=1 SV=1 - [PDCD6_HUMAN]	9.86528	16.75	1	3	3	3	191	21.8548	5.40186	0.13727
P49748-3	Isoform 3 of Very long-chain specific acyl-CoA dehydrogenase, mitochondrial OS=Homo sapiens GN=ACADVL - [ACADV_HUMAN]	28.6584	9	1	5	5	10	678	72.8807	8.74854	0.137211
P18124	60S ribosomal protein L7 OS=Homo sapiens GN=RPL7 PE=1 SV=1 - [RL7_HUMAN]	27.547	11.69	1	2	2	4	248	29.2072	10.6528	0.136953
P40763	Signal transducer and activator of transcription 3 OS=Homo sapiens GN=STAT3 PE=1 SV=2 - [STAT3_HUMAN]	50.3842	20.39	1	10	10	12	770	88.0114	6.30322	0.136346
Q14002	Carcinoembryonic antigen-related cell adhesion molecule 7 OS=Homo sapiens GN=CEACAM7 PE=1 SV=1 - [CEAM7_HUMAN]	7.6887	15.85	1	2	2	4	265	29.3609	5.5415	0.136236
Q96AB3-3	Isoform 3 of Isochorismatase domain-containing protein 2, mitochondrial OS=Homo sapiens GN=ISOC2 - [ISOC2_HUMAN]	8.20127	19.26	2	1	1	2	135	14.7558	9.01221	0.135539
K7EN98	Tubulin beta-6 chain OS=Homo sapiens GN=TUBB6 PE=4 SV=1 - [K7EN98_HUMAN]	11.4516	19.85	2	1	1	2	136	14.7902	8.96826	0.135224
P07339	Cathepsin D OS=Homo sapiens GN=CTSD PE=1 SV=1 - [CATD_HUMAN]	24.6076	8.5	1	3	3	6	412	44.5236	6.53662	0.13476
P67775-2	Isoform 2 of Serine/threonine-protein phosphatase 2A catalytic subunit alpha isoform OS=Homo sapiens GN=PPP2CA - [PP2AA_HUMAN]	16.8755	21.96	1	4	4	4	255	29.7157	5.80811	0.134609
D6RAC2	Guanine nucleotide-binding protein subunit beta-2-like 1 OS=Homo sapiens GN=GNB2L1 PE=2 SV=1 - [D6RAC2_HUMAN]	17.2279	27.14	1	3	4	4	269	29.7318	6.41748	0.134536
P07384	Calpain-1 catalytic subunit OS=Homo sapiens GN=CAPN1 PE=1 SV=1 - [CAN1_HUMAN]	54.0934	13.59	1	7	7	11	714	81.8382	5.66846	0.134412
E7EMS2	Epididymal secretory protein E1 OS=Homo sapiens GN=NPC2 PE=2 SV=1 - [E7EMS2_HUMAN]	12.3842	24.38	1	3	3	3	201	22.4263	8.52881	0.133771
P21964	Catechol O-methyltransferase OS=Homo sapiens GN=COMT PE=1 SV=2 - [COMT_HUMAN]	18.5262	21.4	1	4	4	4	271	30.0176	5.46533	0.133255
P31930	Cytochrome b-c1 complex subunit 1, mitochondrial OS=Homo sapiens GN=UQCRC1 PE=1 SV=3 - [QCR1_HUMAN]	26.2677	15.42	1	6	6	7	480	52.6124	6.3667	0.133048
P46781	40S ribosomal protein S9 OS=Homo sapiens GN=RPS9 PE=1 SV=3 - [RS9_HUMAN]	9.48769	9.28	1	3	3	3	194	22.5776	10.6528	0.132875
A6NIW5	Peroxiredoxin 2, isoform CRA_a OS=Homo sapiens GN=PRDX2 PE=2 SV=2 - [A6NIW5_HUMAN]	9.78088	13.24	1	1	1	2	136	15.1288	6.12549	0.132198
Q86UX7	Fermitin family homolog 3 OS=Homo sapiens GN=FERMT3 PE=1 SV=1 - [URP2_HUMAN]	44.2948	20.69	1	10	10	10	667	75.905	6.97607	0.131744
Q9NP72	Ras-related protein Rab-18 OS=Homo sapiens GN=RAB18 PE=1 SV=1 - [RAB18_HUMAN]	9.76151	16.5	1	3	3	3	206	22.9626	5.23682	0.130647
P40121	Macrophage-capping protein OS=Homo sapiens GN=CAPG PE=1 SV=2 - [CAPG_HUMAN]	18.165	16.09	1	4	4	5	348	38.4745	6.18896	0.129956
J3KPA1	Cysteine-rich secretory protein 3 OS=Homo sapiens GN=CRISP3 PE=4 SV=1 - [J3KPA1_HUMAN]	19.0615	9.06	1	2	2	4	276	30.9546	7.60596	0.129222
P48061-4	Isoform Delta of Stromal cell-derived factor 1 OS=Homo sapiens GN=CXCL12 - [SDF1_HUMAN]	5.70986	15.71	1	2	2	2	140	15.4853	9.65674	0.129155
P29972-3	Isoform 3 of Aquaporin-1 OS=Homo sapiens GN=AQP1 - [AQP1_HUMAN]	15.0008	24.31	1	2	2	3	218	23.4103	7.03467	0.128148
P63000-2	Isoform B of Ras-related C3 botulinum toxin substrate 1 OS=Homo sapiens GN=RAC1 - [RAC1_HUMAN]	9.36547	13.74	1	2	3	3	211	23.4523	8.63135	0.127919
Q07021	Complement component 1 Q subcomponent-binding protein, mitochondrial OS=Homo sapiens GN=C1QBP PE=1 SV=1 - [C1QBP_HUMAN]	16.6391	29.43	1	3	3	4	282	31.3426	4.84326	0.127622
Q13268-2	Isoform 2 of Dehydrogenase/reductase SDR family member 2, mitochondrial OS=Homo sapiens GN=DHRS2 - [DHRS2_HUMAN]	12.3537	17	1	4	4	4	300	31.4756	9.94971	0.127082
C9JRZ8	Aldo-keto reductase family 1 member B15 OS=Homo sapiens GN=AKR1B15 PE=2 SV=1 - [AK1BF_HUMAN]	22.201	12.21	1	3	3	5	344	39.4353	6.46826	0.12679
P02671	Fibrinogen alpha chain OS=Homo sapiens GN=FGA PE=1 SV=2 - [FIBA_HUMAN]	45.9445	17.55	1	10	10	12	866	94.9144	6.01123	0.12643
P03928	ATP synthase protein 8 OS=Homo sapiens GN=MT-ATP8 PE=1 SV=1 - [ATP8_HUMAN]	2.53455	13.24	1	1	1	1	68	7.98616	9.90576	0.125217
P08567	Pleckstrin OS=Homo sapiens GN=PLEK PE=1 SV=3 - [PLEK_HUMAN]	12.6514	7.43	1	2	2	5	350	40.0994	8.27979	0.12469
P49327	Fatty acid synthase OS=Homo sapiens GN=FASN PE=1 SV=3 - [FAS_HUMAN]	117.275	12.78	1	20	20	34	2511	273.254	6.44287	0.124426
Q8TBQ9	Protein kish-A OS=Homo sapiens GN=TMEM167A PE=1 SV=1 - [KISHA_HUMAN]	3.20016	12.5	1	1	1	1	72	8.05433	8.95361	0.124157
Q9UKU9	Angiopoietin-related protein 2 OS=Homo sapiens GN=ANGPTL2 PE=2 SV=1 - [ANGL2_HUMAN]	19.728	16.84	1	7	7	7	493	57.0684	7.53271	0.12266
P26599	Polypyrimidine tract-binding protein 1 OS=Homo sapiens GN=PTBP1 PE=1 SV=1 - [PTBP1_HUMAN]	50.4244	16.2	1	5	5	7	531	57.1856	9.17334	0.122408
P63173	60S ribosomal protein L38 OS=Homo sapiens GN=RPL38 PE=1 SV=2 - [RL38_HUMAN]	3.95648	18.57	1	1	1	1	70	8.21273	10.0962	0.121762
P46459	Vesicle-fusing ATPase OS=Homo sapiens GN=NSF PE=1 SV=3 - [NSF_HUMAN]	21.0897	10.75	1	4	4	10	744	82.5421	6.94678	0.12115
Q9Y6N5	Sulfide:quinone oxidoreductase, mitochondrial OS=Homo sapiens GN=SQRDL PE=1 SV=1 - [SQRD_HUMAN]	21.2749	13.33	1	5	5	6	450	49.9289	9.11475	0.120171
P43034-2	Isoform 2 of Platelet-activating factor acetylhydrolase IB subunit alpha OS=Homo sapiens GN=PAFAH1B1 - [LIS1_HUMAN]	6.22468	7.48	2	1	1	2	147	16.8584	7.18115	0.118635
Q02978	Mitochondrial 2-oxoglutarate/malate carrier protein OS=Homo sapiens GN=SLC25A11 PE=1 SV=3 - [M2OM_HUMAN]	10.7547	8.92	1	3	3	4	314	34.0399	9.90576	0.117509
P36222	Chitinase-3-like protein 1 OS=Homo sapiens GN=CHI3L1 PE=1 SV=2 - [CH3L1_HUMAN]	15.8524	16.19	1	5	5	5	383	42.5984	8.45557	0.117375
P07476	Involucrin OS=Homo sapiens GN=IVL PE=1 SV=2 - [INVO_HUMAN]	18.3817	8.55	1	3	4	8	585	68.4372	4.61475	0.116895
P04843	Dolichyl-diphosphooligosaccharide--protein glycosyltransferase subunit 1 OS=Homo sapiens GN=RPN1 PE=1 SV=1 - [RPN1_HUMAN]	34.048	13.01	1	5	5	8	607	68.5268	6.37939	0.116743
P98179	Putative RNA-binding protein 3 OS=Homo sapiens GN=RBM3 PE=1 SV=1 - [RBM3_HUMAN]	3.36882	20.38	1	1	1	2	157	17.16	8.90967	0.11655
Q13231	Chitotriosidase-1 OS=Homo sapiens GN=CHIT1 PE=1 SV=1 - [CHIT1_HUMAN]	22.1373	19.53	1	6	6	6	466	51.6484	6.96143	0.11617
O75390	Citrate synthase, mitochondrial OS=Homo sapiens GN=CS PE=1 SV=2 - [CISY_HUMAN]	17.6597	18.45	1	6	6	6	466	51.6795	8.32373	0.1161
B4E040	Ras-related protein Ral-B OS=Homo sapiens GN=RALB PE=2 SV=1 - [B4E040_HUMAN]	10.2344	16.67	1	3	3	3	228	25.9502	7.81104	0.115606
P04844	Dolichyl-diphosphooligosaccharide--protein glycosyltransferase subunit 2 OS=Homo sapiens GN=RPN2 PE=1 SV=3 - [RPN2_HUMAN]	33.1599	14.42	1	5	5	8	631	69.241	5.69385	0.115539
P29350-4	Isoform 4 of Tyrosine-protein phosphatase non-receptor type 6 OS=Homo sapiens GN=PTPN6 - [PTN6_HUMAN]	37.7926	15.06	1	5	5	8	624	70.0874	7.89893	0.114143
P01008	Antithrombin-III OS=Homo sapiens GN=SERPINC1 PE=1 SV=1 - [ANT3_HUMAN]	19.67	12.28	1	5	5	6	464	52.5689	6.7124	0.114136
P13804	Electron transfer flavoprotein subunit alpha, mitochondrial OS=Homo sapiens GN=ETFA PE=1 SV=1 - [ETFA_HUMAN]	19.6318	12.01	1	3	3	4	333	35.0576	8.38232	0.114098
P09669	Cytochrome c oxidase subunit 6C OS=Homo sapiens GN=COX6C PE=1 SV=2 - [COX6C_HUMAN]	1.90144	9.33	1	1	1	1	75	8.77569	10.3892	0.113951
M0QX47	Glia maturation factor gamma OS=Homo sapiens GN=GMFG PE=4 SV=1 - [M0QX47_HUMAN]	3.96452	17.81	1	1	1	1	73	8.78246	4.79248	0.113863
Q8WUM4-2	Isoform 2 of Programmed cell death 6-interacting protein OS=Homo sapiens GN=PDCD6IP - [PDC6I_HUMAN]	42.3699	10.31	1	7	7	11	873	96.7114	6.52197	0.11374
B1AVU8	Saposin-D OS=Homo sapiens GN=PSAP PE=2 SV=1 - [B1AVU8_HUMAN]	22.8413	7.87	1	4	4	7	559	61.6516	5.22412	0.113541
P30038	Delta-1-pyrroline-5-carboxylate dehydrogenase, mitochondrial OS=Homo sapiens GN=ALDH4A1 PE=1 SV=3 - [AL4A1_HUMAN]	25.4068	20.6	1	6	6	7	563	61.6806	8.07471	0.113488
Q14739	Lamin-B receptor OS=Homo sapiens GN=LBR PE=1 SV=2 - [LBR_HUMAN]	30.2993	8.94	1	4	4	8	615	70.658	9.36377	0.113221
E9PRA8	Alpha-crystallin B chain OS=Homo sapiens GN=CRYAB PE=2 SV=1 - [E9PRA8_HUMAN]	4.99088	12.26	2	2	2	2	155	17.9142	6.68311	0.111643
Q15084-2	Isoform 2 of Protein disulfide-isomerase A6 OS=Homo sapiens GN=PDIA6 - [PDIA6_HUMAN]	21.1336	13.01	1	4	4	6	492	53.8671	5.32568	0.111385
O95274	Ly6/PLAUR domain-containing protein 3 OS=Homo sapiens GN=LYPD3 PE=1 SV=2 - [LYPD3_HUMAN]	13.1849	5.78	1	1	1	4	346	35.9476	7.75244	0.111273
Q93088	Betaine--homocysteine S-methyltransferase 1 OS=Homo sapiens GN=BHMT PE=1 SV=2 - [BHMT1_HUMAN]	19.2959	9.61	1	3	3	5	406	44.9699	7.03467	0.111186
Q9BVK6	Transmembrane emp24 domain-containing protein 9 OS=Homo sapiens GN=TMED9 PE=1 SV=2 - [TMED9_HUMAN]	12.5102	16.17	1	3	3	3	235	27.2602	8.01611	0.110051
P07954	Fumarate hydratase, mitochondrial OS=Homo sapiens GN=FH PE=1 SV=3 - [FUMH_HUMAN]	19.6728	16.47	1	4	4	6	510	54.6022	8.76318	0.109886
Q7Z406-6	Isoform 6 of Myosin-14 OS=Homo sapiens GN=MYH14 - [MYH14_HUMAN]	94.7693	9.84	2	10	16	25	2003	228.526	5.60498	0.109397
Q5TCU8	Tropomyosin beta chain OS=Homo sapiens GN=TPM2 PE=2 SV=1 - [Q5TCU8_HUMAN]	10.932	9.01	1	1	3	4	322	36.7245	4.77979	0.108919
P30048	Thioredoxin-dependent peroxide reductase, mitochondrial OS=Homo sapiens GN=PRDX3 PE=1 SV=3 - [PRDX3_HUMAN]	18.9063	16.8	1	3	3	3	256	27.6752	7.78174	0.1084
P02545	Prelamin-A/C OS=Homo sapiens GN=LMNA PE=1 SV=1 - [LMNA_HUMAN]	43.6995	12.2	1	6	7	8	664	74.0947	7.02002	0.10797
Q14240-2	Isoform 2 of Eukaryotic initiation factor 4A-II OS=Homo sapiens GN=EIF4A2 - [IF4A2_HUMAN]	22.0178	9.56	1	4	4	5	408	46.4598	5.47803	0.10762
P21333	Filamin-A OS=Homo sapiens GN=FLNA PE=1 SV=4 - [FLNA_HUMAN]	105.227	12.54	2	22	22	30	2647	280.564	6.06201	0.106928
O00483	NADH dehydrogenase [ubiquinone] 1 alpha subcomplex subunit 4 OS=Homo sapiens GN=NDUFA4 PE=1 SV=1 - [NDUA4_HUMAN]	3.50736	14.81	1	1	1	1	81	9.36391	9.37842	0.106793
P30536	Translocator protein OS=Homo sapiens GN=TSPO PE=1 SV=3 - [TSPOA_HUMAN]	5.19415	9.47	1	2	2	2	169	18.8156	9.36377	0.106295
P10599-2	Isoform 2 of Thioredoxin OS=Homo sapiens GN=TXN - [THIO_HUMAN]	1.86404	10.59	2	1	1	1	85	9.44569	6.03662	0.105868
P07858	Cathepsin B OS=Homo sapiens GN=CTSB PE=1 SV=3 - [CATB_HUMAN]	12.8419	8.55	1	2	2	4	339	37.7968	6.30322	0.105829
O14980	Exportin-1 OS=Homo sapiens GN=XPO1 PE=1 SV=1 - [XPO1_HUMAN]	43.1928	12.79	1	10	10	13	1071	123.306	6.06201	0.105429
P36578	60S ribosomal protein L4 OS=Homo sapiens GN=RPL4 PE=1 SV=5 - [RL4_HUMAN]	39.6189	7.49	1	3	3	5	427	47.6674	11.063	0.104893
O00160	Unconventional myosin-If OS=Homo sapiens GN=MYO1F PE=1 SV=3 - [MYO1F_HUMAN]	56.5482	15.85	1	11	11	13	1098	124.766	9.11475	0.104195
P15428	15-hydroxyprostaglandin dehydrogenase [NAD(+)] OS=Homo sapiens GN=HPGD PE=1 SV=1 - [PGDH_HUMAN]	8.51714	15.41	1	2	2	3	266	28.9589	5.85889	0.103595
O95498	Vascular non-inflammatory molecule 2 OS=Homo sapiens GN=VNN2 PE=1 SV=3 - [VNN2_HUMAN]	20.1326	14.23	1	3	3	6	520	58.4655	6.52197	0.102625
Q9UJU6-3	Isoform 3 of Drebrin-like protein OS=Homo sapiens GN=DBNL - [DBNL_HUMAN]	21.0505	15.72	1	4	4	5	439	49.0119	5.04639	0.102016
Q9BQB6-3	Isoform 3 of Vitamin K epoxide reductase complex subunit 1 OS=Homo sapiens GN=VKORC1 - [VKOR1_HUMAN]	2.57619	14.13	4	1	1	1	92	9.86812	8.39697	0.101336
P51991	Heterogeneous nuclear ribonucleoprotein A3 OS=Homo sapiens GN=HNRNPA3 PE=1 SV=2 - [ROA3_HUMAN]	29.3656	10.05	2	2	3	4	378	39.5706	9.01221	0.101085
O75367	Core histone macro-H2A.1 OS=Homo sapiens GN=H2AFY PE=1 SV=4 - [H2AY_HUMAN]	19.3409	11.02	1	2	3	4	372	39.5925	9.78857	0.101029
P35232	Prohibitin OS=Homo sapiens GN=PHB PE=1 SV=1 - [PHB_HUMAN]	11.7952	21.32	1	3	3	3	272	29.7859	5.75732	0.100719
P18510-3	Isoform 3 of Interleukin-1 receptor antagonist protein OS=Homo sapiens GN=IL1RN - [IL1RA_HUMAN]	10.2893	21.11	1	2	2	2	180	19.8846	4.80518	0.100581
B0QZ18	Copine-1 OS=Homo sapiens GN=CPNE1 PE=2 SV=1 - [B0QZ18_HUMAN]	23.415	15.68	1	4	4	6	542	59.6798	6.03662	0.100536
P61247	40S ribosomal protein S3a OS=Homo sapiens GN=RPS3A PE=1 SV=2 - [RS3A_HUMAN]	12.7169	14.39	1	3	3	3	264	29.9257	9.72998	0.100248
Q12907	Vesicular integral-membrane protein VIP36 OS=Homo sapiens GN=LMAN2 PE=1 SV=1 - [LMAN2_HUMAN]	13.9133	16.29	1	4	4	4	356	40.2031	6.94678	0.0994948
P00747	Plasminogen OS=Homo sapiens GN=PLG PE=1 SV=2 - [PLMN_HUMAN]	45.7976	14.81	1	7	7	9	810	90.5102	7.23975	0.0994363
P19878-4	Isoform 4 of Neutrophil cytosol factor 2 OS=Homo sapiens GN=NCF2 - [NCF2_HUMAN]	27.4061	11.69	3	4	4	5	445	50.3055	5.36377	0.0993928
P22792	Carboxypeptidase N subunit 2 OS=Homo sapiens GN=CPN2 PE=1 SV=3 - [CPN2_HUMAN]	11.1386	8.62	1	3	3	6	545	60.5181	5.98584	0.0991438
P62913	60S ribosomal protein L11 OS=Homo sapiens GN=RPL11 PE=1 SV=2 - [RL11_HUMAN]	5.85789	12.36	1	2	2	2	178	20.2396	9.59814	0.098816
O15260	Surfeit locus protein 4 OS=Homo sapiens GN=SURF4 PE=1 SV=3 - [SURF4_HUMAN]	12.631	4.83	1	1	1	3	269	30.3738	7.78174	0.0987694
Q9UN36	Protein NDRG2 OS=Homo sapiens GN=NDRG2 PE=1 SV=2 - [NDRG2_HUMAN]	20.9092	19.95	1	3	3	4	371	40.7722	5.21143	0.0981061
Q9BTT0	Acidic leucine-rich nuclear phosphoprotein 32 family member E OS=Homo sapiens GN=ANP32E PE=1 SV=1 - [AN32E_HUMAN]	15.9911	13.06	1	2	2	3	268	30.6738	3.85303	0.0978032
P02647	Apolipoprotein A-I OS=Homo sapiens GN=APOA1 PE=1 SV=1 - [APOA1_HUMAN]	7.17181	9.36	1	3	3	3	267	30.7589	5.75732	0.0975326
E9PBJ0	Mucin-5B OS=Homo sapiens GN=MUC5B PE=2 SV=1 - [E9PBJ0_HUMAN]	178.168	9.54	1	30	30	58	5765	596.306	6.65381	0.0972655
O95171-3	Isoform 3 of Sciellin OS=Homo sapiens GN=SCEL - [SCEL_HUMAN]	27.7642	10.53	3	5	5	7	646	72.7989	9.26123	0.0961552
Q6ZUI0	Tumor protein p63-regulated gene 1 protein OS=Homo sapiens GN=TPRG1 PE=2 SV=1 - [TPRG1_HUMAN]	13.1434	12	1	2	2	3	275	31.2097	7.09326	0.096124
A2A3R7	40S ribosomal protein S6 OS=Homo sapiens GN=RPS6 PE=2 SV=1 - [A2A3R7_HUMAN]	4.36166	16.48	2	1	1	1	91	10.4084	5.47803	0.0960763
P17900	Ganglioside GM2 activator OS=Homo sapiens GN=GM2A PE=1 SV=4 - [SAP3_HUMAN]	14.2541	10.36	1	1	1	2	193	20.8247	5.31299	0.0960396
O00571	ATP-dependent RNA helicase DDX3X OS=Homo sapiens GN=DDX3X PE=1 SV=3 - [DDX3X_HUMAN]	26.7323	7.55	1	4	4	7	662	73.198	7.18115	0.095631
P30086	Phosphatidylethanolamine-binding protein 1 OS=Homo sapiens GN=PEBP1 PE=1 SV=3 - [PEBP1_HUMAN]	7.0501	6.95	1	1	1	2	187	21.0437	7.53271	0.0950405
Q16836-2	Isoform 2 of Hydroxyacyl-coenzyme A dehydrogenase, mitochondrial OS=Homo sapiens GN=HADH - [HCDH_HUMAN]	22.0183	13.33	1	2	2	4	390	42.1128	9.26123	0.0949829
Q9UM07	Protein-arginine deiminase type-4 OS=Homo sapiens GN=PADI4 PE=1 SV=2 - [PADI4_HUMAN]	40.877	11.16	1	4	4	7	663	74.0314	6.58057	0.0945545
Q8IX19	Mast cell-expressed membrane protein 1 OS=Homo sapiens GN=MCEMP1 PE=1 SV=1 - [MCEM1_HUMAN]	11.4717	11.76	1	1	2	2	187	21.215	8.86572	0.0942731
B0UZ83	Complement C4 beta chain OS=Homo sapiens GN=C4A PE=2 SV=1 - [B0UZ83_HUMAN]	82.3767	12.27	1	13	13	18	1744	192.754	7.03467	0.093383
B7Z9G5	BRO1 domain-containing protein BROX OS=Homo sapiens GN=C1orf58 PE=2 SV=1 - [B7Z9G5_HUMAN]	11.3213	6.6	2	1	1	4	379	42.8448	7.6499	0.0933601
H0YK83	Signal peptidase complex catalytic subunit SEC11A OS=Homo sapiens GN=SEC11A PE=2 SV=1 - [H0YK83_HUMAN]	7.73767	9.19	1	2	2	2	185	21.4402	9.42236	0.0932828
P07919	Cytochrome b-c1 complex subunit 6, mitochondrial OS=Homo sapiens GN=UQCRH PE=1 SV=2 - [QCR6_HUMAN]	6.45863	19.78	1	1	1	1	91	10.7319	4.43701	0.0931798
Q00765	Receptor expression-enhancing protein 5 OS=Homo sapiens GN=REEP5 PE=1 SV=3 - [REEP5_HUMAN]	9.53088	10.05	1	2	2	2	189	21.479	8.104	0.093114
Q5W0H4	Translationally-controlled tumor protein OS=Homo sapiens GN=TPT1 PE=2 SV=1 - [Q5W0H4_HUMAN]	9.55896	15.43	1	2	2	2	188	21.5117	5.49072	0.0929726
Q13636	Ras-related protein Rab-31 OS=Homo sapiens GN=RAB31 PE=1 SV=1 - [RAB31_HUMAN]	11.9193	12.89	1	2	2	2	194	21.5549	7.06396	0.0927863
Q9ULZ3	Apoptosis-associated speck-like protein containing a CARD OS=Homo sapiens GN=PYCARD PE=1 SV=2 - [ASC_HUMAN]	8.6688	15.9	1	2	2	2	195	21.6133	6.34131	0.0925358
Q15233	Non-POU domain-containing octamer-binding protein OS=Homo sapiens GN=NONO PE=1 SV=4 - [NONO_HUMAN]	16.274	4.88	1	1	1	5	471	54.1973	8.95361	0.0922555
Q9Y678	Coatomer subunit gamma-1 OS=Homo sapiens GN=COPG1 PE=1 SV=1 - [COPG1_HUMAN]	37.9207	11.9	1	6	6	9	874	97.6555	5.46533	0.0921607
Q9Y446	Plakophilin-3 OS=Homo sapiens GN=PKP3 PE=1 SV=1 - [PKP3_HUMAN]	54.6739	10.29	1	5	5	8	797	87.029	9.31982	0.0919234
Q15181	Inorganic pyrophosphatase OS=Homo sapiens GN=PPA1 PE=1 SV=2 - [IPYR_HUMAN]	14.4986	9	1	2	2	3	289	32.6392	5.85889	0.0919141
Q02878	60S ribosomal protein L6 OS=Homo sapiens GN=RPL6 PE=1 SV=3 - [RL6_HUMAN]	17.1824	11.11	1	2	2	3	288	32.7076	10.5796	0.0917217
P42126	Enoyl-CoA delta isomerase 1, mitochondrial OS=Homo sapiens GN=ECI1 PE=1 SV=1 - [ECI1_HUMAN]	10.5278	13.91	1	3	3	3	302	32.7952	8.54346	0.0914767
G3XAH0	HCG2002594, isoform CRA_c OS=Homo sapiens GN=SEPT5 PE=2 SV=1 - [G3XAH0_HUMAN]	8.21346	9.26	1	1	1	4	378	43.8173	6.66846	0.0912881
Q8NBY1	Serine/threonine-protein kinase MST4 OS=Homo sapiens GN=MST4 PE=2 SV=1 - [Q8NBY1_HUMAN]	7.84684	11.99	3	3	3	4	392	43.8403	5.41455	0.0912403
P06731	Carcinoembryonic antigen-related cell adhesion molecule 5 OS=Homo sapiens GN=CEACAM5 PE=1 SV=3 - [CEAM5_HUMAN]	20.0011	4.56	1	2	3	7	702	76.7472	5.92236	0.0912085
P02774-3	Isoform 3 of Vitamin D-binding protein OS=Homo sapiens GN=GC - [VTDB_HUMAN]	30.983	6.69	1	2	2	5	493	55.0871	5.74463	0.0907653
Q92817	Envoplakin OS=Homo sapiens GN=EVPL PE=1 SV=3 - [EVPL_HUMAN]	75.4312	10.33	2	16	16	21	2033	231.463	6.96143	0.0907272
P60985	Keratinocyte differentiation-associated protein OS=Homo sapiens GN=KRTDAP PE=1 SV=1 - [KTDAP_HUMAN]	4.66118	15.15	1	1	1	1	99	11.0429	7.41553	0.0905561
P30043	Flavin reductase (NADPH) OS=Homo sapiens GN=BLVRB PE=1 SV=3 - [BLVRB_HUMAN]	7.70697	12.14	1	2	2	2	206	22.1054	7.6499	0.0904755
Q9Y6C9	Mitochondrial carrier homolog 2 OS=Homo sapiens GN=MTCH2 PE=1 SV=1 - [MTCH2_HUMAN]	9.44886	4.62	1	1	1	3	303	33.3089	7.97217	0.0900661
P09917	Arachidonate 5-lipoxygenase OS=Homo sapiens GN=ALOX5 PE=1 SV=2 - [LOX5_HUMAN]	31.6881	9.64	1	5	5	7	674	77.9333	5.77002	0.0898204
Q16762	Thiosulfate sulfurtransferase OS=Homo sapiens GN=TST PE=1 SV=4 - [THTR_HUMAN]	17.7688	11.11	2	2	3	3	297	33.4078	7.25439	0.0897993
P01133	Pro-epidermal growth factor OS=Homo sapiens GN=EGF PE=1 SV=2 - [EGF_HUMAN]	40.1127	11.93	1	11	11	12	1207	133.906	5.84619	0.0896148
Q9UI12	V-type proton ATPase subunit H OS=Homo sapiens GN=ATP6V1H PE=1 SV=1 - [VATH_HUMAN]	24.3234	10.35	1	3	3	5	483	55.8471	6.48096	0.0895302
B1AK88	Capping protein (Actin filament) muscle Z-line, beta, isoform CRA_d OS=Homo sapiens GN=CAPZB PE=2 SV=1 - [B1AK88_HUMAN]	19.8022	10.96	1	2	2	3	301	33.7599	6.43018	0.0888627
C9JMV9	Protein ABHD14A-ACY1 OS=Homo sapiens GN=ABHD14A-ACY1 PE=2 SV=1 - [C9JMV9_HUMAN]	19.8818	11.79	1	2	2	5	509	56.3997	6.39209	0.088653
P16401	Histone H1.5 OS=Homo sapiens GN=HIST1H1B PE=1 SV=3 - [H15_HUMAN]	4.66068	8.85	1	2	2	2	226	22.5665	10.9165	0.0886271
C9IZQ1	Translocon-associated protein subunit alpha OS=Homo sapiens GN=SSR1 PE=2 SV=1 - [C9IZQ1_HUMAN]	10.1	7.72	1	2	2	3	298	33.8662	4.69092	0.0885838
Q96LJ7	Dehydrogenase/reductase SDR family member 1 OS=Homo sapiens GN=DHRS1 PE=1 SV=1 - [DHRS1_HUMAN]	7.38824	6.07	1	1	1	3	313	33.8873	7.82568	0.0885287
P04075-2	Isoform 2 of Fructose-bisphosphate aldolase A OS=Homo sapiens GN=ALDOA - [ALDOA_HUMAN]	10.9185	9.57	1	2	4	4	418	45.2321	8.25049	0.0884327
O96009	Napsin-A OS=Homo sapiens GN=NAPSA PE=1 SV=1 - [NAPSA_HUMAN]	24.2658	17.86	1	3	3	4	420	45.3578	6.60986	0.0881877
P55263-3	Isoform 3 of Adenosine kinase OS=Homo sapiens GN=ADK - [ADK_HUMAN]	9.64741	18.36	2	2	2	3	305	34.0624	6.72705	0.0880737
Q15363	Transmembrane emp24 domain-containing protein 2 OS=Homo sapiens GN=TMED2 PE=1 SV=1 - [TMED2_HUMAN]	4.28197	13.93	1	1	1	2	201	22.7464	5.17334	0.0879261
P38606	V-type proton ATPase catalytic subunit A OS=Homo sapiens GN=ATP6V1A PE=1 SV=2 - [VATA_HUMAN]	32.6637	15.56	1	5	5	6	617	68.2605	5.51611	0.0878986
P52597	Heterogeneous nuclear ribonucleoprotein F OS=Homo sapiens GN=HNRNPF PE=1 SV=3 - [HNRPF_HUMAN]	13.889	10.36	1	2	2	4	415	45.6429	5.57959	0.0876369
P25311	Zinc-alpha-2-glycoprotein OS=Homo sapiens GN=AZGP1 PE=1 SV=2 - [ZA2G_HUMAN]	5.66054	7.05	1	1	1	3	298	34.2371	6.04932	0.0876242
O75964	ATP synthase subunit g, mitochondrial OS=Homo sapiens GN=ATP5L PE=1 SV=3 - [ATP5L_HUMAN]	2.76307	8.74	1	1	1	1	103	11.4212	9.64209	0.0875561
Q53GQ0	Estradiol 17-beta-dehydrogenase 12 OS=Homo sapiens GN=HSD17B12 PE=1 SV=2 - [DHB12_HUMAN]	13.0217	9.62	1	2	2	3	312	34.3022	9.31982	0.087458
Q99961-3	Isoform 3 of Endophilin-A2 OS=Homo sapiens GN=SH3GL1 - [SH3G1_HUMAN]	11.8046	14.8	2	1	2	3	304	34.4976	5.8208	0.0869626
P18065	Insulin-like growth factor-binding protein 2 OS=Homo sapiens GN=IGFBP2 PE=1 SV=2 - [IBP2_HUMAN]	7.96337	11.38	1	3	3	3	325	34.7912	7.50342	0.0862288
G5EA09	Syndecan binding protein (Syntenin), isoform CRA_a OS=Homo sapiens GN=SDCBP PE=2 SV=1 - [G5EA09_HUMAN]	6.59834	7.23	1	1	1	3	318	34.7973	8.51416	0.0862136
Q13158	Protein FADD OS=Homo sapiens GN=FADD PE=1 SV=1 - [FADD_HUMAN]	8.72306	24.04	1	2	2	2	208	23.2648	5.69385	0.0859666
Q58FF6	Putative heat shock protein HSP 90-beta 4 OS=Homo sapiens GN=HSP90AB4P PE=5 SV=1 - [H90B4_HUMAN]	19.5928	10.1	1	1	4	5	505	58.2276	4.729	0.08587
O75874	Isocitrate dehydrogenase [NADP] cytoplasmic OS=Homo sapiens GN=IDH1 PE=1 SV=2 - [IDHC_HUMAN]	23.5046	10.14	1	2	3	4	414	46.6295	7.00537	0.0857826
P07307	Asialoglycoprotein receptor 2 OS=Homo sapiens GN=ASGR2 PE=1 SV=2 - [ASGR2_HUMAN]	12.0001	7.4	1	1	1	3	311	35.07	6.25244	0.0855433
P26447	Protein S100-A4 OS=Homo sapiens GN=S100A4 PE=1 SV=1 - [S10A4_HUMAN]	6.59673	8.91	1	1	1	1	101	11.7207	6.11279	0.0853189
Q9BS26	Endoplasmic reticulum resident protein 44 OS=Homo sapiens GN=ERP44 PE=1 SV=1 - [ERP44_HUMAN]	19.3664	12.56	1	3	3	4	406	46.9414	5.26221	0.0852126
O95197-6	Isoform 6 of Reticulon-3 OS=Homo sapiens GN=RTN3 - [RTN3_HUMAN]	7.4114	7.01	1	1	1	2	214	23.474	9.26123	0.0852008
O00217	NADH dehydrogenase [ubiquinone] iron-sulfur protein 8, mitochondrial OS=Homo sapiens GN=NDUFS8 PE=1 SV=1 - [NDUS8_HUMAN]	7.26384	4.29	1	1	1	2	210	23.6896	6.34131	0.0844252
P40939	Trifunctional enzyme subunit alpha, mitochondrial OS=Homo sapiens GN=HADHA PE=1 SV=2 - [ECHA_HUMAN]	25.3409	11.14	1	6	6	7	763	82.9469	9.0415	0.0843914
E9PM76	Sulfotransferase 1A2 OS=Homo sapiens GN=SULT1A2 PE=2 SV=1 - [E9PM76_HUMAN]	7.85551	9.5	3	1	1	2	221	23.7251	6.03662	0.0842989
P45954	Short/branched chain specific acyl-CoA dehydrogenase, mitochondrial OS=Homo sapiens GN=ACADSB PE=1 SV=1 - [ACDSB_HUMAN]	9.58845	9.95	1	2	2	4	432	47.4553	6.99072	0.0842899
P09769	Tyrosine-protein kinase Fgr OS=Homo sapiens GN=FGR PE=1 SV=2 - [FGR_HUMAN]	22.9767	14.56	1	4	5	5	529	59.4405	5.59229	0.0841177
H0YL72	Isocitrate dehydrogenase [NAD] subunit alpha, mitochondrial OS=Homo sapiens GN=IDH3A PE=2 SV=1 - [H0YL72_HUMAN]	14.3179	8.16	2	2	2	3	331	35.763	6.44287	0.0838855
Q96I99-2	Isoform 2 of Succinyl-CoA ligase [GDP-forming] subunit beta, mitochondrial OS=Homo sapiens GN=SUCLG2 - [SUCB2_HUMAN]	23.1507	7.27	1	3	3	4	440	47.7018	6.43018	0.0838543
Q13630	GDP-L-fucose synthase OS=Homo sapiens GN=TSTA3 PE=1 SV=1 - [FCL_HUMAN]	8.52944	5.61	1	2	2	3	321	35.87	6.59521	0.0836354
Q07507	Dermatopontin OS=Homo sapiens GN=DPT PE=2 SV=2 - [DERM_HUMAN]	6.24131	3.98	1	1	1	2	201	23.9888	4.81787	0.0833722
P14550	Alcohol dehydrogenase [NADP(+)] OS=Homo sapiens GN=AKR1A1 PE=1 SV=3 - [AK1A1_HUMAN]	13.3293	10.46	2	3	3	3	325	36.5499	6.78564	0.0820797
K7EIX4	Metalloproteinase inhibitor 2 OS=Homo sapiens GN=TIMP2 PE=4 SV=1 - [K7EIX4_HUMAN]	5.09422	18.35	2	1	1	1	109	12.1969	7.62061	0.0819882
P01613	Ig kappa chain V-I region Ni OS=Homo sapiens PE=1 SV=1 - [KV121_HUMAN]	3.10295	16.07	1	1	1	1	112	12.238	5.36377	0.0817126
P30154-2	Isoform 2 of Serine/threonine-protein phosphatase 2A 65 kDa regulatory subunit A beta isoform OS=Homo sapiens GN=PPP2R1B - [2AAB_HUMAN]	30.6514	9.6	1	4	4	6	667	73.5382	5.07178	0.0815902
O75396	Vesicle-trafficking protein SEC22b OS=Homo sapiens GN=SEC22B PE=1 SV=4 - [SC22B_HUMAN]	14.9349	11.16	1	2	2	2	215	24.5775	6.91748	0.0813751
Q9Y3Q3	Transmembrane emp24 domain-containing protein 3 OS=Homo sapiens GN=TMED3 PE=1 SV=1 - [TMED3_HUMAN]	4.97355	10.14	1	2	2	2	217	24.7613	5.60498	0.0807712
Q15369	Transcription elongation factor B polypeptide 1 OS=Homo sapiens GN=TCEB1 PE=1 SV=1 - [ELOC_HUMAN]	3.97331	17.86	1	1	1	1	112	12.465	4.77979	0.0802246
P14174	Macrophage migration inhibitory factor OS=Homo sapiens GN=MIF PE=1 SV=4 - [MIF_HUMAN]	2.35861	7.83	1	1	1	1	115	12.4682	7.88428	0.0802039
P49755	Transmembrane emp24 domain-containing protein 10 OS=Homo sapiens GN=TMED10 PE=1 SV=2 - [TMEDA_HUMAN]	8.45315	10.5	1	2	2	2	219	24.96	7.44482	0.0801281
B3KSQ1	Very-long-chain enoyl-CoA reductase OS=Homo sapiens GN=TECR PE=2 SV=1 - [B3KSQ1_HUMAN]	15.3869	4.95	1	2	2	3	323	37.4425	9.40771	0.0801228
P37837	Transaldolase OS=Homo sapiens GN=TALDO1 PE=1 SV=2 - [TALDO_HUMAN]	13.1706	5.34	1	1	2	3	337	37.5165	6.81494	0.0799649
P18077	60S ribosomal protein L35a OS=Homo sapiens GN=RPL35A PE=1 SV=2 - [RL35A_HUMAN]	2.34271	8.18	1	1	1	1	110	12.5298	11.063	0.0798099
F8VQ10	Spliceosome RNA helicase DDX39B OS=Homo sapiens GN=DDX39B PE=2 SV=1 - [F8VQ10_HUMAN]	19.7568	6.77	1	2	2	4	443	50.7129	5.88428	0.0788754
P21926	CD9 antigen OS=Homo sapiens GN=CD9 PE=1 SV=4 - [CD9_HUMAN]	19.2467	10.96	1	1	1	2	228	25.399	7.15186	0.0787433
Q14376	UDP-glucose 4-epimerase OS=Homo sapiens GN=GALE PE=1 SV=2 - [GALE_HUMAN]	11.2558	6.32	1	2	2	3	348	38.2573	6.72705	0.0784165
Q14103	Heterogeneous nuclear ribonucleoprotein D0 OS=Homo sapiens GN=HNRNPD PE=1 SV=1 - [HNRPD_HUMAN]	7.01977	5.63	1	2	2	3	355	38.4103	7.81104	0.078104
P08962	CD63 antigen OS=Homo sapiens GN=CD63 PE=1 SV=2 - [CD63_HUMAN]	11.7879	5.04	1	2	2	2	238	25.6191	7.81104	0.0780668
P55084	Trifunctional enzyme subunit beta, mitochondrial OS=Homo sapiens GN=HADHB PE=1 SV=3 - [ECHB_HUMAN]	21.321	14.35	1	4	4	4	474	51.2615	9.40771	0.0780312
Q9BRX8	Redox-regulatory protein FAM213A OS=Homo sapiens GN=FAM213A PE=1 SV=3 - [F213A_HUMAN]	6.45801	11.35	1	2	2	2	229	25.7474	8.83643	0.0776776
Q9BZQ8	Protein Niban OS=Homo sapiens GN=FAM129A PE=1 SV=1 - [NIBAN_HUMAN]	3.67	4.53	1	2	2	8	928	103.07	4.77979	0.0776171
B7Z452	Long-chain-fatty-acid--CoA ligase 1 OS=Homo sapiens GN=ACSL1 PE=2 SV=1 - [B7Z452_HUMAN]	25.8007	7.88	1	4	4	6	698	77.857	7.66455	0.0770643
P49902	Cytosolic purine 5'-nucleotidase OS=Homo sapiens GN=NT5C2 PE=1 SV=1 - [5NTC_HUMAN]	19.8897	8.02	1	3	3	5	561	64.9283	6.13818	0.077008
B4DWL3	Lysosome-associated membrane glycoprotein 1 OS=Homo sapiens GN=LAMP1 PE=2 SV=1 - [B4DWL3_HUMAN]	12.2134	7.42	2	2	2	3	364	38.9609	8.86572	0.0770003
P05062	Fructose-bisphosphate aldolase B OS=Homo sapiens GN=ALDOB PE=1 SV=2 - [ALDOB_HUMAN]	16.9635	9.07	1	2	3	3	364	39.4481	7.86963	0.0760494
Q14134	Tripartite motif-containing protein 29 OS=Homo sapiens GN=TRIM29 PE=1 SV=2 - [TRI29_HUMAN]	19.6198	7.48	1	4	4	5	588	65.7933	7.15186	0.0759956
P20073	Annexin A7 OS=Homo sapiens GN=ANXA7 PE=1 SV=3 - [ANXA7_HUMAN]	14.9184	7.79	1	3	4	4	488	52.7058	5.68115	0.075893
Q8NFU3-4	Isoform 4 of Thiosulfate sulfurtransferase/rhodanese-like domain-containing protein 1 OS=Homo sapiens GN=TSTD1 - [TSTD1_HUMAN]	4.01919	34.43	1	1	1	1	122	13.1807	7.13721	0.0758686
Q07065	Cytoskeleton-associated protein 4 OS=Homo sapiens GN=CKAP4 PE=1 SV=2 - [CKAP4_HUMAN]	20.9367	10.96	1	5	5	5	602	65.9827	5.92236	0.0757774
P50552	Vasodilator-stimulated phosphoprotein OS=Homo sapiens GN=VASP PE=1 SV=3 - [VASP_HUMAN]	15.183	6.58	1	2	2	3	380	39.8051	8.93896	0.0753672
P21266	Glutathione S-transferase Mu 3 OS=Homo sapiens GN=GSTM3 PE=1 SV=3 - [GSTM3_HUMAN]	3.09251	7.11	1	1	1	2	225	26.5421	5.5415	0.0753519
P46734-3	Isoform 2 of Dual specificity mitogen-activated protein kinase kinase 3 OS=Homo sapiens GN=MAP2K3 - [MP2K3_HUMAN]	11.0397	5.11	1	1	1	3	352	39.9144	7.45947	0.0751609
Q9P0M6	Core histone macro-H2A.2 OS=Homo sapiens GN=H2AFY2 PE=1 SV=3 - [H2AW_HUMAN]	13.6292	12.37	1	1	2	3	372	40.0334	9.68604	0.0749375
P08571	Monocyte differentiation antigen CD14 OS=Homo sapiens GN=CD14 PE=1 SV=2 - [CD14_HUMAN]	6.97101	6.4	1	2	2	3	375	40.0507	6.22705	0.074905
C9JDE9	3-ketoacyl-CoA thiolase, peroxisomal OS=Homo sapiens GN=ACAA1 PE=2 SV=1 - [C9JDE9_HUMAN]	14.5307	7.83	1	2	2	3	383	40.244	8.85107	0.0745454
P12109	Collagen alpha-1(VI) chain OS=Homo sapiens GN=COL6A1 PE=1 SV=3 - [CO6A1_HUMAN]	35.739	7.1	1	5	5	8	1028	108.462	5.42725	0.0737585
Q5TCU6	Talin-1 OS=Homo sapiens GN=TLN1 PE=2 SV=1 - [Q5TCU6_HUMAN]	110.949	9.55	1	12	12	19	2429	257.92	6.49365	0.0736661
P10606	Cytochrome c oxidase subunit 5B, mitochondrial OS=Homo sapiens GN=COX5B PE=1 SV=2 - [COX5B_HUMAN]	5.23537	9.3	1	1	1	1	129	13.6869	8.80713	0.0730623
Q15435	Protein phosphatase 1 regulatory subunit 7 OS=Homo sapiens GN=PPP1R7 PE=1 SV=1 - [PP1R7_HUMAN]	7.24528	5	1	1	1	3	360	41.5385	4.90674	0.0722221
A8MUH2	ATP synthase-coupling factor 6, mitochondrial OS=Homo sapiens GN=ATP5J PE=2 SV=1 - [A8MUH2_HUMAN]	3.46939	12.61	1	1	1	1	119	13.9452	9.40771	0.0717092
B7Z416	Dehydrogenase/reductase SDR family member 9 OS=Homo sapiens GN=DHRS9 PE=2 SV=1 - [B7Z416_HUMAN]	13.0965	6.33	1	1	1	3	379	41.9002	8.89502	0.0715987
P13284	Gamma-interferon-inducible lysosomal thiol reductase OS=Homo sapiens GN=IFI30 PE=1 SV=3 - [GILT_HUMAN]	7.99373	15.2	1	1	1	2	250	27.945	4.88135	0.0715691
P57088	Transmembrane protein 33 OS=Homo sapiens GN=TMEM33 PE=1 SV=2 - [TMM33_HUMAN]	4.9908	6.48	1	2	2	2	247	27.9598	9.70068	0.0715312
J9JID7	Lamin B2, isoform CRA_a OS=Homo sapiens GN=LMNB2 PE=3 SV=1 - [J9JID7_HUMAN]	16.867	6.29	1	2	4	5	620	69.9057	5.59229	0.0715249
P26022	Pentraxin-related protein PTX3 OS=Homo sapiens GN=PTX3 PE=1 SV=3 - [PTX3_HUMAN]	14.3853	9.97	1	3	3	3	381	41.9488	5.0083	0.0715157
Q9UHG3	Prenylcysteine oxidase 1 OS=Homo sapiens GN=PCYOX1 PE=1 SV=3 - [PCYOX_HUMAN]	14.0989	8.32	1	4	4	4	505	56.6037	6.17627	0.0706667
O95497	Pantetheinase OS=Homo sapiens GN=VNN1 PE=1 SV=2 - [VNN1_HUMAN]	9.50592	8.97	1	2	2	4	513	56.9751	5.5542	0.0702061
P35749-2	Isoform 2 of Myosin-11 OS=Homo sapiens GN=MYH11 - [MYH11_HUMAN]	126.558	6.06	1	1	9	16	1979	227.949	5.50342	0.0701911
D6RBW1	Eukaryotic translation initiation factor 4E OS=Homo sapiens GN=EIF4E PE=2 SV=1 - [D6RBW1_HUMAN]	4.42359	6.12	2	2	2	2	245	28.4944	8.11865	0.0701893
P01814	Ig heavy chain V-II region OU OS=Homo sapiens PE=1 SV=1 - [HV201_HUMAN]	1.78397	5.56	2	1	1	1	126	14.2668	9.83252	0.070093
P05496	ATP synthase lipid-binding protein, mitochondrial OS=Homo sapiens GN=ATP5G1 PE=2 SV=2 - [AT5G1_HUMAN]	0	5.15	3	1	1	1	136	14.2675	9.74463	0.0700896
Q16563	Synaptophysin-like protein 1 OS=Homo sapiens GN=SYPL1 PE=1 SV=1 - [SYPL1_HUMAN]	7.48544	4.25	1	1	1	2	259	28.5467	8.42627	0.0700606
H3BPJ0	Synaptosomal-associated protein 23 OS=Homo sapiens GN=SNAP23 PE=2 SV=1 - [H3BPJ0_HUMAN]	3.01532	11.02	3	1	1	1	127	14.2872	4.88135	0.0699926
Q9H4A4	Aminopeptidase B OS=Homo sapiens GN=RNPEP PE=1 SV=2 - [AMPB_HUMAN]	17.4149	8.62	1	5	5	5	650	72.5495	5.74463	0.0689185
Q14344	Guanine nucleotide-binding protein subunit alpha-13 OS=Homo sapiens GN=GNA13 PE=1 SV=2 - [GNA13_HUMAN]	9.50221	6.63	1	1	2	3	377	44.0217	8.00146	0.0681483
P06310	Ig kappa chain V-II region RPMI 6410 OS=Homo sapiens PE=4 SV=1 - [KV206_HUMAN]	3.22367	9.77	1	1	1	1	133	14.6974	9.24658	0.0680394
K7ELJ7	Calpain small subunit 1 OS=Homo sapiens GN=CAPNS1 PE=4 SV=1 - [K7ELJ7_HUMAN]	14.9543	15.11	1	2	2	2	278	29.4213	5.31299	0.0679779
P08575	Receptor-type tyrosine-protein phosphatase C OS=Homo sapiens GN=PTPRC PE=1 SV=2 - [PTPRC_HUMAN]	53.6363	7.06	1	8	8	10	1304	147.162	6.15088	0.0679524
P38646	Stress-70 protein, mitochondrial OS=Homo sapiens GN=HSPA9 PE=1 SV=2 - [GRP75_HUMAN]	22.3933	10.01	1	5	5	5	679	73.6348	6.16357	0.0679027
O00584	Ribonuclease T2 OS=Homo sapiens GN=RNASET2 PE=1 SV=2 - [RNT2_HUMAN]	12.4946	6.64	1	1	1	2	256	29.4618	7.07861	0.0678845
Q99439-2	Isoform 2 of Calponin-2 OS=Homo sapiens GN=CNN2 - [CNN2_HUMAN]	10.168	6.3	3	1	1	2	270	29.4812	6.99072	0.0678399
Q9UIV8	Serpin B13 OS=Homo sapiens GN=SERPINB13 PE=1 SV=2 - [SPB13_HUMAN]	8.08443	6.65	1	2	2	3	391	44.2482	5.70654	0.0677994
P35268	60S ribosomal protein L22 OS=Homo sapiens GN=RPL22 PE=1 SV=2 - [RL22_HUMAN]	3.58906	10.16	1	1	1	1	128	14.7778	9.18799	0.067669
A4D126-2	Isoform 2 of Isoprenoid synthase domain-containing protein OS=Homo sapiens GN=ISPD - [ISPD_HUMAN]	5.50099	1.75	2	1	1	3	401	44.3611	6.40479	0.0676269
P62244	40S ribosomal protein S15a OS=Homo sapiens GN=RPS15A PE=1 SV=2 - [RS15A_HUMAN]	6.50115	6.92	1	1	1	1	130	14.83	10.1255	0.067431
P55060-4	Isoform 4 of Exportin-2 OS=Homo sapiens GN=CSE1L - [XPO2_HUMAN]	24.9611	6.45	2	3	3	7	915	103.813	6.11279	0.0674289
E9PGN7	Plasma protease C1 inhibitor OS=Homo sapiens GN=SERPING1 PE=2 SV=1 - [E9PGN7_HUMAN]	19.9753	9.94	1	4	4	4	543	59.4546	6.75635	0.0672783
Q14166	Tubulin--tyrosine ligase-like protein 12 OS=Homo sapiens GN=TTLL12 PE=1 SV=2 - [TTL12_HUMAN]	19.8459	9.78	1	4	4	5	644	74.356	5.52881	0.067244
J3KPD6	Tyrosine-protein kinase HCK OS=Homo sapiens GN=HCK PE=4 SV=1 - [J3KPD6_HUMAN]	19.5958	5.13	1	3	3	4	526	59.5437	6.69775	0.0671775
O15400	Syntaxin-7 OS=Homo sapiens GN=STX7 PE=1 SV=4 - [STX7_HUMAN]	5.14519	13.79	1	1	1	2	261	29.7973	5.5542	0.0671201
P06314	Ig kappa chain V-IV region B17 OS=Homo sapiens PE=2 SV=1 - [KV404_HUMAN]	8.36394	6.72	1	1	1	1	134	14.9565	6.58057	0.0668607
P17858-2	Isoform 2 of 6-phosphofructokinase, liver type OS=Homo sapiens GN=PFKL - [K6PL_HUMAN]	27.671	8.71	2	4	4	6	827	90.1454	7.82568	0.0665591
P13473-3	Isoform LAMP-2C of Lysosome-associated membrane glycoprotein 2 OS=Homo sapiens GN=LAMP2 - [LAMP2_HUMAN]	15.66	5.11	1	2	2	3	411	45.1415	5.90967	0.0664577
Q6UX73	UPF0764 protein C16orf89 OS=Homo sapiens GN=C16orf89 PE=1 SV=2 - [CP089_HUMAN]	10.7168	3.23	1	1	1	3	402	45.362	6.18896	0.0661346
P69905	Hemoglobin subunit alpha OS=Homo sapiens GN=HBA1 PE=1 SV=2 - [HBA_HUMAN]	2.26494	6.34	1	1	1	1	142	15.2479	8.67529	0.0655827
P32926	Desmoglein-3 OS=Homo sapiens GN=DSG3 PE=1 SV=2 - [DSG3_HUMAN]	34.1079	7.11	1	5	5	7	999	107.465	4.99561	0.0651373
P18206	Vinculin OS=Homo sapiens GN=VCL PE=1 SV=4 - [VINC_HUMAN]	41.6671	8.02	1	7	7	8	1134	123.722	5.65576	0.0646612
P78380	Oxidized low-density lipoprotein receptor 1 OS=Homo sapiens GN=OLR1 PE=1 SV=1 - [OLR1_HUMAN]	10.7768	13.55	1	2	2	2	273	30.9395	7.28369	0.0646424
Q5JS37-2	Isoform 2 of NHL repeat-containing protein 3 OS=Homo sapiens GN=NHLRC3 - [NHLC3_HUMAN]	4.43454	12.86	2	1	1	2	280	31.0348	6.78564	0.0644438
Q96R05	Retinoid-binding protein 7 OS=Homo sapiens GN=RBP7 PE=1 SV=1 - [RET7_HUMAN]	2.56179	7.46	1	1	1	1	134	15.5258	7.79639	0.0644091
Q8TCJ2	Dolichyl-diphosphooligosaccharide--protein glycosyltransferase subunit STT3B OS=Homo sapiens GN=STT3B PE=1 SV=1 - [STT3B_HUMAN]	21.7695	4.96	1	4	4	6	826	93.6137	8.90967	0.0640932
Q9P0R6	GSK3-beta interaction protein OS=Homo sapiens GN=GSKIP PE=1 SV=2 - [GSKIP_HUMAN]	7.03647	15.11	1	1	1	1	139	15.6384	4.4751	0.063945
P10768	S-formylglutathione hydrolase OS=Homo sapiens GN=ESD PE=1 SV=2 - [ESTD_HUMAN]	3.20373	13.12	1	1	1	2	282	31.4425	7.02002	0.0636083
F5H0J3	NADH dehydrogenase [ubiquinone] 1 alpha subcomplex subunit 9, mitochondrial OS=Homo sapiens GN=NDUFA9 PE=2 SV=1 - [F5H0J3_HUMAN]	3.50706	9.56	2	1	1	1	136	15.7234	8.92432	0.0635994
E9PMH7	Diphthamide biosynthesis protein 2 OS=Homo sapiens GN=DPH2 PE=2 SV=1 - [E9PMH7_HUMAN]	30.1603	27.89	1	1	1	1	147	15.7659	5.04639	0.063428
P28799	Granulins OS=Homo sapiens GN=GRN PE=1 SV=2 - [GRN_HUMAN]	13.2376	8.26	1	2	2	4	593	63.4998	6.82959	0.0629923
P20061	Transcobalamin-1 OS=Homo sapiens GN=TCN1 PE=1 SV=2 - [TCO1_HUMAN]	8.5112	5.31	1	2	2	3	433	48.176	5.03369	0.0622716
Q04446	1,4-alpha-glucan-branching enzyme OS=Homo sapiens GN=GBE1 PE=1 SV=3 - [GLGB_HUMAN]	22.1845	9.12	1	4	4	5	702	80.4226	6.31592	0.0621715
Q70J99-3	Isoform 3 of Protein unc-13 homolog D OS=Homo sapiens GN=UNC13D - [UN13D_HUMAN]	27.3665	8.67	1	5	5	8	1142	128.739	6.62451	0.0621415
P50440	Glycine amidinotransferase, mitochondrial OS=Homo sapiens GN=GATM PE=1 SV=1 - [GATM_HUMAN]	12.1504	11.11	1	3	3	3	423	48.4243	8.04541	0.0619523
Q9HCU0	Endosialin OS=Homo sapiens GN=CD248 PE=1 SV=1 - [CD248_HUMAN]	12.054	5.15	1	4	4	5	757	80.8073	5.35107	0.0618756
P62847-4	Isoform 4 of 40S ribosomal protein S24 OS=Homo sapiens GN=RPS24 - [RS24_HUMAN]	6.73059	4.15	1	1	1	2	289	32.4099	10.1548	0.0617095
O60784-3	Isoform 3 of Target of Myb protein 1 OS=Homo sapiens GN=TOM1 - [TOM1_HUMAN]	5.87627	6.71	2	1	1	3	447	48.6423	4.66553	0.0616747
P06748	Nucleophosmin OS=Homo sapiens GN=NPM1 PE=1 SV=2 - [NPM_HUMAN]	16.0312	7.14	1	1	1	2	294	32.5548	4.77979	0.0614348
O60493-4	Isoform 4 of Sorting nexin-3 OS=Homo sapiens GN=SNX3 - [SNX3_HUMAN]	3.79069	10	1	1	1	1	140	16.3054	6.80029	0.0613292
M9MML0	Low affinity immunoglobulin gamma Fc region receptor III-A OS=Homo sapiens GN=FCGR3A PE=4 SV=1 - [M9MML0_HUMAN]	5.98203	4.14	1	1	1	2	290	32.6696	8.104	0.061219
P51654	Glypican-3 OS=Homo sapiens GN=GPC3 PE=1 SV=1 - [GPC3_HUMAN]	21.2685	12.41	2	4	4	4	580	65.5198	6.3667	0.0610503
O60506-2	Isoform 2 of Heterogeneous nuclear ribonucleoprotein Q OS=Homo sapiens GN=SYNCRIP - [HNRPQ_HUMAN]	16.0654	3.57	1	2	2	4	588	65.6416	8.60205	0.060937
O75351	Vacuolar protein sorting-associated protein 4B OS=Homo sapiens GN=VPS4B PE=1 SV=2 - [VPS4B_HUMAN]	9.9264	6.98	2	2	2	3	444	49.2715	7.2251	0.0608871
P62249	40S ribosomal protein S16 OS=Homo sapiens GN=RPS16 PE=1 SV=2 - [RS16_HUMAN]	9.63108	6.85	1	1	1	1	146	16.435	10.2134	0.0608456
Q05315	Eosinophil lysophospholipase OS=Homo sapiens GN=CLC PE=1 SV=3 - [LPPL_HUMAN]	2.01915	4.93	1	1	1	1	142	16.4422	7.37158	0.0608191
P36542	ATP synthase subunit gamma, mitochondrial OS=Homo sapiens GN=ATP5C1 PE=1 SV=1 - [ATPG_HUMAN]	14.9634	6.38	1	2	2	2	298	32.9753	9.21729	0.0606515
P49411	Elongation factor Tu, mitochondrial OS=Homo sapiens GN=TUFM PE=1 SV=2 - [EFTU_HUMAN]	16.1061	9.07	1	3	3	3	452	49.5102	7.60596	0.0605936
Q08AI8	Uncharacterized protein C2orf54 OS=Homo sapiens GN=C2orf54 PE=2 SV=2 - [CB054_HUMAN]	12.8377	7.16	1	3	3	3	447	49.5338	6.48096	0.0605647
P51659-2	Isoform 2 of Peroxisomal multifunctional enzyme type 2 OS=Homo sapiens GN=HSD17B4 - [DHB4_HUMAN]	23.9322	5.91	1	4	4	5	761	82.9728	8.76318	0.0602607
O15511-2	Isoform 2 of Actin-related protein 2/3 complex subunit 5 OS=Homo sapiens GN=ARPC5 - [ARPC5_HUMAN]	5.40853	7.79	1	1	1	1	154	16.6205	6.02393	0.0601668
Q9GZS3	WD repeat-containing protein 61 OS=Homo sapiens GN=WDR61 PE=1 SV=1 - [WDR61_HUMAN]	11.7904	6.56	1	1	1	2	305	33.5598	5.46533	0.0595952
P14384	Carboxypeptidase M OS=Homo sapiens GN=CPM PE=1 SV=2 - [CBPM_HUMAN]	10.2644	8.13	1	3	3	3	443	50.4815	7.35693	0.0594277
Q14CN2	Calcium-activated chloride channel regulator 4 OS=Homo sapiens GN=CLCA4 PE=1 SV=2 - [CLCA4_HUMAN]	29.9849	6.75	1	4	4	6	919	101.219	5.46533	0.0592774
P61077-3	Isoform 3 of Ubiquitin-conjugating enzyme E2 D3 OS=Homo sapiens GN=UBE2D3 - [UB2D3_HUMAN]	6.56136	7.38	1	1	1	1	149	16.8824	7.73779	0.0592332
Q9Y3D6	Mitochondrial fission 1 protein OS=Homo sapiens GN=FIS1 PE=1 SV=2 - [FIS1_HUMAN]	4.28627	10.53	1	1	1	1	152	16.927	8.79248	0.0590771
Q9NRD1	F-box only protein 6 OS=Homo sapiens GN=FBXO6 PE=1 SV=1 - [FBX6_HUMAN]	7.63045	8.19	1	1	1	2	293	33.9109	6.0874	0.0589781
Q16831	Uridine phosphorylase 1 OS=Homo sapiens GN=UPP1 PE=1 SV=1 - [UPP1_HUMAN]	7.73203	6.77	1	2	2	2	310	33.9122	7.88428	0.0589758
E9PL01	Signal peptidase complex subunit 2 OS=Homo sapiens GN=SPCS2 PE=2 SV=1 - [E9PL01_HUMAN]	4.57365	5.73	2	1	1	1	157	17.0166	8.95361	0.0587661
P35606	Coatomer subunit beta' OS=Homo sapiens GN=COPB2 PE=1 SV=2 - [COPB2_HUMAN]	30.3204	6.62	1	3	3	6	906	102.422	5.2749	0.0585809
Q7L1Q6-3	Isoform 3 of Basic leucine zipper and W2 domain-containing protein 1 OS=Homo sapiens GN=BZW1 - [BZW1_HUMAN]	12.5807	7.32	1	2	2	3	451	51.2494	6.62451	0.0585372
Q8WVV4-1	Isoform 1 of Protein POF1B OS=Homo sapiens GN=POF1B - [POF1B_HUMAN]	11.6283	6.55	1	4	4	4	595	68.6527	6.354	0.0582643
Q8TF65	PDZ domain-containing protein GIPC2 OS=Homo sapiens GN=GIPC2 PE=1 SV=1 - [GIPC2_HUMAN]	8.21777	5.4	2	1	1	2	315	34.333	6.45557	0.0582531
P55786	Puromycin-sensitive aminopeptidase OS=Homo sapiens GN=NPEPPS PE=1 SV=2 - [PSA_HUMAN]	24.5576	8.49	1	6	6	6	919	103.211	5.71924	0.0581335
Q9H4G4	Golgi-associated plant pathogenesis-related protein 1 OS=Homo sapiens GN=GLIPR2 PE=1 SV=3 - [GAPR1_HUMAN]	4.56598	14.29	1	1	1	1	154	17.2075	9.40771	0.0581141
B1AKZ3	Astrocytic phosphoprotein PEA-15 OS=Homo sapiens GN=PEA15 PE=2 SV=1 - [B1AKZ3_HUMAN]	4.35418	11.26	1	1	1	1	151	17.2958	4.89404	0.0578175
P60228	Eukaryotic translation initiation factor 3 subunit E OS=Homo sapiens GN=EIF3E PE=1 SV=1 - [EIF3E_HUMAN]	10.8736	8.31	1	3	3	3	445	52.1874	6.03662	0.0574852
O14561	Acyl carrier protein, mitochondrial OS=Homo sapiens GN=NDUFAB1 PE=1 SV=3 - [ACPM_HUMAN]	3.81562	9.62	1	1	1	1	156	17.406	4.93213	0.0574515
P12956	X-ray repair cross-complementing protein 6 OS=Homo sapiens GN=XRCC6 PE=1 SV=2 - [XRCC6_HUMAN]	20.1917	9.69	1	4	4	4	609	69.7991	6.63916	0.0573074
O00602	Ficolin-1 OS=Homo sapiens GN=FCN1 PE=1 SV=2 - [FCN1_HUMAN]	10.9943	13.19	1	2	2	2	326	35.0561	6.85889	0.0570514
G3V145	Epidermal retinol dehydrogenase 2 OS=Homo sapiens GN=SDR16C5 PE=2 SV=1 - [G3V145_HUMAN]	8.88298	7.23	1	2	2	2	318	35.1101	8.27979	0.0569637
Q96KP4	Cytosolic non-specific dipeptidase OS=Homo sapiens GN=CNDP2 PE=1 SV=2 - [CNDP2_HUMAN]	17.3175	5.05	1	2	2	3	475	52.8449	5.97314	0.0567699
P08574	Cytochrome c1, heme protein, mitochondrial OS=Homo sapiens GN=CYC1 PE=1 SV=3 - [CY1_HUMAN]	10.9668	11.08	1	2	2	2	325	35.399	8.99756	0.0564988
P36776	Lon protease homolog, mitochondrial OS=Homo sapiens GN=LONP1 PE=1 SV=2 - [LONM_HUMAN]	24.1928	5.01	1	2	2	6	959	106.422	6.39209	0.0563791
P83731	60S ribosomal protein L24 OS=Homo sapiens GN=RPL24 PE=1 SV=1 - [RL24_HUMAN]	5.60405	5.1	1	1	1	1	157	17.7679	11.2534	0.0562813
Q6NUK1	Calcium-binding mitochondrial carrier protein SCaMC-1 OS=Homo sapiens GN=SLC25A24 PE=1 SV=2 - [SCMC1_HUMAN]	15.3646	3.35	1	1	1	3	477	53.3203	6.32861	0.0562637
P53618	Coatomer subunit beta OS=Homo sapiens GN=COPB1 PE=1 SV=3 - [COPB_HUMAN]	31.8306	5.77	1	4	4	6	953	107.074	6.04932	0.0560361
F8W727	60S ribosomal protein L32 OS=Homo sapiens GN=RPL32 PE=2 SV=1 - [F8W727_HUMAN]	0	4.58	1	1	1	1	153	17.9508	10.5942	0.055708
Q14847-2	Isoform 2 of LIM and SH3 domain protein 1 OS=Homo sapiens GN=LASP1 - [LASP1_HUMAN]	3.96246	4.95	2	2	2	2	323	35.9907	8.6167	0.0555699
O60716	Catenin delta-1 OS=Homo sapiens GN=CTNND1 PE=1 SV=1 - [CTND1_HUMAN]	24.7323	7.13	1	5	5	6	968	108.103	6.22705	0.0555024
Q16698	2,4-dienoyl-CoA reductase, mitochondrial OS=Homo sapiens GN=DECR1 PE=1 SV=1 - [DECR_HUMAN]	16.6686	10.45	1	2	2	2	335	36.0448	9.27588	0.0554865
Q9H3G5	Probable serine carboxypeptidase CPVL OS=Homo sapiens GN=CPVL PE=1 SV=2 - [CPVL_HUMAN]	14.7511	4.2	1	2	2	3	476	54.1291	5.61768	0.055423
Q9Y6W5	Wiskott-Aldrich syndrome protein family member 2 OS=Homo sapiens GN=WASF2 PE=1 SV=3 - [WASF2_HUMAN]	6.40739	6.43	1	2	2	3	498	54.2504	5.52881	0.0552992
P33908	Mannosyl-oligosaccharide 1,2-alpha-mannosidase IA OS=Homo sapiens GN=MAN1A1 PE=1 SV=3 - [MA1A1_HUMAN]	15.2488	4.75	1	2	2	4	653	72.9223	6.46826	0.0548529
Q8TCT9-5	Isoform 5 of Minor histocompatibility antigen H13 OS=Homo sapiens GN=HM13 - [HM13_HUMAN]	11.8852	10.15	2	2	2	2	335	36.7901	6.68311	0.0543624
Q5VV89	Microsomal glutathione S-transferase 3 OS=Homo sapiens GN=MGST3 PE=2 SV=1 - [Q5VV89_HUMAN]	4.38172	7.83	1	1	1	1	166	18.4046	9.96436	0.0543342
Q15067	Peroxisomal acyl-coenzyme A oxidase 1 OS=Homo sapiens GN=ACOX1 PE=1 SV=3 - [ACOX1_HUMAN]	14.4063	5.45	1	2	2	4	660	74.3762	8.1626	0.0537807
P16520	Guanine nucleotide-binding protein G(I)/G(S)/G(T) subunit beta-3 OS=Homo sapiens GN=GNB3 PE=1 SV=1 - [GBB3_HUMAN]	3.82841	5	1	2	2	2	340	37.1969	5.66846	0.0537679
B4DI85	ADP-ribosylation factor-like 8B, isoform CRA_a OS=Homo sapiens GN=ARL8B PE=2 SV=1 - [B4DI85_HUMAN]	5.18324	8.59	1	1	1	1	163	18.6297	5.98584	0.0536777
P38117-2	Isoform 2 of Electron transfer flavoprotein subunit beta OS=Homo sapiens GN=ETFB - [ETFB_HUMAN]	6.84187	6.94	1	2	2	2	346	37.411	7.1665	0.0534602
P28838	Cytosol aminopeptidase OS=Homo sapiens GN=LAP3 PE=1 SV=3 - [AMPL_HUMAN]	11.0324	6.17	1	3	3	3	519	56.1308	7.92822	0.0534466
P05091	Aldehyde dehydrogenase, mitochondrial OS=Homo sapiens GN=ALDH2 PE=1 SV=2 - [ALDH2_HUMAN]	10.7453	5.22	1	2	2	3	517	56.3456	7.04932	0.0532428
M0R0U3	6-phosphogluconolactonase OS=Homo sapiens GN=PGLS PE=4 SV=1 - [M0R0U3_HUMAN]	3.89482	5.03	2	1	1	1	179	18.8998	7.84033	0.0529105
O94905	Erlin-2 OS=Homo sapiens GN=ERLIN2 PE=1 SV=1 - [ERLN2_HUMAN]	9.50118	8.55	1	2	2	2	339	37.8155	5.61768	0.0528884
P51571	Translocon-associated protein subunit delta OS=Homo sapiens GN=SSR4 PE=1 SV=1 - [SSRD_HUMAN]	10.217	6.36	1	1	1	1	173	18.9866	6.15088	0.0526687
Q969L2	Protein MAL2 OS=Homo sapiens GN=MAL2 PE=1 SV=1 - [MAL2_HUMAN]	2.68674	6.25	1	1	1	1	176	19.1127	6.23975	0.0523213
Q08188	Protein-glutamine gamma-glutamyltransferase E OS=Homo sapiens GN=TGM3 PE=1 SV=4 - [TGM3_HUMAN]	21.6914	6.35	1	3	3	4	693	76.5836	5.85889	0.0522305
Q9UJZ1	Stomatin-like protein 2, mitochondrial OS=Homo sapiens GN=STOML2 PE=1 SV=1 - [STML2_HUMAN]	10.529	10.11	1	2	2	2	356	38.5102	7.38623	0.0519343
P40227	T-complex protein 1 subunit zeta OS=Homo sapiens GN=CCT6A PE=1 SV=3 - [TCPZ_HUMAN]	18.6983	3.95	1	1	1	3	531	57.9876	6.68311	0.0517352
B7ZAC3	Solute carrier family 2, facilitated glucose transporter member 14 OS=Homo sapiens GN=SLC2A14 PE=2 SV=1 - [B7ZAC3_HUMAN]	18.0048	5.42	1	2	2	3	535	58.2115	7.2251	0.0515362
O14745	Na(+)/H(+) exchange regulatory cofactor NHE-RF1 OS=Homo sapiens GN=SLC9A3R1 PE=1 SV=4 - [NHRF1_HUMAN]	12.2827	7.82	1	2	2	2	358	38.8446	5.77002	0.0514872
P48729	Casein kinase I isoform alpha OS=Homo sapiens GN=CSNK1A1 PE=1 SV=2 - [KC1A_HUMAN]	8.44349	6.23	2	2	2	2	337	38.8899	9.56885	0.0514272
P62253	Ubiquitin-conjugating enzyme E2 G1 OS=Homo sapiens GN=UBE2G1 PE=1 SV=3 - [UB2G1_HUMAN]	3.18853	11.18	1	1	1	1	170	19.4969	5.30029	0.0512902
Q6IBS0	Twinfilin-2 OS=Homo sapiens GN=TWF2 PE=1 SV=2 - [TWF2_HUMAN]	5.92877	6.3	1	1	2	2	349	39.5233	6.84424	0.0506031
Q8N0U8	Vitamin K epoxide reductase complex subunit 1-like protein 1 OS=Homo sapiens GN=VKORC1L1 PE=1 SV=2 - [VKORL_HUMAN]	2.48424	6.25	1	1	1	1	176	19.8227	9.12939	0.0504473
P17655	Calpain-2 catalytic subunit OS=Homo sapiens GN=CAPN2 PE=1 SV=6 - [CAN2_HUMAN]	13.8013	5.14	1	3	3	4	700	79.9448	4.98291	0.0500345
Q9HBI6	Cytochrome P450 4F11 OS=Homo sapiens GN=CYP4F11 PE=2 SV=3 - [CP4FB_HUMAN]	16.0669	5.53	1	1	2	3	524	60.1069	6.72705	0.0499111
P17987	T-complex protein 1 subunit alpha OS=Homo sapiens GN=TCP1 PE=1 SV=1 - [TCPA_HUMAN]	14.8589	10.07	1	3	3	3	556	60.3056	6.11279	0.0497466
Q10567-4	Isoform 4 of AP-1 complex subunit beta-1 OS=Homo sapiens GN=AP1B1 - [AP1B1_HUMAN]	10.323	5.66	1	2	2	5	919	101.283	5.10986	0.0493664
P49023-2	Isoform Alpha of Paxillin OS=Homo sapiens GN=PXN - [PAXI_HUMAN]	9.63989	3.95	2	1	1	3	557	60.9273	6.354	0.049239
E9PH64	NADH dehydrogenase [ubiquinone] 1 beta subcomplex subunit 9 OS=Homo sapiens GN=NDUFB9 PE=2 SV=1 - [E9PH64_HUMAN]	2.48088	5.36	2	1	1	1	168	20.3702	7.88428	0.0490914
P00367	Glutamate dehydrogenase 1, mitochondrial OS=Homo sapiens GN=GLUD1 PE=1 SV=2 - [DHE3_HUMAN]	10.4352	5.02	1	3	3	3	558	61.3592	7.79639	0.0488924
O15143	Actin-related protein 2/3 complex subunit 1B OS=Homo sapiens GN=ARPC1B PE=1 SV=3 - [ARC1B_HUMAN]	10.6888	8.87	2	2	2	2	372	40.9234	8.35303	0.0488718
Q12792-3	Isoform 3 of Twinfilin-1 OS=Homo sapiens GN=TWF1 - [TWF1_HUMAN]	7.0598	3.92	2	1	2	2	357	40.993	6.72705	0.0487888
Q6P589	Tumor necrosis factor alpha-induced protein 8-like protein 2 OS=Homo sapiens GN=TNFAIP8L2 PE=1 SV=1 - [TP8L2_HUMAN]	6.49904	10.87	1	1	1	1	184	20.5429	8.44092	0.0486786
P10114	Ras-related protein Rap-2a OS=Homo sapiens GN=RAP2A PE=1 SV=1 - [RAP2A_HUMAN]	2.88247	5.46	1	1	1	1	183	20.6023	4.81787	0.0485384
Q9UH99-2	Isoform 2 of SUN domain-containing protein 2 OS=Homo sapiens GN=SUN2 - [SUN2_HUMAN]	16.5678	6.91	1	3	3	4	738	82.4516	6.46826	0.0485133
H3BP20	Beta-hexosaminidase OS=Homo sapiens GN=HEXA PE=2 SV=1 - [H3BP20_HUMAN]	14.9556	9.07	1	3	3	3	540	61.9599	5.21143	0.0484184
P28288-2	Isoform 2 of ATP-binding cassette sub-family D member 3 OS=Homo sapiens GN=ABCD3 - [ABCD3_HUMAN]	15.6063	8.74	2	3	3	3	549	62.6858	9.23193	0.0478577
Q99536	Synaptic vesicle membrane protein VAT-1 homolog OS=Homo sapiens GN=VAT1 PE=1 SV=2 - [VAT1_HUMAN]	17.45	7.63	1	2	2	2	393	41.8934	6.29053	0.0477402
P13498	Cytochrome b-245 light chain OS=Homo sapiens GN=CYBA PE=1 SV=3 - [CY24A_HUMAN]	6.45115	3.59	1	1	1	1	195	20.9991	9.53955	0.047621
Q5T091	Protein RER1 OS=Homo sapiens GN=RER1 PE=2 SV=1 - [Q5T091_HUMAN]	7.62846	5.88	2	1	1	1	187	21.0106	8.66064	0.0475951
G3V325	Pentatricopeptide repeat-containing protein 1, mitochondrial OS=Homo sapiens GN=ATP5J2-PTCD1 PE=4 SV=1 - [G3V325_HUMAN]	20.8017	3.2	1	2	2	4	749	84.0566	8.71924	0.047587
Q6UW68	Transmembrane protein 205 OS=Homo sapiens GN=TMEM205 PE=1 SV=1 - [TM205_HUMAN]	3.11388	6.88	1	1	1	1	189	21.1839	8.6167	0.0472057
Q7L2H7	Eukaryotic translation initiation factor 3 subunit M OS=Homo sapiens GN=EIF3M PE=1 SV=1 - [EIF3M_HUMAN]	11.8388	10.96	1	2	2	2	374	42.4758	5.63037	0.0470856
Q96BM9	ADP-ribosylation factor-like protein 8A OS=Homo sapiens GN=ARL8A PE=1 SV=1 - [ARL8A_HUMAN]	4.92787	9.14	1	1	1	1	186	21.402	7.76709	0.0467245
O00264	Membrane-associated progesterone receptor component 1 OS=Homo sapiens GN=PGRMC1 PE=1 SV=3 - [PGRC1_HUMAN]	5.59754	15.9	1	1	1	1	195	21.6578	4.70361	0.0461728
P42224	Signal transducer and activator of transcription 1-alpha/beta OS=Homo sapiens GN=STAT1 PE=1 SV=2 - [STAT1_HUMAN]	23.8215	8	1	4	4	4	750	87.2795	6.04932	0.0458298
[truncated: 419 more rows]

## Sheet: KP_11 all proteins
Accession	Description	Score	Coverage	# Proteins	# Unique Peptides	# Peptides	# PSMs	# AAs	MW [kDa]	calc. pI
[truncated: 1,209 more rows]

## Sheet: KP_11 human proteins
Accession	Description	Score	Coverage	# Proteins	# Unique Peptides	# Peptides	# PSMs	# AAs	MW [kDa]	calc. pI	PSM/Mr
[truncated: 398 more rows]
